# Supplementary material for: Pyrethroid exposure alters internal and cuticle surface bacterial communities in Anopheles albimanus
Source: ISME J. 2019 Jun 6;13(10):2447–64. doi: 10.1038/s41396-019-0445-5 (PMC6776023; doi:10.1038/s41396-019-0445-5)
Supplement: Supplementary file 1 — Suppl. 1 [file 41396_2019_445_MOESM1_ESM.xlsx]

## Sheet: Suppl. 1A
Suppl. 1A Diagnostic dose of insecticides and diagnostic times used for larval bioassays
S/N	Insecticide	Dose (µg/mL)	Diagnostic time
1	Deltamethrin	10	30 mins
2	Permethrin	100	15 mins

## Sheet: Suppl. 1B
Suppl. 1B Diagnostic dose of insecticides and diagnostic times used for adult bioassays
S/N	Insecticide	Dose (µg/mL)	Diagnostic time
1	Deltamethrin	12.5	30 mins
2	Permethrin	21.5	30 mins
3	Alphacypermethrin	12.5	30 mins

## Sheet: Suppl. 1C
Suppl. 1C Summary of mortality rates from pyrethroid insecticide resistance assays on adult F1 progeny from wild-caught An. albimanus
Insecticide	Location	Mortality (%)
Las Cruses 1	Deltamethrin (n=21)	81
	Permethrin (109)	84
	Alphacypermethrin (n=0)	N/A
Las Cruses 3	Deltamethrin (n=99)	98
	Permethrin (n=99)	90
	Alphacypermethrin (n=127)	54
Las Cruses 4	Deltamethrin (n=87)	91
	Permethrin (n=149)	94
	Alphacypermethrin (n=63)	33
