# Supplementary material for: Pyrethroid exposure alters internal and cuticle surface bacterial communities in Anopheles albimanus
Source: ISME J. 2019 Jun 6;13(10):2447–64. doi: 10.1038/s41396-019-0445-5 (PMC6776023; doi:10.1038/s41396-019-0445-5)
Supplement: Supplementary file 4 — Suppl. 4 [file 41396_2019_445_MOESM4_ESM.xlsx]

## Sheet: All.regression.summary
No. Observations	178
Model:	OLS
Rsquared:	0.5138
	mse	Rsquared	R2diff
Intercept	133.552	0.5138	0
Village[T.LasCruses1]	138.489	0.4958	0.018
Village[T.LasCruses3]	143.042	0.4792	0.0346
Village[T.LasCruses4]	144.578	0.4737	0.0401
ResSusUnexp[T.Res]	133.552	0.5138	0
ResSusUnexp[T.Sus]	133.552	0.5138	0
ResSusUnexp[T.Unexp]	133.552	0.5138	0
InsecticideType[T.Deltamethrin]	135.092	0.5082	0.0056
InsecticideType[T.None]	133.552	0.5138	0
InsecticideType[T.Permethrin]	135.513	0.5067	0.0071
Exposure[T.Unexposed]	133.552	0.5138	0
DevelopStage[T.Larvae]	201.515	0.2664	0.2474
MicrobNiche[T.Int]	143.258	0.4785	0.0353
10-fold cross validation
	model_mse	Rsquared	pred_mse
fold_0	115.845	0.5148	17.12
fold_1	114.03	0.5201	15.044
fold_2	114.248	0.523	12.8325
fold_3	112.525	0.5145	14.1716
fold_4	113.802	0.5202	11.3994
fold_5	110.118	0.5289	16.8901
fold_6	102.128	0.5299	26.2455
fold_7	102.702	0.5246	26.2401
fold_8	101.81	0.5189	25.2135
fold_9	102.67	0.5168	26.8975

## Sheet: All.R2
Balances	Intercept	Village[T.LasCruses1]	Village[T.LasCruses3]	Village[T.LasCruses4]	ResSusUnexp[T.Res]	ResSusUnexp[T.Sus]	ResSusUnexp[T.Unexp]	InsecticideType[T.Deltamethrin]	InsecticideType[T.None]	InsecticideType[T.Permethrin]	Exposure[T.Unexposed]	DevelopStage[T.Larvae]	MicrobNiche[T.Int]
y0	-23.1534	-1.70998	1.93257	2.62268	-10.9718	-11.2012	-0.980408	5.27571	-0.980408	6.43511	-0.980408	36.4181	-6.75929
y1	-11.9974	1.86806	-0.858372	0.750676	-5.36211	-3.96095	-2.67433	-3.23882	-2.67433	-3.19426	-2.67433	18.75	1.78229
y2	7.94319	-10.584	-7.78528	-13.5388	3.24154	4.14245	0.559196	2.30323	0.559196	-0.13887	0.559196	-44.8364	-0.111389
y3	-1.5043	1.58521	-0.128992	0.0134166	-0.0519361	-0.299945	-1.15242	-1.73755	-1.15242	-1.22952	-1.15242	2.36862	3.1793
y4	-1.00498	-5.37849	0.64626	-0.57206	-0.866237	-0.948965	0.810217	3.09466	0.810217	2.20093	0.810217	-1.17111	0.503524
y5	1.4026	-5.81019	-2.62471	-7.31949	0.424172	1.30447	-0.326046	1.25199	-0.326046	1.86806	-0.326046	9.82278	6.14382
y6	11.6577	-10.9762	-14.6452	-7.48925	3.76702	5.65315	2.23755	-2.47517	2.23755	-2.91733	2.23755	-20.4458	-7.36404
y7	0.0716425	-0.772504	-0.154343	0.145109	0.061422	0.040347	-0.0301265	-0.0466646	-0.0301265	-0.0126201	-0.0301265	0.279339	-0.699799
y8	-0.754506	0.4565	-0.268426	-0.218581	-0.48014	-0.226236	-0.0481307	-0.0623833	-0.0481307	-0.0694589	-0.0481307	0.817597	0.178014
y9	-0.888161	-0.45692	0.106461	0.0336876	-0.330535	-0.444187	-0.113439	-0.0757535	-0.113439	-0.215771	-0.113439	1.55731	-0.600295
y10	-4.09	2.30936	-0.429606	0.323809	-1.62959	-2.10541	-0.355	0.657752	-0.355	2.0811	-0.355	3.50925	2.43937
y11	1.90085	-3.13682	-5.07635	-1.11214	0.782961	0.345019	0.772872	-2.37301	0.772872	-0.84014	0.772872	-4.38575	1.38988
y12	-6.80446	10.0387	12.5966	9.25637	-3.03819	-3.14456	-0.621705	0.0220479	-0.621705	0.438748	-0.621705	7.99385	-1.52504
y13	3.60019	-4.86987	-1.55799	-7.59607	0.594665	2.3586	0.64693	2.18138	0.64693	-0.162382	0.64693	-10.105	-0.715275
y14	7.31683	-9.64562	-4.44176	-11.9766	3.15569	3.37933	0.781813	1.25789	0.781813	-0.000487734	0.781813	-16.2413	-0.420758
y15	0.124922	-0.273355	-0.0485651	0.0452976	0.0675723	0.0598755	-0.002526	-0.0317681	-0.002526	-0.00126159	-0.002526	-0.0751233	-0.1721
y16	-1.01757	0.203462	-0.00903534	0.00681544	-0.441671	-0.445645	-0.130252	-0.0435098	-0.130252	-0.0260908	-0.130252	1.40024	0.156497
y17	1.19451	-0.308176	-0.192079	-0.370085	0.689631	0.389377	0.115506	0.150661	0.115506	-0.0321628	0.115506	-1.21341	0.199451
y18	-0.354503	0.169692	0.206021	0.309984	-0.159456	-0.260678	0.0656313	0.0458013	0.0656313	0.380854	0.0656313	-0.181587	0.34795
y19	0.429236	-0.0100961	0.0364172	-0.0258854	0.330731	0.140857	-0.0423516	-0.179269	-0.0423516	-0.154033	-0.0423516	-0.611127	0.303974
y20	-0.324365	0.557183	0.132329	-0.130078	-0.219778	-0.150612	0.0460248	0.11209	0.0460248	0.166458	0.0460248	0.0496502	0.567674
y21	-2.22097	-0.671489	0.577549	-0.729923	-1.59365	-1.05201	0.424685	2.39897	0.424685	4.0946	0.424685	-0.046038	1.07534
y22	2.35251	-2.83549	-3.98039	-2.76712	0.706773	1.6896	-0.0438695	0.771839	-0.0438695	-0.142499	-0.0438695	-3.19525	-0.35387
y23	1.77986	-2.19917	-0.272948	-2.53102	0.0677901	0.370705	1.34136	-1.12832	1.34136	-0.578891	1.34136	1.00156	-1.46304
y24	-2.82859	3.91096	2.117	5.24981	-1.15051	-1.2053	-0.472781	-0.967057	-0.472781	-0.179452	-0.472781	5.3875	0.646167
y25	-3.56144	2.17028	0.281869	2.8885	-1.20021	-1.69033	-0.670907	-0.911749	-0.670907	-0.531171	-0.670907	-2.63799	6.7906
y26	-4.93786	8.3422	7.45299	8.65481	-2.03775	-1.9846	-0.915509	0.258475	-0.915509	-0.114093	-0.915509	4.30101	-2.20973
y27	2.20514	-3.44851	-0.731176	-4.8532	0.960842	0.684562	0.559736	0.23836	0.559736	0.162795	0.559736	3.95781	0.240721
y28	-2.23733	0.153153	-0.546917	0.347006	0.414377	-2.22644	-0.42527	-1.17575	-0.42527	0.600078	-0.42527	0.204583	6.20362
y29	-7.67522	2.39517	2.58491	-0.649942	-3.15843	-4.89123	0.37444	7.24102	0.37444	10.2456	0.37444	4.14769	-3.74729
y30	-0.0971776	0.0106547	0.00102316	-0.0013218	-0.0436498	-0.0366813	-0.0168466	-0.0127649	-0.0168466	-0.00891392	-0.0168466	0.145795	0.00458902
y31	0.0421357	-0.307102	-0.0473996	0.0446184	0.0326098	0.0283909	-0.018865	-0.0332093	-0.018865	-0.015194	-0.018865	0.0682762	-0.208264
y32	0.0179049	0.418418	0.0797093	-0.0748307	-0.00917352	0.00275329	0.0243251	0.0212923	0.0243251	-0.0047363	0.0243251	-0.21663	0.360151
y33	0.303208	0.23822	0.0875264	-0.0411911	0.131306	0.102235	0.0696667	0.079664	0.0696667	0.0369823	0.0696667	-0.595907	0.221648
y34	-0.0568193	-0.199198	-0.324843	-0.0419803	-0.0824394	0.0099558	0.0156643	-0.291518	0.0156643	0.026244	0.0156643	0.237558	-0.0841477
y35	-0.207308	0.187623	0.109528	-0.0473474	-0.0482553	-0.196756	0.0377029	0.171347	0.0377029	0.0914044	0.0377029	0.0141242	0.326931
y36	-0.0194757	-0.0830899	0.0696188	-0.0625455	0.0153658	-0.0805537	0.0457122	0.0760564	0.0457122	0.0579145	0.0457122	-0.182487	0.294044
y37	-0.373541	0.178777	0.0973879	-0.0863335	-0.13227	-0.358895	0.117623	0.494817	0.117623	0.555213	0.117623	-0.080147	0.319137
y38	-0.0353009	-0.0539647	0.00234201	-0.00476199	-0.0543864	-0.0210349	0.0401205	0.085313	0.0401205	0.103848	0.0401205	-0.0193637	-0.0298076
y39	-0.00460985	0.211343	0.00497109	-0.00192465	0.0524584	-0.0306774	-0.0263908	-0.0760656	-0.0263908	-0.0669609	-0.0263908	0.0414608	0.0549637
y40	-1.26281	-0.708893	0.0578822	-0.0585879	-0.579791	-0.7231	0.0400777	0.765318	0.0400777	1.11244	0.0400777	1.11063	-0.203629
y41	1.24164	-0.0566395	-0.253804	0.131572	0.403971	0.974624	-0.136951	-0.723447	-0.136951	-0.533038	-0.136951	-0.4536	-1.42023
y42	2.2602	-3.27898	-3.25242	-3.12182	1.22812	0.644254	0.387823	-0.714517	0.387823	0.0241384	0.387823	-0.22785	-0.0185252
y43	2.36117	-3.45522	-2.64153	-4.10425	0.830401	1.25356	0.27721	0.484387	0.27721	0.228662	0.27721	-1.19047	-0.0605145
y44	0.511587	-1.05518	-0.484235	-1.53438	0.160865	0.196712	0.154011	0.664462	0.154011	0.130853	0.154011	-2.24082	0.0758882
y45	-3.01008	3.97451	3.40566	4.16259	-0.784655	-1.30523	-0.920194	0.173835	-0.920194	0.49559	-0.920194	3.93039	0.574382
y46	0.0881754	-0.103182	-0.14871	-0.106692	0.00866097	0.0873606	-0.0078461	0.0525475	-0.0078461	-0.0010037	-0.0078461	-0.063037	-0.0169711
y47	-0.176928	0.0625188	0.101387	0.178279	-0.179235	0.0337461	-0.0314393	-0.0643804	-0.0314393	0.0237542	-0.0314393	1.98976	0.219678
y48	-2.10651	3.38727	1.96552	5.33543	-0.637318	-1.31128	-0.15791	-1.1033	-0.15791	-0.0681612	-0.15791	3.2998	-0.678809
y49	3.35828	-4.7127	-4.65504	-4.55036	2.20415	1.10201	0.0521231	0.900238	0.0521231	1.09021	0.0521231	3.51941	-0.835286
y50	-2.42172	3.43159	3.98719	2.54297	-1.15782	-0.716107	-0.547795	0.902651	-0.547795	0.042209	-0.547795	-2.82801	0.187212
y51	-1.73782	1.42247	3.05117	0.258215	-0.893236	-0.706193	-0.138389	0.58879	-0.138389	0.209255	-0.138389	-0.132186	1.76568
y52	1.63196	-2.25467	-4.03369	-1.22599	0.772812	0.738613	0.120539	-0.331891	0.120539	-0.388015	0.120539	-1.68562	0.51408
y53	-0.0611362	-0.817413	-1.53513	-1.43318	-0.124444	0.40558	-0.342273	1.23955	-0.342273	0.62132	-0.342273	-0.196318	1.54643
y54	-1.32421	0.877642	2.05591	-0.941118	-0.0163391	-1.05908	-0.248789	0.982916	-0.248789	0.937793	-0.248789	-3.20841	0.872217
y55	1.0049	-1.57082	-1.35108	-1.41837	0.954555	0.771878	-0.721531	2.33036	-0.721531	0.654694	-0.721531	-6.16834	-1.84577
y56	-1.23468	1.73337	1.07891	0.909083	-0.0319532	-0.487117	-0.715614	2.46645	-0.715614	1.55594	-0.715614	-2.83116	-0.0894233
y57	3.07613	-5.73661	-4.17917	-6.04152	0.583568	0.114842	2.37772	-3.14293	2.37772	-0.956006	2.37772	5.84501	0.264238
y58	-0.0109408	-0.0383757	-0.00476213	0.00444166	-0.0019219	-0.0105321	0.00151317	0.0116653	0.00151317	0.0229893	0.00151317	-0.00577398	0.0138532
y59	-0.101203	0.012438	-0.000196664	0.00014805	-0.0443192	-0.0418588	-0.0150253	-0.00135591	-0.0150253	-0.00278441	-0.0150253	0.146396	-0.000101189
y60	-0.0134329	-0.0241976	-0.0077986	0.00680447	-0.00441499	-0.00770957	-0.0013083	-0.00254335	-0.0013083	0.0170177	-0.0013083	0.00882413	0.00890759
y61	0.127842	-0.276183	-0.0478073	0.0339054	0.0651886	0.0564531	0.00620048	-0.00394902	0.00620048	0.00895388	0.00620048	-0.0941224	-0.176197
y62	-0.141167	0.00529341	-0.0102015	0.0768268	-0.0826415	-0.0659221	0.00739699	0.0336212	0.00739699	0.0375981	0.00739699	0.191648	-0.0479628
y63	-0.0842694	0.053123	-0.0309461	0.0274465	-0.0585999	-0.0294162	0.00374674	0.0585923	0.00374674	0.0776534	0.00374674	0.0548973	0.0156643
y64	-0.0369105	-0.031524	-0.00154426	0.00171104	-0.026538	-0.0136625	0.00328993	0.0648941	0.00328993	0.056147	0.00328993	0.00191123	0.00137817
y65	0.138069	-0.236612	0.0322384	-0.0307514	0.0590602	0.0279741	0.0510343	-0.0233299	0.0510343	-0.0260961	0.0510343	-0.180176	-0.00711339
y66	-0.415918	-0.827442	-0.0693292	0.063093	-0.161307	-0.379638	0.125027	0.374702	0.125027	0.572724	0.125027	0.215735	-0.0748522
y67	-0.174684	0.166351	-0.00261647	0.0135412	0.102893	-0.146039	-0.131539	0.010761	-0.131539	0.0976088	-0.131539	0.201258	0.0525189
y68	0.138999	0.203388	0.111992	-0.105517	-0.0462384	-0.112957	0.298194	0.169208	0.298194	-0.112709	0.298194	-0.115995	-0.321685
y69	-1.23366	-0.798719	-0.475273	0.384581	-0.29715	-0.569299	-0.367207	-0.618689	-0.367207	-1.17791	-0.367207	2.76891	-0.412888
y70	0.156998	-0.443014	-0.632373	-0.320928	0.0923027	0.0269593	0.0377362	-0.153102	0.0377362	-0.0772431	0.0377362	-0.138481	0.520043
y71	-0.280017	0.0441402	0.145148	-0.020175	-0.000899272	-0.301644	0.0225254	0.0276228	0.0225254	-0.0819046	0.0225254	-0.367861	0.737605
y72	0.0965306	-0.427891	-0.694735	-0.195064	0.0622471	-0.00895582	0.0432394	-0.198808	0.0432394	-0.07705	0.0432394	-0.328721	0.643447
y73	-0.503572	0.822998	1.06655	0.762383	-0.236297	-0.176434	-0.0908405	-0.122318	-0.0908405	0.170278	-0.0908405	0.400067	-0.409055
y74	0.457049	-0.966972	-1.24882	-0.76362	0.253134	0.128481	0.0754331	0.00887802	0.0754331	-0.018333	0.0754331	-0.432342	0.542144
y75	1.36425	-1.42841	-1.64302	-1.26324	0.520312	0.56351	0.280428	-0.115735	0.280428	-0.186765	0.280428	-0.347652	-0.906063
y76	-0.608375	0.721105	0.651095	0.708374	-0.240562	-0.0477879	-0.320025	0.0915619	-0.320025	0.26613	-0.320025	0.54697	0.145632
y77	-0.264023	0.573774	1.40298	-0.154301	-0.553586	0.26249	0.0270727	0.657423	0.0270727	0.00818255	0.0270727	0.391626	-0.490494
y78	-0.053758	0.0710036	0.0961306	0.10476	-0.0200821	-0.02791	-0.00576586	-0.0926408	-0.00576586	0.0408137	-0.00576586	0.0284264	-0.0453828
y79	0.160696	-0.156399	-0.343489	-0.141611	0.0857595	0.057966	0.0169703	-0.0267471	0.0169703	-0.0266201	0.0169703	0.415881	0.0199828
y80	-0.431401	0.745622	0.912896	0.72117	-0.17537	-0.19759	-0.0584422	-0.118368	-0.0584422	0.101539	-0.0584422	0.391091	-0.398304
y81	0.456622	-0.82491	-0.967382	-0.684872	0.133917	0.21365	0.109054	0.0350244	0.109054	-0.0785136	0.109054	-0.299547	0.391443
y82	0.176757	0.0130525	0.0963945	0.181534	0.0349037	0.154373	-0.0125198	-0.0734188	-0.0125198	-0.0303755	-0.0125198	1.12933	-0.202873
y83	0.361156	-0.270151	-0.772704	0.423374	0.680648	-0.517774	0.198282	-0.369603	0.198282	0.30346	0.198282	-2.5814	-1.23633
y84	2.10876	-5.24883	-3.86871	-4.36027	-0.211345	1.76416	0.555944	0.593507	0.555944	0.542999	0.555944	-0.59139	3.4934
y85	-0.736568	1.78715	1.08272	2.19195	-0.0307344	-0.33965	-0.366184	0.11628	-0.366184	0.363637	-0.366184	1.40253	-1.43114
y86	1.24228	-0.786731	-0.94085	-0.476927	0.647153	0.391947	0.203176	-0.336681	0.203176	-0.122766	0.203176	-1.80677	-2.10587
y87	1.41575	-2.5803	-2.57271	-2.5349	0.724483	0.496033	0.195232	-0.524071	0.195232	0.10824	0.195232	0.285982	1.05559
y88	-0.743169	1.23412	2.18922	0.71179	-0.280098	-0.280956	-0.182115	0.294372	-0.182115	0.440691	-0.182115	1.04373	-0.853614
y89	0.824988	-1.10334	-1.93702	-0.535066	0.292209	0.432329	0.10045	-0.288408	0.10045	-0.168589	0.10045	-1.04434	0.0975703
y90	-1.72843	2.47312	2.56109	2.62113	-0.858524	-0.699789	-0.170113	-0.34409	-0.170113	0.102442	-0.170113	0.683943	-0.246871
y91	0.371663	-0.5704	-0.694704	-0.369281	0.0833489	0.234986	0.0533283	-0.352767	0.0533283	-0.150106	0.0533283	-0.415519	0.278735
y92	1.59739	-2.18745	-2.32196	-2.16987	0.838233	0.820639	-0.0614843	0.394672	-0.0614843	0.239798	-0.0614843	-0.681918	-0.463742
y93	0.354112	-0.472714	-2.08657	-1.44532	0.343265	0.281757	-0.27091	0.861802	-0.27091	1.03561	-0.27091	0.753895	-1.01848
y94	1.18324	-1.22359	-0.631589	-0.798233	0.830352	0.0401762	0.312714	-0.798362	0.312714	0.49279	0.312714	4.2282	-1.80244
y95	-2.62396	3.82306	3.47991	2.95559	-0.320299	-1.77757	-0.526095	1.11375	-0.526095	0.569577	-0.526095	0.310705	0.489024
y96	2.51942	-4.16758	-1.93787	-5.51835	0.604738	1.37951	0.535172	0.524278	0.535172	0.339324	0.535172	-5.27649	0.471228
y97	-0.944673	1.5935	0.852129	1.36698	-0.623415	-0.36176	0.0405015	-0.510043	0.0405015	-0.13245	0.0405015	1.70413	-0.0986101
y98	0.025162	-4.42091	0.343668	-0.306001	-0.022803	0.0516999	-0.00373497	0.634944	-0.00373497	0.318795	-0.00373497	-0.452085	0.0722202
y99	-3.10492	2.6913	2.87446	-0.0476004	-1.68432	-1.83509	0.414493	2.38684	0.414493	2.26176	0.414493	2.60666	-1.84404
y100	-3.42699	4.62933	2.70235	4.22392	-1.01966	-0.720176	-1.68715	1.06037	-1.68715	0.0642511	-1.68715	-2.0015	1.96681
y101	-0.123017	0.0370393	0.0289059	0.0313543	-0.0399719	-0.0637963	-0.0192489	0.0134042	-0.0192489	-0.0152129	-0.0192489	0.168944	0.0157076
y102	-0.106651	-0.0144186	0.0387082	0.0834842	-0.019823	-0.0925957	0.00576789	0.022567	0.00576789	0.071748	0.00576789	0.123343	-0.0258238
y103	0.00703248	-0.000439439	-0.0107615	0.00856752	-0.0069147	0.0217968	-0.00784961	-0.043542	-0.00784961	-0.0303384	-0.00784961	0.0261914	-0.00982956
y104	0.172511	0.0160741	-0.0328765	0.0338685	0.154577	0.118126	-0.100192	-0.167512	-0.100192	-0.106631	-0.100192	0.116582	-0.456804
y105	-0.334584	-0.0411808	0.133043	-0.128595	-0.266186	-0.25984	0.191442	0.518975	0.191442	0.517681	0.191442	-0.252637	0.536209
y106	-0.059363	0.131816	0.0582682	-0.0578004	-0.0916163	-0.0184671	0.0507204	0.0568789	0.0507204	0.0184076	0.0507204	-0.198897	0.483494
y107	-0.198531	0.142276	0.0768309	-0.0774121	-0.120726	-0.15995	0.0821448	0.157705	0.0821448	0.306071	0.0821448	-0.168532	0.489072
y108	-0.0112372	-0.000650775	0.0028419	-0.00233231	-0.0027892	-0.0120692	0.00362125	0.0255779	0.00362125	0.0288156	0.00362125	-0.00639946	-0.000700367
y109	-0.00675995	0.0116129	-0.00211067	0.00162871	-0.0139128	0.00529178	0.00186109	0.00894277	0.00186109	-0.00274168	0.00186109	0.00635284	0.00051686
y110	-1.01668	0.21213	0.24748	-0.104519	-0.410242	-0.489221	-0.117214	0.0400403	-0.117214	-0.0658625	-0.117214	1.39352	0.00122266
y111	0.349198	-1.28563	0.267647	-0.0365903	0.171789	0.149754	0.0276546	0.00801777	0.0276546	-0.343034	0.0276546	-0.989874	1.05001
y112	0.0584082	-0.0685299	-0.104216	-0.0656384	0.020134	0.0432987	-0.00502457	0.0106213	-0.00502457	-0.00120051	-0.00502457	-0.0469645	-0.0103951
y113	-0.0594803	0.159746	0.140199	0.0954425	-0.053094	0.0257859	-0.0321722	0.0925007	-0.0321722	-0.0214565	-0.0321722	-0.0885967	-0.0893722
y114	0.468436	-0.910476	-1.09921	-0.776485	0.187603	0.203387	0.077446	-0.0792548	0.077446	-0.0594741	0.077446	-0.206682	0.547827
y115	0.0791126	-0.0893484	-0.125405	-0.0280942	0.00193542	0.0501103	0.0270669	-0.0864517	0.0270669	-0.00869083	0.0270669	-0.067328	-0.0567717
y116	-0.0903963	0.152176	0.104696	0.223591	-0.0576379	-0.0203294	-0.0124289	-0.0953497	-0.0124289	0.0171026	-0.0124289	0.319505	-0.0695271
y117	-0.108118	0.113064	0.0794796	0.11469	0.0429941	-0.126288	-0.0248238	0.0303311	-0.0248238	-0.00755595	-0.0248238	0.0982112	0.10536
y118	0.00418363	-0.0406405	0.0270292	-0.0247102	0.0743107	-0.0395348	-0.0305923	-0.0995302	-0.0305923	0.117282	-0.0305923	0.0825627	-0.0454622
y119	-0.0740263	0.21697	0.0896861	0.0621302	-0.0362816	-0.0240529	-0.0136918	-0.0232332	-0.0136918	0.00675467	-0.0136918	0.0353799	0.0663715
y120	-0.0817204	0.139168	0.107402	0.0842325	-0.0668743	0.0128371	-0.0276832	0.155531	-0.0276832	0.0582931	-0.0276832	0.311072	0.0447822
y121	0.0497802	0.0407568	0.256909	-0.139708	-0.0128028	0.0556616	0.00692136	0.144777	0.00692136	0.0270985	0.00692136	-0.151312	-0.25962
y122	0.748335	-1.15538	-0.894791	-1.2561	0.34438	0.271149	0.132806	-0.0591314	0.132806	0.0745669	0.132806	-1.01715	0.0386951
y123	0.025103	0.0741598	0.350552	0.214942	0.0585642	-0.0367321	0.00327086	-0.101215	0.00327086	0.20063	0.00327086	0.0300602	-0.637532
y124	-0.344251	0.509514	0.621008	0.496992	-0.0781197	-0.260463	-0.00566811	-0.0864503	-0.00566811	-0.00191433	-0.00566811	0.605845	-0.0909166
y125	0.312319	-0.683845	-0.794367	-0.50966	0.0771833	0.144048	0.091088	-0.20052	0.091088	0.0224156	0.091088	-0.162996	0.3835
y126	-0.302621	0.711218	1.02389	0.557887	-0.226738	-0.024914	-0.0509694	-0.00600867	-0.0509694	0.133046	-0.0509694	0.241221	-0.724881
y127	-0.0154008	-0.0814677	0.0628767	-0.000139577	-0.0255162	0.00111678	0.00899869	0.0121463	0.00899869	-0.00991699	0.00899869	-0.0962727	-0.00753607
y128	-0.122642	0.198112	0.185436	0.154491	-0.0522815	-0.00929133	-0.0610689	0.099917	-0.0610689	0.0339879	-0.0610689	-0.0832829	-0.0330709
y129	0.135175	-0.169451	-0.269931	-0.103352	0.0595224	0.0416372	0.0340155	-0.0317188	0.0340155	-0.0515187	0.0340155	-0.188524	0.00177309
y130	-0.0067435	0.0035381	0.0538422	-0.0342218	0.00244947	-0.0393088	0.0301159	0.0252156	0.0301159	-0.0449805	0.0301159	-0.0374808	0.0307259
y131	-0.0307215	-0.0226015	0.0210498	-0.000316745	-0.0135597	-0.042091	0.0249292	0.155916	0.0249292	-0.00185441	0.0249292	-0.06608	0.0963607
y132	-0.104811	0.204432	0.238461	0.181627	-0.0435971	-0.0364604	-0.0247538	-0.012078	-0.0247538	0.0255345	-0.0247538	-0.0284287	-0.130409
y133	-0.0825369	-0.351209	0.0195059	-0.0745724	-0.0247262	-0.0508193	-0.00699139	0.143529	-0.00699139	0.0223295	-0.00699139	-0.291769	0.126756
y134	-0.32168	0.22977	0.343551	0.175693	-0.164029	-0.157319	-0.000331381	0.222115	-0.000331381	0.201929	-0.000331381	-1.32468	0.132387
y135	0.166773	0.136351	-0.521385	0.225577	-0.087482	0.368051	-0.113796	0.281146	-0.113796	-0.185547	-0.113796	0.0248255	-0.318306
y136	-2.35877	2.34401	3.51794	1.42737	-1.00823	-1.05639	-0.29414	0.42587	-0.29414	0.144862	-0.29414	1.87135	2.00595
y137	-0.89823	0.984608	-0.0736236	2.30376	-0.0610491	-0.692629	-0.144552	-1.0358	-0.144552	-0.453545	-0.144552	0.384086	1.04645
y138	0.235398	-0.529994	-0.549171	-0.521014	0.128871	0.0430905	0.0634368	0.00121637	0.0634368	-0.0598121	0.0634368	-0.159302	0.427428
y139	-0.617828	1.04191	0.762956	0.770413	-0.230562	-0.0968876	-0.290379	0.677728	-0.290379	-0.101528	-0.290379	-0.354544	0.0297371
y140	0.255622	-0.667876	0.0377986	-1.15122	0.04337	0.111113	0.101139	0.166947	0.101139	0.195732	0.101139	0.42155	0.447694
y141	-1.11813	1.70988	1.39228	1.90048	-0.550806	-0.179991	-0.387329	-0.0636017	-0.387329	0.303045	-0.387329	-0.153449	-0.325719
y142	-0.377842	0.610077	0.904455	0.562998	-0.381448	0.0207441	-0.017138	0.0490685	-0.017138	0.121005	-0.017138	0.464984	-0.351065
y143	-0.914377	1.26122	1.31636	1.18233	-0.2553	-0.297931	-0.361146	0.364622	-0.361146	0.254609	-0.361146	0.164412	-0.116702
y144	0.788587	-0.741464	-0.804132	-0.970779	0.277368	0.401781	0.109439	0.343553	0.109439	-0.124486	0.109439	-0.480963	-0.481412
y145	-1.42211	1.98802	1.18962	2.30401	-0.371721	-0.598601	-0.451791	0.0625746	-0.451791	-0.126465	-0.451791	1.00204	0.320925
y146	0.127635	-0.21509	-0.259708	-0.156754	0.0670172	0.0326397	0.0279783	-0.0720521	0.0279783	-0.0067656	0.0279783	-0.00127649	0.0615352
y147	0.883474	-1.37712	-0.930177	-1.41591	0.158932	0.302645	0.421897	-0.283232	0.421897	-0.211341	0.421897	-0.0478464	0.117563
y148	-0.15947	0.263743	0.518854	0.0266509	-0.0778775	-0.0388767	-0.0427155	0.318041	-0.0427155	0.196849	-0.0427155	-0.219183	-0.307745
y149	0.577196	-0.22275	0.0328852	-0.46605	0.144291	0.529903	-0.096998	0.230963	-0.096998	0.323298	-0.096998	-1.28671	-1.39542
y150	-0.0841536	0.00635557	-0.000565054	0.000156772	-0.0314702	-0.0753107	0.0226272	0.154231	0.0226272	0.119439	0.0226272	-0.021829	0.0222764
y151	0.0181356	-0.0909243	-0.0790619	-0.00368256	-0.00369908	-0.0022068	0.0240415	0.107311	0.0240415	0.0411618	0.0240415	-0.11724	0.046549
y152	-0.0183648	0.0454201	-0.535805	-0.0663836	-0.111147	0.0220349	0.0707469	-0.0870861	0.0707469	-0.241142	0.0707469	0.0519951	0.603207
y153	0.0360331	-0.0400166	0.3234	-0.162742	0.051086	-0.0529347	0.0378819	-0.117966	0.0378819	0.123233	0.0378819	1.39053	-0.230875
y154	0.519781	-0.550438	-0.618541	-0.57202	0.298548	0.277812	-0.0565786	-0.515615	-0.0565786	-0.460785	-0.0565786	-0.219908	0.40461
y155	1.22295	-1.21651	-1.27901	-1.32859	0.519693	0.610273	0.0929885	0.340142	0.0929885	0.0120701	0.0929885	-0.580271	-0.96828
y156	-0.600555	0.696548	0.201823	1.01775	-0.0577309	-0.204531	-0.338293	-0.172767	-0.338293	0.298098	-0.338293	-1.06444	0.274772
y157	-3.03973	4.34517	4.14412	4.15301	-0.970862	-1.45317	-0.615696	-0.290015	-0.615696	0.0811899	-0.615696	1.58893	0.128274
y158	0.0874747	-0.453712	-0.652569	-0.314723	0.133996	-0.0903848	0.0438635	0.00854304	0.0438635	0.031702	0.0438635	-0.0262975	0.573403
y159	-1.26	0.512085	1.61969	-0.080524	-0.464608	-0.361966	-0.433421	1.12351	-0.433421	0.60104	-0.433421	-1.33935	1.50719
y160	1.32041	-1.05458	-0.765006	-1.32457	0.279831	0.624285	0.41629	0.250399	0.41629	-0.383714	0.41629	-1.57287	-1.45535
y161	-2.19269	2.9791	3.53368	2.77339	-1.35523	-0.727832	-0.109628	-0.122621	-0.109628	-0.0998339	-0.109628	-0.498255	0.176283
y162	0.0105341	-0.38317	-0.498461	-0.510438	0.150078	-0.101084	-0.0384603	-0.337758	-0.0384603	0.273548	-0.0384603	0.457119	-0.394252
y163	-0.123062	0.787121	-0.238025	1.02255	0.095016	-0.0831776	-0.134901	-0.909873	-0.134901	-0.48352	-0.134901	0.981897	-0.124864
y164	-0.150957	0.338388	0.0308785	-0.0231401	0.0246406	-0.206688	0.0310904	0.106607	0.0310904	0.143929	0.0310904	-0.085975	0.381764
y165	1.20563	-0.631591	0.616685	-0.575561	0.480523	0.908128	-0.183017	-1.15374	-0.183017	-1.64386	-0.183017	-0.699326	0.33416
y166	0.590457	-2.20663	-0.808052	-0.913674	0.254662	0.0711933	0.264602	0.474793	0.264602	0.646301	0.264602	-0.15711	-0.234872
y167	-3.12236	-0.809155	-0.969104	-0.609366	-1.40991	-1.64589	-0.0665638	0.671923	-0.0665638	0.522136	-0.0665638	0.549393	3.62619
y168	-1.96472	3.2663	2.106	2.84811	-0.972801	-0.334067	-0.657847	0.504748	-0.657847	-0.498069	-0.657847	0.693403	0.282184
y169	3.14308	-3.35341	-4.69724	-2.77587	1.19011	1.66365	0.289314	-0.543339	0.289314	-0.329685	0.289314	-1.30855	-1.44554
y170	-0.0137715	0.133045	-0.00824654	0.00677126	-0.00857128	0.0148998	-0.0201001	-0.0492373	-0.0201001	-0.0367559	-0.0201001	0.050641	0.0141129
y171	-0.00153235	0.118559	-0.0111387	0.00953426	-0.00981016	0.00707669	0.00120111	-0.0100456	0.00120111	-0.00634353	0.00120111	0.0219971	-0.0270728
y172	-0.0307094	0.00244373	-0.0187403	0.0173049	-0.0387678	-0.0130769	0.0211353	0.0624062	0.0211353	0.0238082	0.0211353	0.0196913	-0.0308219
y173	-0.00765213	-0.0511354	-0.00851267	0.0079882	0.010488	-0.0349653	0.0168251	0.0310534	0.0168251	0.070426	0.0168251	-0.0596637	0.0528398
y174	-0.0199721	0.0670657	-0.00250585	0.00232211	-0.0115216	-0.0130604	0.00460992	0.00935841	0.00460992	0.00352619	0.00460992	0.0140645	0.0156411
y175	-0.0087239	-0.0838248	0.0292425	-0.0274266	0.00168367	-0.015571	0.00516338	0.0429997	0.00516338	0.0798602	0.00516338	-0.0596972	0.0434681
y176	-0.113793	0.258526	0.0206495	-0.11817	-0.00930235	-0.0958453	-0.00864547	0.0150597	-0.00864547	-0.033516	-0.00864547	0.0539484	0.335419
y177	-0.398801	0.190663	0.0678606	-0.0545207	0.0100171	-0.28707	-0.121748	-0.288133	-0.121748	-0.278075	-0.121748	1.00257	-0.386841
y178	0.437311	-0.372434	-0.062797	0.30678	0.0457331	0.245938	0.14564	0.164743	0.14564	0.182263	0.14564	-0.994943	0.163698
y179	0.896279	-0.541912	-0.0772052	0.0719241	0.446794	0.531665	-0.08218	-0.505395	-0.08218	-0.491269	-0.08218	-0.849006	0.0186331
y180	0.00332123	-0.0158363	-0.0298181	-0.0124291	-0.00448254	0.000889319	0.00691446	0.00716726	0.00691446	-0.0192009	0.00691446	-0.00148671	0.0391979
y181	0.0570538	-0.105634	-0.10445	-0.10021	-0.0296543	0.0805113	0.00619681	-0.0120328	0.00619681	0.00837522	0.00619681	-0.00458606	0.0396953
y182	-0.0225758	0.0259524	0.0442092	0.014898	0.0203216	-0.0326785	-0.0102189	0.003852	-0.0102189	0.0176409	-0.0102189	0.0217768	-0.00159879
y183	0.0636308	0.171031	-0.0742314	-0.0285042	0.108464	-0.0110826	-0.0337509	-0.156421	-0.0337509	-0.0713424	-0.0337509	0.0975464	-0.118722
y184	-0.0701315	0.109	0.124269	0.0408496	-0.0203015	-0.0255065	-0.0243234	0.121033	-0.0243234	-0.0146286	-0.0243234	-0.0221124	0.0209526
y185	-0.0973881	0.144194	0.192205	0.0451346	-0.042872	-0.0298935	-0.0246226	0.150108	-0.0246226	-0.0195439	-0.0246226	0.0774876	0.0302016
y186	-0.0998331	-0.0386063	-0.12632	0.0940035	-0.0709034	-0.0390642	0.0101344	-0.177506	0.0101344	-0.00902143	0.0101344	0.11634	0.34195
y187	0.307619	-0.638332	-0.772175	-0.548667	0.146814	0.100303	0.0605023	-0.0454882	0.0605023	-0.0621071	0.0605023	-0.0423905	0.458486
y188	-0.100429	0.298378	0.120847	0.352888	-0.0537367	-0.0853485	0.0386565	-0.250543	0.0386565	-0.0254947	0.0386565	0.783578	-0.133793
y189	-0.0846855	0.142059	0.12684	0.3933	-0.136913	-0.0285232	0.0807505	-0.160387	0.0807505	0.0145318	0.0807505	0.662149	-0.185333
y190	0.272645	-0.539386	-0.550288	-0.544377	0.159468	0.0582757	0.0549013	0.0208835	0.0549013	-0.0398357	0.0549013	-0.21883	0.331631
y191	0.0991615	-0.376533	-0.497825	-0.253168	0.0258221	0.0549285	0.018411	-0.125438	0.018411	-0.0058741	0.018411	-0.116587	0.47192
y192	-0.102849	0.0710883	0.130795	0.0044644	-0.0490013	-0.0533656	-0.000482171	0.126331	-0.000482171	0.0491292	-0.000482171	0.0403381	0.0672248
y193	-0.0230901	0.0657574	0.0568777	0.0900938	0.0233301	-0.0519043	0.00548414	-0.0397931	0.00548414	-0.00377724	0.00548414	-0.0633292	-0.0722171
y194	0.0365085	0.0684336	0.0350782	-0.0480297	0.0199052	-0.00103075	0.0176341	0.266282	0.0176341	-0.134097	0.0176341	0.626717	-0.0789399
y195	-0.163061	0.397466	0.341173	0.348203	0.00288151	-0.150983	-0.0149588	0.15482	-0.0149588	-0.0937545	-0.0149588	0.820965	-0.215153
y196	-0.0462402	-0.00657234	0.06057	-0.049948	0.00529144	-0.0363706	-0.015161	0.0196089	-0.015161	0.0327968	-0.015161	-0.133014	0.112938
y197	-0.00411839	0.00970921	0.00790003	0.00278452	-0.00811828	0.00300216	0.000997738	-0.00241397	0.000997738	-0.00932603	0.000997738	-0.160353	0.00266835
y198	-0.237441	-0.0141693	-0.0412114	-0.0981649	-0.151354	-0.144732	0.0586437	0.325077	0.0586437	0.31865	0.0586437	-0.35251	0.158458
y199	-0.325468	0.743254	0.922287	0.637618	-0.132275	-0.151565	-0.0416277	-0.101595	-0.0416277	0.0650052	-0.0416277	0.240718	-0.507268
y200	-0.164695	0.333735	0.625186	0.365945	-0.0872763	-0.0238334	-0.0535851	0.118918	-0.0535851	0.199112	-0.0535851	0.282449	-0.568934
y201	-0.159696	0.425314	0.580548	0.333338	0.0195004	-0.11864	-0.0605567	0.0728254	-0.0605567	0.113494	-0.0605567	0.287554	-0.495354
y202	-0.178711	0.484188	0.676443	0.373241	-0.143805	0.0282079	-0.0631142	0.0296375	-0.0631142	0.126754	-0.0631142	0.11452	-0.576665
y203	-1.40695	1.2944	1.30241	1.23245	-0.456967	-0.625121	-0.324864	-0.0135797	-0.324864	0.241053	-0.324864	0.205876	1.36113
y204	-0.649343	1.23743	1.62689	1.51109	0.0927542	-0.61313	-0.128967	-0.0897383	-0.128967	0.022577	-0.128967	2.80255	-1.10335
y205	-0.0984987	0.0297822	0.308914	-0.0364758	-0.198791	-0.0834863	0.183779	0.283002	0.183779	0.23801	0.183779	0.0358026	0.0212448
y206	0.0476366	0.0919722	0.282192	0.306161	0.0496209	0.00311005	-0.00509439	-0.159014	-0.00509439	-0.0290963	-0.00509439	2.02618	-0.14587
y207	0.0196574	-0.0248262	-0.00157812	-0.0657174	0.0133523	0.00551463	0.000790468	0.0585342	0.000790468	-0.00970127	0.000790468	-0.200552	0.00911368
y208	0.16442	-0.54342	-0.576008	-0.267013	-0.0278902	0.155707	0.036604	0.0433145	0.036604	-0.0875941	0.036604	-0.0462777	0.386364
y209	0.115789	-0.331475	-0.578352	-0.372649	0.0882011	0.0151036	0.0124844	0.0276287	0.0124844	-0.0716122	0.0124844	-0.299762	0.616118
y210	-0.040045	0.222149	0.394237	0.137341	-0.0311446	-0.0666722	0.0577718	-0.00246946	0.0577718	-0.0456532	0.0577718	-0.0231122	-0.35367
y211	0.451986	-0.853752	-0.522208	-1.05791	0.105805	0.169321	0.176859	-0.0468648	0.176859	0.0857545	0.176859	-0.293118	0.401017
y212	-0.433127	0.579042	0.402364	0.681535	-0.187672	-0.240074	-0.00538125	-0.0283078	-0.00538125	-0.154503	-0.00538125	0.143199	0.210101
y213	0.91448	-1.18829	-0.97264	-1.40054	0.484866	0.257024	0.17259	0.208843	0.17259	-0.0708579	0.17259	-0.944339	-0.197668
y214	0.202155	-0.281784	-0.283916	-0.207435	0.108232	0.0326201	0.0613035	-0.146564	0.0613035	-0.00258044	0.0613035	-0.29194	-0.0538106
y215	0.208071	-0.541543	-0.800954	-0.424163	0.158975	0.0658919	-0.0167952	-0.0731707	-0.0167952	-0.025114	-0.0167952	-0.37786	0.584108
y216	0.237175	-0.444845	-0.661857	-0.533805	0.119415	0.0736725	0.0440868	0.0740856	0.0440868	-0.086914	0.0440868	-0.0700056	0.528225
y217	-1.42761	1.85174	1.79882	1.86673	-0.670622	-0.57227	-0.184715	0.0229418	-0.184715	-0.0620981	-0.184715	1.71419	0.432552
y218	-0.129281	0.041039	-0.0911302	0.126588	0.00675752	-0.10613	-0.029908	-0.0389286	-0.029908	-0.0149464	-0.029908	-0.0662612	0.322476
y219	0.2316	-0.519845	-0.810188	-0.41676	0.12853	0.0269807	0.0760898	-0.187334	0.0760898	-0.0799471	0.0760898	0.145732	0.608237
y220	0.322116	-0.848525	-0.163412	-1.05591	0.0945063	0.177243	0.0503663	0.27217	0.0503663	0.117417	0.0503663	-0.858706	0.303341
y221	-0.533316	0.50329	1.20745	-0.081759	-0.31762	-0.0716281	-0.144068	0.46594	-0.144068	0.208121	-0.144068	-0.125681	0.33019
y222	0.478688	-0.388538	-0.0218099	-0.626736	0.217725	0.193674	0.0672883	0.109669	0.0672883	0.0983146	0.0672883	-0.497841	-0.720229
y223	-0.385348	0.624569	0.670634	0.499831	-0.113921	-0.207539	-0.0638875	0.103241	-0.0638875	-0.0435396	-0.0638875	0.121994	-0.0783084
y224	-0.358628	0.447764	0.298582	0.522276	-0.115154	-0.194126	-0.0493471	0.109568	-0.0493471	0.104817	-0.0493471	0.116854	-0.0131464
y225	0.0722585	0.0524613	-0.181181	0.215629	-0.0213518	0.0617567	0.0318536	-0.0926926	0.0318536	-0.0905353	0.0318536	-0.348605	-0.21937
y226	0.00130272	-0.183506	-0.393027	-0.00779594	0.0813233	-0.0679476	-0.0120729	-0.141898	-0.0120729	-0.00390533	-0.0120729	0.293456	0.384842
y227	-0.0296673	0.303619	0.646179	0.00493129	-0.0831928	0.0191305	0.034395	0.254816	0.034395	-0.034704	0.034395	-0.197749	-0.527713
y228	-0.106237	0.0509724	0.0182798	0.103359	-0.0930041	-0.0158728	0.00263954	0.00924167	0.00263954	0.115986	0.00263954	-0.0550179	0.0231875
y229	0.0477951	0.01922	0.0206005	-0.0581176	0.00711199	0.0510314	-0.0103483	0.0522432	-0.0103483	0.0236162	-0.0103483	-0.0423281	-0.116216
y230	0.29867	-0.536542	-0.659656	-0.423786	0.0995326	0.177902	0.0212352	-0.102396	0.0212352	0.0297362	0.0212352	-0.131842	0.208668
y231	0.270499	-0.480331	-0.788952	-0.409333	0.0308821	0.197779	0.0418382	0.166625	0.0418382	-0.183809	0.0418382	-0.1228	0.428625
y232	-0.00576547	-0.100727	-0.040128	-0.0366861	-0.00236364	-0.03518	0.0317782	0.194082	0.0317782	0.0989716	0.0317782	-0.111973	0.0424952
y233	-0.323069	0.287028	0.350134	0.22528	-0.125565	-0.215909	0.0184049	0.158294	0.0184049	0.157457	0.0184049	-0.0292715	0.0529778
y234	-0.461207	0.899091	1.06052	0.808658	-0.23716	-0.183374	-0.0406724	0.0194305	-0.0406724	0.00912634	-0.0406724	0.525081	-0.526235
y235	0.398765	-0.62387	-0.617754	-0.581562	0.205455	0.0385677	0.154742	-0.172419	0.154742	-0.134789	0.154742	-0.85554	0.157764
y236	0.137704	-0.38968	-0.366735	-0.440512	0.0187601	0.0521786	0.0667648	0.0787195	0.0667648	-0.103328	0.0667648	-0.317166	0.460901
y237	0.415525	-1.23041	-0.305519	-1.95914	0.319915	0.0480472	0.0475636	0.483871	0.0475636	0.141301	0.0475636	-2.25361	1.12577
y238	-0.722513	1.3562	1.75264	0.329038	-0.131144	-0.441635	-0.149735	0.419924	-0.149735	-0.308831	-0.149735	-0.431051	-0.174286
y239	0.183016	-0.193792	-1.28832	0.757124	-0.167586	0.186603	0.164	-0.807308	0.164	-0.348952	0.164	-1.0657	0.146143
y240	0.0908727	-0.131627	-0.111821	-0.12934	0.0265908	0.0460658	0.0182161	-0.0283142	0.0182161	0.0015084	0.0182161	-0.130908	-0.00537182
y241	0.00479006	0.00551684	0.0403622	0.00916507	-0.0738655	0.0558465	0.0228091	-0.0503603	0.0228091	-0.0221761	0.0228091	0.0814909	-0.0246512
y242	0.293311	-1.45091	-0.518097	-0.485997	0.116704	0.0216476	0.154959	-0.396777	0.154959	0.320757	0.154959	0.886658	-0.389155
y243	0.0878622	-2.13916	-1.02734	-0.86643	-0.0550896	0.159667	-0.0167152	0.107493	-0.0167152	-0.363957	-0.0167152	0.287397	0.81399
y244	1.43179	-2.08824	-1.96241	-2.07918	0.486151	0.600329	0.345314	-0.143933	0.345314	-0.14519	0.345314	-1.52078	0.0915249
y245	-0.140262	0.20763	0.237411	0.304631	-0.172229	0.134607	-0.10264	-0.223781	-0.10264	0.239641	-0.10264	-0.409969	-0.223896
y246	0.185651	-0.153245	-0.0973141	-0.233148	-0.047701	0.142539	0.0908134	0.103877	0.0908134	-0.130491	0.0908134	-0.169167	-0.135678
y247	0.213269	-0.419882	0.493011	-0.751425	-0.0460052	0.0687565	0.190517	-0.0814865	0.190517	0.113612	0.190517	1.06465	-0.0685475
y248	-0.118518	0.093476	-0.0299577	-0.0773624	-0.0638143	-0.184344	0.12964	0.263898	0.12964	0.070311	0.12964	-0.211734	0.452909
y249	0.00957557	0.00241775	0.251226	-0.283617	0.0440068	0.0614792	-0.0959104	-0.159809	-0.0959104	-0.168004	-0.0959104	0.290505	-0.175466
y250	-0.505864	0.0300142	-0.0256755	-0.0566222	-0.251415	-0.430136	0.175686	0.743436	0.175686	0.680949	0.175686	0.0143234	0.180743
y251	-0.0919636	-0.279903	-0.335816	-0.309651	-0.0796811	-0.135689	0.123406	0.172793	0.123406	0.302085	0.123406	-0.0857819	0.644283
y252	-0.0994011	0.238688	0.000443741	0.000914191	-0.0546789	0.0125995	-0.0573217	0.0499721	-0.0573217	0.0165099	-0.0573217	0.183699	-0.119333
y253	0.604794	-0.165496	-0.228277	0.227137	0.310335	0.319668	-0.0252086	-0.0709439	-0.0252086	-0.450723	-0.0252086	-0.678272	0.0905361
y254	-0.117459	0.626819	-0.15537	0.140529	0.0141616	0.10675	-0.238371	-0.485376	-0.238371	-0.287885	-0.238371	0.388523	0.265798
y255	0.132961	0.113737	-0.101378	0.151501	0.134107	0.0514895	-0.0526352	-0.182554	-0.0526352	-0.230323	-0.0526352	-0.127913	0.234889
y256	-0.43039	0.603672	0.646385	0.617196	-0.169799	-0.187948	-0.072642	-0.25155	-0.072642	0.241228	-0.072642	-0.223127	-0.28442
y257	0.0838867	-0.250068	0.847478	0.860769	0.192781	-0.164386	0.0554917	0.3698	0.0554917	0.428725	0.0554917	0.165501	-1.16423
y258	-1.62087	3.52155	-0.192051	0.588998	-0.0917956	-0.348405	-1.18067	-1.29659	-1.18067	-0.463413	-1.18067	3.59747	-0.350249
y259	-0.342882	0.0335191	1.49659	0.150434	-0.118026	-0.538589	0.313733	0.851151	0.313733	0.484668	0.313733	-0.149092	-0.304644
y260	0.173376	-0.00255907	-1.06749	0.615809	0.285104	-0.0968149	-0.0149131	-0.349021	-0.0149131	-0.447057	-0.0149131	-0.630204	-0.0833584
y261	2.31542	-2.77598	-3.29029	-2.13838	1.06463	0.827648	0.423143	-0.517517	0.423143	-0.344565	0.423143	-1.75803	-0.716606
y262	-2.84233	3.26446	3.04752	3.69556	-1.67426	-0.796623	-0.371452	-0.436088	-0.371452	0.308318	-0.371452	6.32471	1.02077
y263	-0.0216106	0.052967	-7.22899e-06	-0.0307975	-0.00497924	-0.0178622	0.00123088	0.0214409	0.00123088	0.0113901	0.00123088	0.0369925	-0.00755721
y264	-0.191504	0.289172	0.145614	-0.138217	-0.0723703	-0.0840778	-0.0350558	-0.139887	-0.0350558	-0.0950798	-0.0350558	0.147116	0.443975
y265	-0.11433	0.0571071	0.069091	-0.0639749	-0.0904476	-0.082499	0.0586166	0.0020419	0.0586166	-0.157161	0.0586166	0.00439592	0.411981
y266	-0.306645	0.276214	0.0232462	-0.0391933	-0.213435	-0.192173	0.0989639	0.470185	0.0989639	0.329889	0.0989639	-0.122848	0.445486
y267	-0.102868	0.0707925	0.0976768	-0.0981959	-0.159385	-0.0400661	0.0965828	0.145789	0.0965828	0.138457	0.0965828	-0.160953	0.343907
y268	-0.1481	0.217901	0.136062	-0.125439	-0.077322	-0.112774	0.041996	0.286676	0.041996	0.305601	0.041996	-0.249438	0.422938
y269	-0.252737	0.218207	0.116188	-0.107936	-0.111194	-0.244415	0.102872	0.279706	0.102872	0.323895	0.102872	-0.217955	0.619546
y270	-0.0585503	0.0779389	0.0884988	0.0972343	-0.0379484	-0.0184722	-0.00212975	-0.0491509	-0.00212975	0.011481	-0.00212975	0.0178511	-0.0122119
y271	-0.00554725	-0.0029766	-0.00171331	-0.00483451	0.00546619	-0.00237441	-0.00863903	0.00245253	-0.00863903	0.0132855	-0.00863903	-0.0564732	0.0145505
y272	0.0249645	-0.0509026	-0.0452328	-0.0516681	0.0187521	0.00450834	0.00170404	-0.00413885	0.00170404	0.0069373	0.00170404	-0.00339173	0.0237115
y273	-0.081931	0.112755	0.100632	0.106532	0.000967183	-0.0813251	-0.00157309	0.0245678	-0.00157309	-0.031489	-0.00157309	0.00673362	0.0370559
y274	-0.0594499	0.0849639	0.0490806	0.089138	-0.00563544	-0.0385934	-0.015221	0.0275353	-0.015221	-0.0120077	-0.015221	0.0403877	0.0249101
y275	-0.0235646	0.165984	0.0213013	-9.85874e-05	0.0106535	-0.0312812	-0.00293695	0.0256372	-0.00293695	-0.00822015	-0.00293695	0.0172381	0.0465542
y276	0.0519408	-0.0913567	-0.0628621	-0.0882863	0.0193846	0.0243628	0.0081934	-0.0346355	0.0081934	0.0223206	0.0081934	-0.0459982	0.00351939
y277	0.02678	-0.0292424	-0.0734277	-0.0357512	-0.0031605	0.0302504	-0.00030986	0.0204813	-0.00030986	-0.0307834	-0.00030986	-0.0549351	0.028529
y278	-0.0202155	0.028237	0.0550669	-0.00335054	-0.0231443	0.00725393	-0.00432509	0.0363451	-0.00432509	-0.00105317	-0.00432509	0.0288424	0.00460503
y279	0.0607406	-0.0688421	-0.0679877	-0.0925957	0.0457881	0.0150155	-6.29793e-05	0.0466528	-6.29793e-05	-0.00187903	-6.29793e-05	-0.00431492	-0.0217014
y280	0.114854	-0.150218	-0.172589	-0.132929	-0.00423747	0.0916723	0.0274194	-0.0122052	0.0274194	-0.0230828	0.0274194	-0.162126	-0.011625
y281	0.0865511	-0.117108	-0.0727999	-0.156548	-0.0347104	0.095975	0.0252865	0.034572	0.0252865	-0.0189624	0.0252865	-0.147374	-0.00501863
y282	0.00219399	0.00336606	-0.00176603	-0.0066267	-0.0103672	0.013696	-0.00113482	0.0251176	-0.00113482	-0.00880921	-0.00113482	-0.030703	0.000675938
y283	0.114905	-0.203799	-0.198758	-0.170241	0.0400657	0.0627135	0.0121257	-0.0721579	0.0121257	0.0364559	0.0121257	-0.065884	0.0364105
y284	0.10674	-0.119627	-0.159333	-0.102342	0.0138407	0.0832683	0.0096313	0.0051351	0.0096313	-0.00698519	0.0096313	-0.0697581	-0.0489147
y285	0.0663123	-0.0558091	-0.0627029	-0.0499842	-0.00918736	0.0635212	0.0119785	-0.00475615	0.0119785	-0.00518591	0.0119785	-0.0591799	-0.0742714
y286	-0.176942	0.0670953	0.0987858	0.0359368	-0.107806	-0.114295	0.0451588	0.167593	0.0451588	0.237919	0.0451588	0.102337	-0.0397814
y287	0.130029	-0.226183	-0.208729	-0.234962	0.0805707	0.0409918	0.00846655	0.00176185	0.00846655	0.0266822	0.00846655	-0.0416414	0.0587558
y288	-0.109556	0.193949	0.0312643	0.0213702	-0.0388746	-0.0729868	0.00230586	0.12084	0.00230586	0.0357166	0.00230586	0.00553687	0.055075
y289	-0.0786053	0.180922	0.0800604	0.0800606	-0.0283676	-0.0348667	-0.015371	0.00047378	-0.015371	0.0248231	-0.015371	-0.0227965	0.0425118
y290	-0.201471	0.242304	0.237232	0.186735	-0.12132	-0.0476926	-0.0324586	0.0874875	-0.0324586	-0.0143145	-0.0324586	-0.0775347	0.115012
y291	0.0688349	-0.0538439	-0.101675	-0.0974256	0.0751182	-0.0122758	0.00599255	-0.0319546	0.00599255	-0.0618376	0.00599255	0.0369056	-0.00141185
y292	-0.0328752	0.102572	0.172609	-0.0374017	-0.013401	-0.0295021	0.0100279	-0.0194172	0.0100279	-0.0782202	0.0100279	0.000895836	-0.0265542
y293	0.0642109	-0.0929345	-0.106591	-0.14029	0.0439668	0.014402	0.0058421	0.108368	0.0058421	-0.0399303	0.0058421	-0.0562484	0.0600909
y294	0.0267556	-0.0481487	-0.131464	-0.0150885	-0.0188548	0.0573179	-0.0117074	0.017195	-0.0117074	-0.0105144	-0.0117074	-0.134361	0.0545781
y295	-0.396612	0.764891	0.993727	0.632431	-0.174057	-0.147347	-0.075208	0.0360855	-0.075208	0.104742	-0.075208	0.239132	-0.51153
y296	-0.477866	0.792271	1.07162	0.73434	-0.184878	-0.206155	-0.0868335	0.0196171	-0.0868335	0.107003	-0.0868335	0.228073	-0.459193
y297	1.07989	-1.10835	-2.05485	-0.822592	0.382718	0.590509	0.106667	-0.365166	0.106667	-0.0421751	0.106667	0.200356	-0.255576
y298	1.59799	-2.0377	-2.11922	-1.90981	0.500442	0.745906	0.351639	-0.356194	0.351639	-0.281866	0.351639	1.07431	-0.396435
y299	-0.331539	0.517948	0.75675	0.619382	-0.130253	-0.203193	0.00190752	0.105406	0.00190752	0.174975	0.00190752	0.089019	-0.387636
y300	-0.197475	0.00365886	0.760616	0.460296	-0.0737108	-0.0878186	-0.0359454	-0.136185	-0.0359454	0.0492462	-0.0359454	0.167955	-0.505243
y301	-0.348096	0.401396	0.351806	0.318883	-0.159997	-0.149631	-0.0384687	0.103359	-0.0384687	0.129447	-0.0384687	-0.460981	0.00415985
y302	-0.272767	0.820552	0.849731	0.553121	-0.0376691	-0.126287	-0.108811	0.0490816	-0.108811	-0.0103728	-0.108811	0.341453	-0.572248
y303	-0.00647905	0.0105968	-0.00727633	0.00185032	-0.014569	0.0165263	-0.00843636	0.0353661	-0.00843636	-0.00682083	-0.00843636	-0.112955	0.0164268
y304	0.0117255	0.0309193	0.00438626	-0.0222338	0.0265345	-0.00675591	-0.0080531	-0.0938397	-0.0080531	-0.0427403	-0.0080531	0.053348	-0.0253821
y305	-0.0251853	0.0474764	0.0331575	0.0318052	-0.0384576	0.015287	-0.00201477	0.0139007	-0.00201477	-0.0252631	-0.00201477	-0.0157879	0.00857845
y306	0.0153913	0.108323	-0.0503635	-0.0149151	0.00709394	-0.00789938	0.0161968	-0.0428638	0.0161968	-0.0417313	0.0161968	0.0122326	0.0353014
y307	0.0188823	-0.041215	-0.0223398	-0.042788	-0.0487648	0.061994	0.00565312	-0.0157292	0.00565312	0.0078043	0.00565312	-0.0523632	0.0141341
y308	-0.0420783	0.0494474	-0.013852	0.103985	-0.0242378	-0.00334277	-0.0144977	-0.0457754	-0.0144977	0.00827992	-0.0144977	-0.0401181	0.0216043
y309	-0.11961	0.365329	0.5488	0.263406	-0.090074	0.0110929	-0.0406294	0.0203752	-0.0406294	0.102359	-0.0406294	-0.0638769	-0.494004
y310	-0.124487	0.0875792	0.601858	0.434091	-0.0169999	-0.0969941	-0.0104933	-0.0843849	-0.0104933	0.236742	-0.0104933	-0.615817	-0.672981
y311	0.138287	-0.291911	-0.438882	-0.18298	-0.00666822	0.126857	0.0180974	-0.0708902	0.0180974	-0.0256294	0.0180974	-0.0380925	0.2251
y312	0.278196	-0.485019	-0.511891	-0.470466	0.148991	0.0800142	0.0491911	-0.00223397	0.0491911	-0.0257745	0.0491911	-0.171868	0.196959
y313	0.224153	-0.602284	-0.733251	-0.540125	0.119207	0.102084	0.0028617	0.00664816	0.0028617	-0.000575483	0.0028617	-0.422006	0.603779
y314	0.519778	-0.640383	-0.252856	-0.88434	-0.0344556	0.406551	0.147683	0.100385	0.147683	-0.0208224	0.147683	-1.1667	-0.274457
y315	0.0304125	-0.0518155	-0.053027	-0.0399021	0.0280178	0.000506309	0.00188838	-0.00493145	0.00188838	0.0123249	0.00188838	-0.0449888	0.00358001
y316	-0.0177974	0.0634254	0.0469949	0.0905364	0.0236393	-0.0354947	-0.00594199	-0.0797099	-0.00594199	0.0139595	-0.00594199	0.251148	-0.0900811
y317	0.0579952	-0.0540551	-0.0775288	-0.0238869	0.053963	-0.0135859	0.0176181	-0.0368625	0.0176181	-0.011312	0.0176181	-0.0939489	-0.0549517
y318	0.0241279	0.138854	-0.0266563	0.0236792	0.0286808	-0.0262684	0.0217154	-0.0578856	0.0217154	-0.0156112	0.0217154	-0.0835874	-0.0476911
y319	-0.107919	0.354614	0.468336	0.256622	-0.0904816	0.0228189	-0.0402558	0.0822626	-0.0402558	0.0552652	-0.0402558	0.0756985	-0.441459
y320	0.212527	-0.56001	-0.782999	-0.41103	0.206219	-0.00235818	0.00866664	-0.0749702	0.00866664	-0.017542	0.00866664	-0.248481	0.565114
y321	0.0118609	-0.0304516	-0.0553434	0.0281664	-0.00861659	0.0154848	0.00499273	-0.0923443	0.00499273	0.0195226	0.00499273	0.060971	-0.00341313
y322	-0.0476293	0.061068	0.0658243	0.0618701	-0.0384001	-0.0263597	0.0171305	-0.00636061	0.0171305	-0.0377168	0.0171305	-0.0801631	0.0323239
y323	-0.0724532	0.243201	0.219408	0.122163	-0.0210265	-0.0789414	0.0275146	-0.1181	0.0275146	0.0170974	0.0275146	-0.0623174	-0.0966966
y324	-0.0765689	0.118329	0.0617384	0.148517	-0.012309	-0.0557063	-0.00855362	0.0175048	-0.00855362	-0.0132322	-0.00855362	-0.00711254	0.0108982
y325	0.17797	-0.291303	-0.270897	-0.298371	0.0604398	0.0826328	0.0348972	0.00687935	0.0348972	-0.00657432	0.0348972	-0.186369	0.0702554
y326	0.230709	-0.608337	-0.826237	-0.390028	0.126708	0.0580541	0.0459466	-0.218717	0.0459466	-0.0224231	0.0459466	-0.211108	0.570086
y327	-0.0883124	0.272281	-0.240401	0.514809	-0.134414	0.250092	-0.20399	0.0276258	-0.20399	0.13229	-0.20399	0.414111	-0.213462
y328	-0.00753536	-0.00507289	0.0149306	-0.0495209	-0.0445859	0.0250515	0.011999	0.0688924	0.011999	-0.0412155	0.011999	-0.0120682	0.0691954
y329	-0.022598	-0.0832665	-0.137023	-0.0107212	0.0856857	-0.0865986	-0.0216852	-0.0913336	-0.0216852	0.0463908	-0.0216852	-0.0249463	0.193853
y330	0.178264	-0.201414	-0.347013	-0.129232	-0.00380996	0.164621	0.0174531	-0.199109	0.0174531	-0.0410396	0.0174531	-0.0104188	-0.0410923
y331	-0.165777	0.256103	0.32182	0.145256	-0.0658929	-0.0922819	-0.00760172	0.155977	-0.00760172	-0.0619887	-0.00760172	0.114173	0.0226522
y332	-0.0122354	0.00650823	0.00649172	0.0288411	-0.00872284	0.00143237	-0.00494494	-0.0446493	-0.00494494	0.0223321	-0.00494494	-0.00016158	-0.00357156
y333	0.0739643	0.0366346	0.114832	-0.0522997	-0.00765948	0.0318364	0.0497874	0.0996708	0.0497874	-0.0766892	0.0497874	-0.261102	-0.234638
y334	0.111372	-0.110393	-0.184466	-0.0966002	0.0921701	0.0430925	-0.0238904	0.0464861	-0.0238904	0.0244418	-0.0238904	-0.0979005	-0.0769407
y335	0.0512143	0.0348355	0.103759	0.00970465	0.0336765	0.00230829	0.0152296	-0.0186616	0.0152296	0.0189961	0.0152296	-0.2402	-0.251877
y336	-0.0250527	0.0790526	-0.0201328	0.137992	-0.019059	-0.0216181	0.0156244	-0.0186931	0.0156244	-0.0637905	0.0156244	0.0923469	-0.0270764
y337	0.282417	-0.468218	-0.255696	-0.629764	-0.0631503	0.266922	0.0786447	0.110569	0.0786447	-0.0287917	0.0786447	-0.394874	0.116855
y338	0.042927	-0.0562012	-0.0883206	-0.0607662	0.0375829	0.0286277	-0.0232837	0.0412494	-0.0232837	0.0239649	-0.0232837	-0.0440542	-0.00297779
y339	-0.149052	0.191405	0.189577	0.223924	-0.018609	-0.090184	-0.0402592	-0.0632117	-0.0402592	0.0562096	-0.0402592	0.0801312	-0.00660385
y340	-0.0239781	0.0416455	-0.024299	0.104046	-0.01169	0.00395225	-0.0162403	-0.0588573	-0.0162403	0.0197684	-0.0162403	0.0964957	-0.0240534
y341	0.133641	-0.231145	-0.13258	-0.147082	0.0532201	0.0288327	0.0515884	-0.266692	0.0515884	0.0801019	0.0515884	-0.130543	-0.0696731
y342	0.0437463	-0.293706	-0.0944231	-0.329891	-0.0278532	-0.00577439	0.0773738	0.162918	0.0773738	0.273897	0.0773738	-0.26813	0.0023941
y343	0.276454	-0.34866	-0.470611	-0.393262	0.120889	0.172775	-0.0172112	0.211154	-0.0172112	-0.0256814	-0.0172112	0.0256514	0.0173012
y344	0.0335531	-0.0242937	-0.071508	-0.0366218	0.0863448	-0.0198213	-0.0329704	0.0718705	-0.0329704	0.0214297	-0.0329704	-0.119389	-0.0254999
y345	0.402569	-0.682652	-0.786261	-0.686617	0.142646	0.209993	0.0499296	0.227063	0.0499296	-0.0674149	0.0499296	-0.287108	0.315102
y346	0.38486	-0.634735	-0.692521	-0.557043	0.137416	0.17676	0.0706846	-0.0975973	0.0706846	-0.0125539	0.0706846	0.000597855	0.165668
y347	0.141077	-0.210048	-0.181883	-0.215157	0.0665148	0.0734432	0.00111928	-0.0179486	0.00111928	0.0506033	0.00111928	-0.0344832	-0.0250728
y348	0.0689137	-0.0185865	-0.0508583	-0.0926111	0.0331671	0.0799995	-0.0442528	0.180321	-0.0442528	0.0149487	-0.0442528	-0.152169	-0.107525
y349	-0.554662	0.592784	1.03886	0.409903	-0.371241	-0.230812	0.0473914	-0.080309	0.0473914	-0.024208	0.0473914	0.390495	0.26262
y350	-0.371484	-0.000985581	0.649779	0.062478	-0.182867	-0.0925372	-0.0960806	-0.683537	-0.0960806	0.462171	-0.0960806	-0.233458	0.349808
y351	-0.0706235	0.0789998	0.0769547	0.162215	-0.105232	0.0139471	0.0206613	-0.197555	0.0206613	-0.10404	0.0206613	0.0427453	0.141501
y352	-0.552238	0.998698	1.13281	0.969156	-0.190449	-0.277372	-0.0844164	-0.0750309	-0.0844164	0.0880993	-0.0844164	0.880296	-0.529673
y353	0.0894168	-0.39781	-0.520349	-0.336596	0.0879332	0.00070159	0.000781943	0.000111528	0.000781943	-0.0250083	0.000781943	-0.0863983	0.589477
y354	-0.26198	0.112612	-0.154389	0.336454	0.153652	-0.453943	0.0383111	-0.180683	0.0383111	-0.164908	0.0383111	-0.549996	0.642185
y355	-0.062991	0.0847835	0.129988	0.0658479	-0.0323094	-0.0310492	0.00036757	-0.0155706	0.00036757	-0.00904542	0.00036757	0.0276376	0.00997956
y356	-0.0121875	0.279197	0.32638	0.364804	-0.0832529	0.0830672	-0.0120017	0.0653408	-0.0120017	0.0339154	-0.0120017	-0.0391235	-0.490224
y357	0.0659844	-0.133117	-0.372206	-0.244648	0.0147954	0.0310424	0.0201466	0.0311043	0.0201466	-0.132412	0.0201466	-0.220774	0.439048
y358	0.00211531	0.105533	0.203938	0.219768	0.0359029	0.0261248	-0.0599125	-0.190046	-0.0599125	-0.295088	-0.0599125	-0.0245801	0.127991
y359	1.49258	-1.95012	-2.1496	-1.71838	0.777544	0.548231	0.166803	-0.264014	0.166803	0.105442	0.166803	-1.00532	-0.442959
y360	-0.149941	0.0381743	0.0831384	0.00580187	-0.0505718	-0.101062	0.00169256	0.0197806	0.00169256	-0.0310035	0.00169256	0.125369	0.362576
y361	-0.72472	1.16201	0.67244	1.50587	-0.288904	-0.30255	-0.133265	-0.198142	-0.133265	-0.0572511	-0.133265	0.486042	-0.137411
y362	-0.0918773	-0.065615	-0.124258	0.0456441	-0.0134246	-0.0793287	0.000876026	-0.163875	0.000876026	0.0149594	0.000876026	0.250928	0.355122
y363	-0.0512615	-0.15096	-0.0762768	-0.117724	0.220507	-0.323127	0.0513582	-0.141157	0.0513582	-0.0217519	0.0513582	0.55207	0.399143
y364	0.0919448	-0.0864485	-0.0190468	-0.159739	0.0254229	0.0404992	0.0260227	0.0791793	0.0260227	-0.0269701	0.0260227	-0.170748	-0.071026
y365	0.0565478	-0.144102	-0.0442711	-0.130179	-0.0564449	0.0775012	0.0354914	-0.127675	0.0354914	0.0373415	0.0354914	-0.121289	0.0402985
y366	0.169792	-0.136788	0.0419831	-0.408242	-0.133304	0.212029	0.0910661	0.364135	0.0910661	-0.186429	0.0910661	-0.820824	-0.05205
y367	0.173343	-0.601378	-0.645318	-0.54033	0.0570549	0.0951062	0.0211816	0.0274538	0.0211816	-0.00744971	0.0211816	-0.450496	0.763552
y368	-0.00392454	-0.00625481	0.000435157	0.00539269	-0.023358	0.0273458	-0.0079124	0.0947072	-0.0079124	0.0479371	-0.0079124	-0.0655366	-0.0322571
y369	-0.0773843	0.118925	0.192752	0.170676	-0.0690648	0.0273721	-0.0356916	-0.00139945	-0.0356916	-0.0950238	-0.0356916	0.165239	-0.310896
y370	-0.230545	0.0259463	0.165728	0.0286049	-0.131165	-0.171428	0.072048	0.424233	0.072048	0.44428	0.072048	0.0134871	-0.26123
y371	-0.455298	-0.000909398	0.257184	-0.105605	-0.226523	-0.212824	-0.0159512	0.446382	-0.0159512	0.6781	-0.0159512	-0.00936325	-0.128421
y372	0.0179954	-0.0391082	-0.0310989	-0.00802851	0.00873952	-0.00307213	0.012328	0.00456472	0.012328	0.000542441	0.012328	-0.0400936	-0.00486559
y373	-0.053146	0.130336	-0.00363256	0.0515647	-0.0536663	0.014453	-0.0139326	0.00833609	-0.0139326	0.00943655	-0.0139326	0.0458257	0.0399888
y374	0.00242158	0.0100998	0.0816527	-0.0812986	-0.0338066	0.0771083	-0.0408802	-0.176143	-0.0408802	-0.139858	-0.0408802	0.175005	-0.0876367
y375	0.0415511	0.0304578	-0.0343014	0.0289623	-0.0427685	0.0887192	-0.00439953	0.0342618	-0.00439953	0.019582	-0.00439953	0.0171517	-0.191962
y376	0.00707798	0.253282	0.097546	-0.0825625	0.163655	-0.0744247	-0.0821524	-0.268962	-0.0821524	-0.278323	-0.0821524	0.0471473	0.356576
y377	0.0660625	-0.0929528	-0.0729476	0.0670665	-0.00276979	0.0181873	0.0506451	0.126234	0.0506451	0.129215	0.0506451	-0.0897587	-0.230075
y378	-0.182299	0.051652	-0.0241914	0.019243	-0.147763	-0.157623	0.123087	0.293637	0.123087	0.316888	0.123087	-0.220669	0.414122
y379	0.135963	-0.0800102	-0.0339527	0.029503	0.0529998	0.133111	-0.0501477	-0.211752	-0.0501477	-0.214036	-0.0501477	0.021245	-0.0624981
y380	0.084403	-0.134494	-0.101927	-0.0945756	0.00677653	0.0746181	0.0030083	-0.122372	0.0030083	-0.0255163	0.0030083	-0.142056	0.164892
y381	-0.0329368	-0.0672559	0.120327	-0.121531	-0.10691	0.0311654	0.0428079	0.0622881	0.0428079	0.130073	0.0428079	-0.0588073	-0.00816428
y382	-0.50054	0.889005	0.817714	0.782088	-0.213817	-0.227719	-0.0590045	-0.0756527	-0.0590045	-0.00280606	-0.0590045	0.13355	-0.360821
y383	0.225072	-0.069065	-0.143066	-0.13261	0.389244	-0.0224289	-0.141743	-0.371401	-0.141743	-0.465358	-0.141743	0.151059	-0.0423782
y384	-0.048573	0.514578	-0.121176	-0.251435	-0.0204499	-0.016386	-0.0117371	0.522726	-0.0117371	-0.167824	-0.0117371	-0.274481	0.400141
y385	-0.0459057	0.0516523	0.0846925	-0.0794332	0.00841995	0.017644	-0.0719696	-0.154787	-0.0719696	-0.114732	-0.0719696	0.0524463	0.268046
y386	-2.62155	0.580617	1.89806	-0.870704	-1.1243	-1.98371	0.486462	3.49921	0.486462	3.83099	0.486462	1.55127	-1.6467
y387	-0.307611	0.590003	0.55606	0.543208	-0.182511	-0.0861809	-0.0389192	-0.172665	-0.0389192	-0.0201716	-0.0389192	0.0974796	-0.215356
y388	-0.27731	0.554296	0.477106	0.516122	-0.00115427	-0.191135	-0.0850209	-0.19049	-0.0850209	-0.00706488	-0.0850209	0.338804	-0.246319
y389	-0.139828	0.36167	0.361793	0.382706	-0.102736	0.120542	-0.157633	-0.0135209	-0.157633	0.0270931	-0.157633	0.403577	-0.482648
y390	-0.614094	0.704098	0.87257	0.481687	-0.281282	-0.118474	-0.214338	0.24425	-0.214338	0.181114	-0.214338	-0.0699156	0.273688
y391	0.420692	-0.766728	-0.585522	-0.905721	0.137531	0.256426	0.0267353	0.121072	0.0267353	0.128044	0.0267353	-0.254528	0.255901
y392	-0.57491	0.214991	-0.680609	0.221707	-0.341078	-0.0860772	-0.147755	0.476468	-0.147755	0.376903	-0.147755	-0.401977	0.700755
y393	-3.13962	3.97511	3.65265	3.25455	-1.31008	-1.07165	-0.757889	1.64741	-0.757889	1.06366	-0.757889	0.00627668	0.357474
y394	-0.808534	1.61255	1.55628	1.54792	-0.33817	-0.240797	-0.229566	0.316113	-0.229566	0.0820086	-0.229566	1.81672	-0.946532
y395	0.163553	0.0432919	-0.00626059	0.00265255	0.0768682	0.153855	-0.0671705	-0.230003	-0.0671705	-0.163151	-0.0671705	-0.0604807	0.00440466
y396	-0.0116679	0.000718007	0.00660778	-0.00626448	-0.0059515	-0.0119249	0.00620853	0.00325997	0.00620853	0.00222055	0.00620853	0.0134082	-0.00101405
y397	-0.00933219	0.000839818	-0.0186993	0.00933763	-0.0105883	-0.00158556	0.00284163	0.026803	0.00284163	0.0143997	0.00284163	-0.00531198	0.01125
y398	0.0216892	-0.143885	0.0218776	-0.00606397	0.0199223	-0.0151022	0.0168691	0.0318287	0.0168691	0.0238287	0.0168691	-0.0474845	-0.0306817
y399	-0.0253737	-0.0263196	0.00649066	-0.00708613	-0.0191325	-0.0171326	0.0108914	0.0254758	0.0108914	0.0488674	0.0108914	0.0027304	0.00175452
y400	-0.0431082	-0.00887918	0.0188481	-0.0187902	-0.0323011	-0.0134533	0.00264623	0.0368407	0.00264623	0.0612422	0.00264623	0.0216653	-0.00215239
y401	0.0486193	-0.0766737	-0.00372574	0.00406417	0.0320173	0.0331963	-0.0165944	-0.105775	-0.0165944	-0.140946	-0.0165944	0.0774007	-0.0869206
y402	0.0629936	0.0938372	-0.0456276	0.0425827	0.0527214	0.0417292	-0.031457	-0.189053	-0.031457	-0.198927	-0.031457	0.0694552	0.00767429
y403	0.0830219	0.145005	0.0427467	-0.0375815	0.0707385	0.064281	-0.0519975	-0.183344	-0.0519975	-0.242023	-0.0519975	0.0622552	0.00412142
y404	0.00864791	-0.0549076	-0.0206523	-0.0249473	-0.0173007	0.0160911	0.0098575	0.084872	0.0098575	0.0330731	0.0098575	-0.0541194	0.0295134
y405	-0.0167577	0.00296993	0.00315585	0.025401	-0.00014101	-0.0195333	0.00291654	-0.0450481	0.00291654	0.00766937	0.00291654	-0.049098	0.0246329
y406	0.0333642	-0.0223872	-0.0525056	-0.0194391	0.0216764	0.00526663	0.00642121	0.0242223	0.00642121	-0.0232739	0.00642121	-0.0715383	-0.0217267
y407	0.054457	0.00289486	-0.105011	-0.0526299	0.0102121	0.0264129	0.017832	-0.0399903	0.017832	-0.0106919	0.017832	-0.0425161	0.0121017
y408	0.0559101	-0.100833	-0.129052	-0.0477726	0.0390801	0.00429733	0.0125326	-0.0779008	0.0125326	0.0106759	0.0125326	-0.061728	0.0216274
y409	0.0208763	-0.211444	-0.393737	-0.0859727	0.00531673	0.00126539	0.0142942	-0.0686482	0.0142942	-0.0624128	0.0142942	-0.204855	0.431375
y410	0.388931	-0.650112	-0.980709	-0.647426	0.151056	0.137872	0.100003	-0.0419194	0.100003	-0.140134	0.100003	-0.257454	0.561345
y411	0.150798	-0.574768	-0.374051	-0.505692	-0.00364024	-0.0740759	0.228514	-0.159274	0.228514	-0.0625694	0.228514	-0.0435633	0.643657
y412	0.367082	-0.485194	-0.343687	-0.287694	0.00408991	0.0865608	0.276431	-0.503766	0.276431	-0.0886172	0.276431	-1.09224	-0.258916
y413	0.000964028	-0.0602773	-0.0284967	0.00870626	-0.0282356	-0.00627145	0.0354711	0.0327008	0.0354711	0.0296944	0.0354711	-0.0739777	0.0310966
y414	0.114786	-0.163243	0.0170996	-0.0717909	0.123379	-0.0507668	0.0421738	-0.18462	0.0421738	-0.0101075	0.0421738	0.036958	-0.0223651
y415	-0.0938262	0.129086	0.103707	0.1059	-0.0112578	-0.04799	-0.0345784	-0.198662	-0.0345784	0.00613296	-0.0345784	-0.00295441	0.0299577
y416	0.0338126	-0.0869869	-0.206432	-0.198845	-0.0288683	0.0217087	0.0409723	0.312489	0.0409723	0.117133	0.0409723	-0.0587153	0.0771153
y417	0.0223283	-0.0443575	0.0035793	-0.0614941	0.0129694	-0.0168563	0.0262151	-0.0136638	0.0262151	-0.0171941	0.0262151	-0.00324801	0.0171451
y418	0.0609664	-0.0372509	0.00206381	-0.0786591	0.041245	-0.0116348	0.0313562	0.0435015	0.0313562	-0.0412018	0.0313562	0.0561719	-0.0749478
y419	-0.116305	0.2769	0.516576	0.257309	-0.0115978	-0.0879554	-0.0167515	-0.00125858	-0.0167515	0.115829	-0.0167515	0.188645	-0.441723
y420	0.280735	-0.194526	-0.436944	-0.116687	0.17368	0.10793	-0.000874987	0.117616	-0.000874987	-0.0517189	-0.000874987	-0.708005	-0.28945
y421	-0.124406	0.327015	0.324125	0.238611	0.0243711	-0.112302	-0.036475	0.179698	-0.036475	-0.0357406	-0.036475	-0.102325	-0.225995
y422	-0.0398047	0.0585468	0.0820923	0.0286223	-0.0353375	-0.00966533	0.00519815	0.0363034	0.00519815	-0.0238322	0.00519815	0.00797604	0.0138976
y423	-0.000553851	-0.0575778	-0.0407273	-0.0103744	0.00158742	0.016997	-0.0191383	-0.111257	-0.0191383	0.081394	-0.0191383	0.257873	0.0336249
y424	0.0213754	-0.0355612	-0.0328445	-0.0409357	0.00346772	0.0148564	0.00305131	0.00803225	0.00305131	-0.00198927	0.00305131	-0.0406692	0.0127054
y425	-0.214523	0.101045	0.249409	0.163036	-0.0587692	-0.149383	-0.00637083	-0.272347	-0.00637083	0.115285	-0.00637083	-0.0554526	0.224753
y426	-0.0334091	0.0465572	0.00637861	0.0232727	-0.0220284	0.00731837	-0.0186991	-0.00402391	-0.0186991	-0.0232263	-0.0186991	0.035374	0.0518768
y427	-0.0300811	0.066438	0.0248621	0.0917685	-0.0223685	0.0197167	-0.0274293	-0.00908487	-0.0274293	0.0282968	-0.0274293	-0.0491747	-0.0538164
y428	-0.012792	0.0669574	0.0564253	0.060972	-0.046072	0.0522262	-0.0189462	0.0225027	-0.0189462	0.0175699	-0.0189462	-0.019301	-0.0979677
y429	-0.0172446	0.0245399	0.00312965	0.026711	-0.0115612	0.00230714	-0.00799051	0.0170681	-0.00799051	-0.00475714	-0.00799051	-0.0904778	0.0139025
y430	-0.117627	0.166927	0.183574	0.200228	-0.0937191	-0.0315014	0.00759347	-0.0832505	0.00759347	-0.00523378	0.00759347	0.0194241	-0.0233272
y431	0.146704	-0.204514	-0.184033	-0.176027	0.144225	-0.0127647	0.0152438	-0.0774572	0.0152438	0.0467264	0.0152438	-0.080468	-0.0648092
y432	-0.220096	0.329519	0.297979	0.356867	-0.0789523	-0.0993029	-0.0418406	-0.023156	-0.0418406	0.015053	-0.0418406	0.0634692	-0.0363997
y433	-0.31736	0.360794	0.316952	0.28179	-0.0292022	-0.188232	-0.0999254	0.201852	-0.0999254	0.00339441	-0.0999254	0.531577	0.253412
y434	0.179022	-0.166466	0.077684	-0.349619	0.112454	0.0462614	0.0203071	0.122157	0.0203071	0.0549655	0.0203071	0.0735575	-0.244825
y435	-0.019281	0.0464176	0.00817767	0.0507796	-0.0113721	-0.0315975	0.0236887	0.0295159	0.0236887	-0.0716839	0.0236887	0.00315008	0.0225744
y436	0.038844	-0.0666797	-0.00989671	-0.0469382	0.0415862	-0.0409821	0.0382399	-0.0962661	0.0382399	0.000184506	0.0382399	-0.000442858	-0.0214572
y437	0.0972497	-0.0997463	-0.160316	-0.109564	-0.0157239	0.113696	-0.000722642	0.0802041	-0.000722642	-0.0272131	-0.000722642	-0.211682	-0.022592
y438	-0.336142	0.543414	0.691357	0.352517	-0.201651	-0.123043	-0.0114477	0.233849	-0.0114477	-0.0962167	-0.0114477	0.326032	-0.0468967
y439	0.0777833	-0.141205	-0.228208	-0.0377196	-0.0526862	0.0917738	0.0386958	-0.119969	0.0386958	-0.0359097	0.0386958	-0.0600878	0.0712738
y440	-0.00576496	0.0222099	-0.0204398	0.0517091	-0.0436016	0.0345129	0.0033237	-0.0163486	0.0033237	-0.0171207	0.0033237	-0.0656095	-0.0106507
y441	0.0639324	-0.0996925	-0.150606	-0.0357677	0.0313972	0.0195262	0.013009	-0.0769358	0.013009	0.00297557	0.013009	-0.0225113	0.00758564
y442	0.0964292	-0.155444	-0.216916	-0.0874669	0.0234621	0.0568834	0.0160837	-0.0744828	0.0160837	0.000840022	0.0160837	-0.0426602	0.0311787
y443	0.053738	-0.150262	0.044093	-0.233525	0.0520362	0.00503556	-0.00333379	-0.0278294	-0.00333379	0.102588	-0.00333379	-0.00392679	0.0248847
y444	-0.0787331	0.0563566	0.0827546	0.106148	-0.0698695	4.33964e-05	-0.00890702	-0.125981	-0.00890702	0.0530461	-0.00890702	0.095263	0.0383897
y445	0.0867554	-0.118366	-0.0701604	-0.101826	0.0786128	-0.023981	0.0321236	-0.0812856	0.0321236	0.0140317	0.0321236	-0.0425729	-0.0561562
y446	0.23925	-0.364805	-0.345924	-0.29174	0.194868	-0.0104727	0.0548541	-0.16501	0.0548541	0.0327764	0.0548541	-0.153275	-0.0252306
y447	-0.0953648	-0.02921	-0.123286	0.105809	-0.0573625	-0.026397	-0.0116053	-0.175962	-0.0116053	0.0271753	-0.0116053	0.0805829	0.291966
y448	-0.30096	0.266525	0.482784	0.0448673	-0.16806	-0.0388071	-0.0940925	0.227056	-0.0940925	0.0853734	-0.0940925	0.324996	0.281135
y449	0.0558716	-0.0820293	-0.129397	-0.0573162	0.00111628	0.0433899	0.0113653	-0.0020584	0.0113653	-0.0229125	0.0113653	-0.142221	0.0304641
y450	-0.0129623	-0.0562917	-0.0635334	-0.0468059	-0.0287225	0.021037	-0.0052768	-0.01173	-0.0052768	0.00767692	-0.0052768	-0.0973957	0.14395
y451	-0.10645	0.200843	0.301338	0.167869	0.0255756	-0.133578	0.00155259	-0.0345478	0.00155259	0.0213116	0.00155259	0.0958318	-0.148306
y452	0.044885	-0.0198766	0.0346899	-0.0601557	0.122353	-0.0847092	0.007241	-0.137385	0.007241	0.00926509	0.007241	-0.045713	-0.101948
y453	-0.0227714	0.0359609	0.055844	0.00556871	0.0156027	-0.0314804	-0.00689376	0.0409013	-0.00689376	-0.00151062	-0.00689376	-0.0319684	7.88739e-06
y454	-0.195814	0.253485	0.236351	0.238894	-0.106938	-0.0328269	-0.0560495	0.046315	-0.0560495	0.0253399	-0.0560495	0.00384009	0.0561478
y455	0.230014	-0.30253	-0.364154	-0.317234	0.110767	0.103165	0.0160827	0.0910311	0.0160827	-0.0278868	0.0160827	-0.174124	0.00742802
y456	0.00919042	-0.0923328	-0.042281	-0.121802	0.0280942	-0.00782746	-0.0110764	0.00888667	-0.0110764	0.0371182	-0.0110764	-0.0580605	0.125435
y457	0.157913	-0.226673	-0.260885	-0.198055	0.0839836	0.0408177	0.0331113	-0.0230243	0.0331113	-0.0226619	0.0331113	-0.068519	0.0183129
y458	-1.0296	1.35317	1.0252	1.52015	-0.575966	-0.270837	-0.182798	-0.00597344	-0.182798	-0.0582551	-0.182798	0.887767	0.360661
y459	-0.235905	0.483867	0.504264	0.494485	0.0970787	-0.258652	-0.0743312	-0.0416344	-0.0743312	0.0943653	-0.0743312	0.142975	-0.365366
y460	-0.13806	0.179334	0.0709249	0.459608	-0.0797923	-0.050103	-0.00816453	-0.310596	-0.00816453	-0.032872	-0.00816453	0.607996	-0.124517
y461	0.123652	-0.027803	-0.616075	0.337576	-0.0743832	0.222207	-0.0241717	-0.210072	-0.0241717	-0.195335	-0.0241717	-0.198046	0.0185432
y462	0.241798	-0.425352	-0.578606	-0.537652	0.0977446	0.170582	-0.0265285	-0.167933	-0.0265285	-0.0922904	-0.0265285	-0.0384723	0.364335
y463	0.408409	-0.533488	-0.650995	-0.68053	0.215512	0.202328	-0.0094306	-0.245787	-0.0094306	-0.236931	-0.0094306	-0.00783783	0.306367
y464	0.0689292	-0.103541	-0.18914	0.0112491	-0.0212247	0.0343865	0.0557673	-0.143981	0.0557673	-0.0584674	0.0557673	-0.0239519	0.0268705
y465	-0.184354	0.0977418	0.302828	0.0335055	-0.0851896	-0.0767199	-0.0224449	-0.0766138	-0.0224449	0.0988277	-0.0224449	0.122477	0.194284
y466	0.0508422	-0.102335	-0.0429283	-0.0981941	0.117772	-0.0891228	0.0221934	-0.0676899	0.0221934	0.0215335	0.0221934	-0.134753	0.0107893
y467	0.163379	-0.231993	-0.205107	-0.30098	0.117523	0.0440475	0.00180869	0.111091	0.00180869	0.00610259	0.00180869	-0.247893	0.0177588
y468	0.33031	-0.552895	-0.657017	-0.522467	0.133618	0.172468	0.0242238	0.0432657	0.0242238	-0.0150845	0.0242238	-0.279493	0.212777
y469	-0.582814	0.848933	0.480224	1.09082	-0.275777	-0.187369	-0.119668	-0.11506	-0.119668	-0.0314026	-0.119668	0.865154	0.0577333
y470	-0.0365843	-0.0121037	0.0232608	-0.0108234	-0.0394071	-0.0440811	0.0469039	0.113596	0.0469039	0.101063	0.0469039	-0.0205064	-0.0970421
y471	-0.0849847	-0.134452	0.00288747	-0.115718	0.0299662	-0.119081	0.00412993	0.171969	0.00412993	0.00190432	0.00412993	-0.00863181	0.133928
y472	0.0741057	-0.12967	-0.0550178	-0.144749	0.0296829	0.0295442	0.0148786	0.142774	0.0148786	0.0371689	0.0148786	-0.104389	-0.00767201
y473	-0.088981	0.18941	0.111792	-0.0147135	-0.0355746	-0.0195208	-0.0338856	0.0635438	-0.0338856	0.0369089	-0.0338856	0.0955184	0.135979
y474	0.0419406	0.184353	-0.209192	-0.0613623	0.0610864	-0.0058203	-0.0133254	-0.129322	-0.0133254	-0.205971	-0.0133254	0.0196159	0.340908
y475	-0.00969765	0.0617063	-0.200608	0.0528192	0.0902463	-0.0850657	-0.0148782	-0.0600304	-0.0148782	-0.0972171	-0.0148782	-0.00225064	0.333795
y476	-0.0710525	-0.0386728	-0.125453	0.0291686	-0.0422033	0.00107679	-0.029926	-0.0489028	-0.029926	0.0204033	-0.029926	0.134537	0.279516
y477	-0.813537	1.07393	1.51807	0.699494	-0.407429	-0.318389	-0.0877185	0.304738	-0.0877185	0.00239909	-0.0877185	-0.0796059	0.135324
y478	-0.0213752	-0.0121641	0.0371954	-0.0140325	0.00474805	-0.027702	0.00157878	-0.0456229	0.00157878	0.0275118	0.00157878	-0.0227078	0.0425414
y479	-0.0892175	0.20375	0.321914	0.0321962	0.0156975	-0.0862193	-0.0186956	0.224944	-0.0186956	-0.0296297	-0.0186956	0.0526569	-0.105153
y480	-0.094218	0.160111	0.0995276	0.193298	0.0222711	-0.116838	0.000348433	-0.00579075	0.000348433	-0.0447114	0.000348433	0.331503	-0.00982278
y481	-0.0514376	0.307207	0.322626	0.277888	-0.0719021	0.0178899	0.00257463	0.0432191	0.00257463	-0.0277901	0.00257463	0.209915	-0.443627
y482	0.0312063	-0.0185152	0.0159276	-0.0635716	0.00483396	-0.00060174	0.0269741	0.0556701	0.0269741	-0.0473633	0.0269741	-0.00448293	-0.0190008
y483	-0.0938359	0.0969943	0.106757	0.0566323	-0.0656239	0.0201177	-0.0483297	0.0709618	-0.0483297	0.0381682	-0.0483297	-0.0369565	0.0697891
y484	0.414281	-0.823606	-0.493293	-0.935978	0.423134	-0.125613	0.116761	-0.105568	0.116761	0.0626932	0.116761	-0.670765	0.303189
y485	-0.219053	0.41983	0.317563	0.65491	-0.14664	-0.12114	0.048727	-0.367893	0.048727	-0.040426	0.048727	0.840989	-0.266587
y486	-0.0622469	0.106106	0.0922112	0.0569357	0.0482562	-0.0889871	-0.0215159	0.112234	-0.0215159	-0.025207	-0.0215159	-0.0396608	0.0160777
y487	-0.671952	0.865928	0.499576	1.12033	-0.243189	-0.325697	-0.103066	-0.142448	-0.103066	-0.0715861	-0.103066	1.02652	0.292886
y488	0.07664	0.0654681	0.15075	0.0654067	0.0475755	-0.0192669	0.0483314	-0.0851593	0.0483314	-0.00150454	0.0483314	-0.25789	-0.397745
y489	0.29364	-0.374219	-0.666596	-0.231313	0.280106	-0.0414063	0.0549401	-0.293386	0.0549401	-0.0594357	0.0549401	0.133268	-0.146057
y490	0.0268971	0.0262677	-0.0168432	-0.0120712	0.036679	0.000346998	-0.0101289	-0.0403406	-0.0101289	-0.0800202	-0.0101289	0.0253809	0.00308511
y491	0.0412625	-0.056336	-0.0750543	-0.0745961	0.0427393	0.0091008	-0.0105776	-0.0572304	-0.0105776	0.006214	-0.0105776	0.0212177	0.0205679
y492	-0.0297094	-0.0849341	0.0237344	0.0207992	-0.00324019	-0.044643	0.0181738	-0.00882196	0.0181738	0.042673	0.0181738	0.0241005	-0.0184102
y493	0.0781947	-0.288594	-0.293652	-0.218755	0.10374	-0.105074	0.0795282	-0.0300054	0.0795282	-0.0194453	0.0795282	-0.0788242	0.463552
y494	0.0261473	0.00198341	0.00373594	-0.00260255	0.0294644	0.00855588	-0.011873	-0.0475043	-0.011873	-0.0509684	-0.011873	0.000109658	0.0100957
y495	-0.0304404	-0.013736	0.00797368	-0.00381999	0.00233629	-0.0407568	0.0079801	0.107723	0.0079801	0.058046	0.0079801	-0.0355928	0.0206117
y496	-0.0266065	0.113828	0.0354532	-0.0279632	0.0483208	-0.0289851	-0.0459422	-0.0214479	-0.0459422	-0.0540324	-0.0459422	0.0839632	-0.0146669
y497	-0.046174	-0.0338155	0.0748289	-0.0713612	0.00583531	-0.0508941	-0.00111525	-0.0183755	-0.00111525	0.0907891	-0.00111525	0.0328672	0.00606821
y498	0.0116992	-0.0127438	0.0106601	-0.00951037	0.00878933	0.00106086	0.001849	-0.00228894	0.001849	-0.0105496	0.001849	-0.0145585	0.00589045
y499	-0.0160323	-0.0473004	-0.00614261	0.00421833	-0.0294929	-0.0177712	0.0312318	0.0569666	0.0312318	0.0689381	0.0312318	-0.0360599	0.00379389
y500	0.0512219	-0.0412504	-0.0086769	0.00651152	0.0332368	0.0235751	-0.00559	-0.0792048	-0.00559	-0.0246329	-0.00559	-0.0221607	-0.0137937
y501	0.00983178	-0.306177	-0.0404192	0.0313288	-0.0784002	0.0735806	0.0146514	-0.0178313	0.0146514	-6.39297e-05	0.0146514	0.0236717	-0.0664169
y502	-0.0041656	0.000486299	0.000378983	-0.000130435	-0.0013283	-0.00372106	0.000883759	0.010867	0.000883759	0.00833042	0.000883759	-0.0038374	0.00362701
y503	0.0145338	0.0232938	-0.0366373	0.0366131	0.0163675	0.00232108	-0.00415475	0.0204114	-0.00415475	-0.031605	-0.00415475	-0.081415	0.132752
y504	-0.0226523	0.0360582	0.0323653	-0.0305676	0.0332427	-0.053697	-0.0021981	-0.079089	-0.0021981	0.00172279	-0.0021981	0.0945685	-0.0629382
y505	-0.0216988	0.0682957	0.0555357	0.136254	-0.00875296	-0.0559536	0.0430078	-0.3889	0.0430078	-0.103626	0.0430078	0.0857135	0.00209592
y506	-0.0969394	0.429058	0.169485	0.270004	-0.0232807	0.0639352	-0.137594	-0.272423	-0.137594	-0.169825	-0.137594	0.0573505	-0.18972
y507	0.00247585	-0.0362946	-0.0157171	0.0185354	0.0182822	-0.0220364	0.00623002	0.0805738	0.00623002	0.0159957	0.00623002	-0.0615163	0.0363526
y508	-0.0160736	0.147471	0.0473309	-0.0386428	0.0404005	-0.0284575	-0.0280166	-0.0381525	-0.0280166	-0.133625	-0.0280166	0.115096	-0.0365564
y509	-0.531868	1.62913	0.945161	-0.234356	0.296942	-0.196844	-0.631966	-0.0094236	-0.631966	-0.520511	-0.631966	-0.26864	0.566764
y510	1.17346	-1.97107	-2.66091	-0.8364	0.618811	0.334761	0.219885	-0.760252	0.219885	0.0610401	0.219885	-2.73408	0.963667
y511	-0.0119911	0.0183765	-0.0521365	0.0490155	0.0884218	-0.0983301	-0.00208271	-0.117737	-0.00208271	0.0342273	-0.00208271	-0.0559277	0.0370115
y512	-0.0948763	0.237271	0.0469536	0.164142	0.0421147	-0.0717767	-0.0652143	-0.196635	-0.0652143	-0.107179	-0.0652143	0.120477	0.00831891
y513	0.0330847	0.0370672	-0.104439	-0.0934795	0.0608071	0.014411	-0.0421333	-0.0492253	-0.0421333	-0.122035	-0.0421333	0.0467615	0.0565305
y514	0.0428089	-0.243022	-0.0126368	-0.149078	-0.0109311	0.00412635	0.0496136	0.248106	0.0496136	0.00828636	0.0496136	-0.315884	0.0829022
y515	0.00625409	0.114868	-0.00128722	0.133216	-0.010426	0.0344404	-0.0177603	-0.0395609	-0.0177603	-0.0407104	-0.0177603	-0.056626	-0.168452
y516	0.148964	-0.289931	-0.316721	-0.347627	0.0408236	0.0806341	0.0275063	-0.0523811	0.0275063	-0.0742598	0.0275063	-0.179021	0.244963
y517	-0.259975	0.556072	0.506904	0.550183	-0.117647	-0.0641888	-0.0781396	-0.0316964	-0.0781396	0.030458	-0.0781396	0.415911	-0.3553
y518	0.499496	-0.62803	-0.559536	-0.715209	0.425214	0.15827	-0.0839879	0.105864	-0.0839879	0.257839	-0.0839879	-0.666974	-0.307731
y519	0.611033	-0.678401	-0.375766	-1.07075	0.54403	0.0735032	-0.0065002	0.192217	-0.0065002	0.192621	-0.0065002	0.466235	-0.393081
y520	0.191779	0.136245	0.374687	0.339118	0.0375354	0.152405	0.00183809	-0.39153	0.00183809	-0.299195	0.00183809	0.330694	-0.507133
y521	-0.123849	-0.0756214	0.60969	-0.741013	-0.100293	0.0762113	-0.0997676	0.718137	-0.0997676	0.151228	-0.0997676	-1.78999	0.427218
y522	-0.486781	-0.208188	-0.388138	-0.679948	-0.234912	-0.348473	0.0966037	1.13246	0.0966037	1.52445	0.0966037	-0.189145	-0.44695
y523	1.44713	-2.17151	-2.7333	-1.85193	0.570975	0.735841	0.140318	-0.194611	0.140318	-0.0517701	0.140318	-0.36547	0.379926
y524	0.125236	-0.237017	-0.2916	-0.369536	-0.105788	0.320018	-0.0889947	0.615104	-0.0889947	-0.0142057	-0.0889947	-0.716773	0.109621
y525	0.8216	-1.48573	-2.43457	-0.940838	0.387302	0.490112	-0.055814	-0.140937	-0.055814	0.000110475	-0.055814	-1.18087	0.854793
y526	-0.016201	0.0366728	0.0147358	-0.0133885	-0.000154687	-0.0121099	-0.00393644	-0.0163294	-0.00393644	-0.0203967	-0.00393644	0.0353211	0.00567619
y527	-0.0110692	0.00529661	-0.00527452	-0.0299156	-0.0312958	0.0102367	0.00998988	0.053599	0.00998988	0.0542355	0.00998988	-0.00845061	-0.00759773
y528	0.0197479	0.047335	-0.031349	-0.0394638	0.0157915	0.00631271	-0.00235629	0.0001598	-0.00235629	-0.034119	-0.00235629	0.0484274	-0.0514216
y529	0.0289472	-0.0758894	-0.0482505	-0.0612111	0.0109753	0.0164397	0.00153213	0.0246926	0.00153213	-0.00455059	0.00153213	-0.0346236	0.0241522
y530	0.054452	0.0580388	-0.0732575	-0.0857483	0.00603238	0.0235792	0.0248404	0.00184943	0.0248404	-0.0276597	0.0248404	-0.0204656	0.0204902
y531	0.195472	-0.338713	-0.321258	-0.346291	0.0660563	0.0492543	0.0801609	0.0754541	0.0801609	0.0326255	0.0801609	-0.0457558	0.00578693
y532	-0.184108	0.556959	0.845943	0.450118	-0.0687149	-0.0624232	-0.0529703	0.125802	-0.0529703	0.186842	-0.0529703	0.0487561	-0.597927
y533	-0.0692384	-0.00947169	0.018437	-0.0227459	-0.0677021	-0.0241421	0.0226058	0.105027	0.0226058	0.113688	0.0226058	-0.0386754	0.0218546
y534	-0.306449	0.740858	0.94424	0.631669	-0.130028	-0.0858435	-0.0905769	-0.0787512	-0.0905769	0.0119236	-0.0905769	0.280065	-0.559648
y535	-0.0201389	0.0516046	0.00610305	-0.00532915	-0.0293602	0.015956	-0.00673467	-0.0280099	-0.00673467	-0.0508371	-0.00673467	0.030193	0.0272568
y536	-0.0094325	0.218864	0.0108483	-0.0078878	0.0115996	-0.00343703	-0.0175951	-0.0795012	-0.0175951	-0.0233962	-0.0175951	0.0462084	-0.00438165
y537	0.0659474	-0.106307	-0.183396	-0.024598	0.0146214	0.05823	-0.00690412	-0.0453198	-0.00690412	0.0115293	-0.00690412	-0.0535117	0.00324822
y538	0.113941	-0.0973684	-0.264018	-0.0185459	0.0345533	0.108399	-0.0290108	-0.0839157	-0.0290108	-0.00489233	-0.0290108	0.078708	-0.0882705
y539	0.0478007	-0.0812695	-0.0926943	-0.0791311	0.0244775	0.0288559	-0.00553275	0.0240998	-0.00553275	0.0146677	-0.00553275	-0.00172089	0.0228906
y540	-0.0206988	-0.0708672	-0.235164	-0.0283427	0.00634005	-0.00305569	-0.0239832	0.0459343	-0.0239832	-0.0545335	-0.0239832	-0.0881948	0.30162
y541	0.120701	-0.284042	-0.358298	-0.239898	0.102162	-0.0034265	0.0219652	-0.014031	0.0219652	-0.0308481	0.0219652	0.0626458	0.258058
y542	-0.0246706	0.0329839	0.0394987	0.00735594	-0.00638666	-0.0131641	-0.00511983	0.044741	-0.00511983	-0.0115428	-0.00511983	-0.00599366	0.0220374
y543	0.174616	-0.377802	-0.455122	-0.405526	0.0820341	0.103033	-0.0104516	0.132767	-0.0104516	-0.0168382	-0.0104516	-0.196709	0.326349
y544	-0.337381	0.391898	0.362081	0.454062	-0.0975944	-0.136935	-0.102851	-0.0945121	-0.102851	0.119905	-0.102851	0.476956	0.093148
y545	-0.138718	0.0321788	-0.154877	0.126947	-0.102183	-0.00773799	-0.028797	-0.00248073	-0.028797	-0.0535003	-0.028797	-0.04838	0.415286
y546	-0.061246	0.0547806	0.0815018	0.0640597	-0.0202921	-0.0556459	0.014692	-0.0452795	0.014692	-0.0140222	0.014692	-0.0171184	0.0528686
y547	0.0224346	0.00502587	-0.0317922	0.034935	-0.0152017	0.0243536	0.0132827	-0.0230002	0.0132827	-0.0228178	0.0132827	-0.163086	-0.057164
y548	0.0137388	-0.00389469	-0.0568954	0.0134902	-0.0239185	0.0573835	-0.0197262	0.0182309	-0.0197262	0.0112437	-0.0197262	-0.01265	-0.0175375
y549	0.0499019	-0.113121	-0.190998	-0.0458543	0.0424885	0.0214404	-0.014027	-0.056657	-0.014027	0.0290653	-0.014027	-0.023516	0.0731196
y550	0.0298248	-0.0172851	-0.0145052	-0.0493741	-0.0740522	0.115172	-0.011295	0.0613979	-0.011295	0.00524067	-0.011295	0.00699551	-0.03689
y551	0.0484195	-0.142382	-0.0710498	-0.123293	-0.0935813	0.0747204	0.0672804	-0.10951	0.0672804	-0.0378202	0.0672804	-0.131989	0.116364
y552	-0.0158676	0.0361584	0.0235905	0.0556395	0.00882684	-0.0217844	-0.00291012	-0.0263942	-0.00291012	0.00631066	-0.00291012	-0.00545777	-0.0345372
y553	-0.0677369	0.0593616	0.105513	0.0800088	-0.00947532	-0.0245893	-0.0336723	-0.087446	-0.0336723	0.0920912	-0.0336723	0.0604825	-0.0159833
y554	-0.0675505	0.0856562	0.0641938	0.128543	-0.0604426	-0.011039	0.00393113	-0.0643115	0.00393113	-0.00769868	0.00393113	0.0638375	0.0138457
y555	0.0939293	-0.0930461	-0.0767631	-0.114858	-0.00760314	0.0976587	0.00387373	0.0273409	0.00387373	0.0125566	0.00387373	-0.0864745	-0.0862931
y556	0.353598	-0.515354	-0.498051	-0.421499	0.0845614	0.155623	0.113414	-0.205014	0.113414	-0.0267058	0.113414	-0.157585	-0.0278302
y557	0.0278958	-0.0310734	-0.0448322	-0.0735483	0.0912732	-0.0558039	-0.00757352	0.0987087	-0.00757352	-0.0219477	-0.00757352	-0.0818036	0.0271197
y558	0.163302	-0.177225	-0.071693	-0.217884	0.00722135	0.103637	0.0524442	-0.0242142	0.0524442	-0.00229703	0.0524442	-0.224374	-0.147886
y559	0.0460695	-0.0845969	-0.224773	0.00497181	-0.00417094	0.0394441	0.0107963	-0.038961	0.0107963	-0.045332	0.0107963	-0.0373369	0.0923894
y560	0.272362	-0.340163	-0.645513	-0.114429	0.0795535	0.182727	0.0100814	-0.14612	0.0100814	-0.00926283	0.0100814	-0.180285	-0.0470623
y561	0.0032656	-0.0128412	-0.00673836	0.0912269	-0.0519608	0.0535558	0.00167059	-0.214239	0.00167059	0.080521	0.00167059	0.103385	-0.0926148
y562	0.0027751	0.136776	0.092025	0.136555	-0.0483039	0.0680547	-0.0169757	0.0451912	-0.0169757	-0.00332697	-0.0169757	0.0260971	-0.253881
y563	0.356385	-0.64285	-0.533536	-0.730765	0.131939	0.155102	0.0693438	0.0665184	0.0693438	-0.0162072	0.0693438	-0.370925	0.26449
y564	0.213886	-0.475406	-0.498178	-0.425378	0.128109	0.131289	-0.0455122	-0.0772836	-0.0455122	0.153559	-0.0455122	-0.526432	0.236386
y565	-0.0573067	0.0449265	0.155543	0.11448	0.019922	-0.00468662	-0.0725421	0.01508	-0.0725421	-0.0170547	-0.0725421	0.109142	-0.170646
y566	0.171584	-0.371537	-0.411908	-0.317728	0.111925	0.0375513	0.0221081	-0.0672461	0.0221081	0.0142851	0.0221081	-0.133571	0.236992
y567	0.541717	-0.586858	-0.0539328	-0.758309	0.389195	0.0154637	0.137058	-0.190025	0.137058	0.166684	0.137058	-0.499853	-0.675852
y568	-0.517738	0.226106	0.601492	0.197971	-0.407697	-0.131921	0.0218802	-0.183943	0.0218802	0.295471	0.0218802	0.0922542	0.505286
y569	-0.0712971	0.098555	0.110802	0.0357392	-0.0255496	-0.00532974	-0.0404177	0.113384	-0.0404177	0.0149803	-0.0404177	-0.188817	0.0269322
y570	-0.0331211	0.018158	0.0706801	-0.0441223	-0.0530705	0.0108457	0.00910367	0.0720385	0.00910367	-0.0315303	0.00910367	-0.0557557	0.0819092
y571	0.0032666	0.0381208	0.0477412	0.0446811	0.0237294	0.0123841	-0.0328469	-0.0227411	-0.0328469	0.0704343	-0.0328469	-0.0400787	-0.135069
y572	-0.385295	0.627216	0.60081	0.467631	-0.0427166	-0.138912	-0.203665	0.345575	-0.203665	0.120598	-0.203665	-0.0861785	-0.116223
y573	-0.0974127	0.12949	0.182433	-0.0649219	-0.0410033	0.00466993	-0.0610793	0.335879	-0.0610793	-0.0235652	-0.0610793	-0.076675	0.113647
y574	0.0872188	-0.110582	-0.0611384	-0.0754932	0.0544092	0.00851078	0.0242988	-0.11962	0.0242988	0.0426804	0.0242988	-0.0255581	-0.100726
y575	0.255133	-0.599165	-0.631101	-0.500433	0.0965724	0.129684	0.0288766	-0.165529	0.0288766	0.0633469	0.0288766	-0.17275	0.395011
y576	0.0293111	0.0870643	0.251029	0.128456	-0.00705045	0.0178777	0.0184838	-0.246747	0.0184838	0.128998	0.0184838	0.0758205	-0.448934
y577	-0.0294135	0.0507515	0.0433844	0.0555677	-0.0066129	-0.0124982	-0.0103024	-0.00226512	-0.0103024	0.00876261	-0.0103024	0.0279877	-0.0210139
y578	0.0467396	-0.0861531	-0.0788836	-0.0497723	0.00681133	0.0216231	0.0183051	-0.0800311	0.0183051	0.0123886	0.0183051	-0.0622672	0.00674236
y579	0.00778021	-0.0167952	-0.0120856	-0.0126928	0.00497703	0.00115837	0.00164481	-0.0129144	0.00164481	0.00567566	0.00164481	-0.00624729	0.00308256
y580	-0.0246528	-0.0819877	0.0412283	-0.120668	-0.0670505	0.0139154	0.0284823	-0.045855	0.0284823	0.00739438	0.0284823	-0.185806	0.181881
y581	0.0312361	0.0414163	-0.0769176	0.0180266	-0.0294311	0.122822	-0.0621548	0.165113	-0.0621548	0.0102872	-0.0621548	-0.0310839	-0.0969721
y582	-0.0877189	0.273301	0.295467	0.275406	-0.116787	0.014632	0.0144357	-0.0263754	0.0144357	-0.0289893	0.0144357	-0.00136566	-0.293281
y583	-0.166913	0.212554	0.0537543	0.254639	-0.0369927	-0.0724736	-0.0574472	0.0746305	-0.0574472	-0.028732	-0.0574472	0.111215	0.1349
y584	-0.0951339	0.386606	0.490834	0.356038	-0.131546	0.0301709	0.00624159	-0.0430915	0.00624159	0.0205386	0.00624159	0.253641	-0.555229
y585	0.0693173	-0.130288	-0.121215	0.00669957	0.107743	-0.0428772	0.00445113	-0.283048	0.00445113	0.119085	0.00445113	0.0960978	-0.0889852
y586	0.0751273	0.0806544	-0.0097664	0.258569	0.0661203	-0.0283871	0.0373942	-0.265407	0.0373942	0.0189621	0.0373942	-0.367829	-0.43679
y587	-0.272062	0.0732611	-0.0681727	0.185997	-0.108328	-0.115068	-0.0486661	-0.0840385	-0.0486661	-0.00437307	-0.0486661	0.16071	0.649696
y588	0.217121	-0.133601	-0.0100349	-0.253672	0.0837508	0.125115	0.00825489	0.116577	0.00825489	0.0424548	0.00825489	-0.0937779	-0.3794
y589	-0.0368624	0.0152465	-0.0472366	0.251702	-0.137656	0.0108567	0.0899367	-0.146758	0.0899367	-0.102407	0.0899367	-0.0185034	0.18768
y590	0.150104	0.0615499	0.13626	0.167138	0.195318	-0.0527103	0.00749671	-0.285887	0.00749671	0.159631	0.00749671	-0.202775	-0.746215
y591	-0.0824501	-0.0498087	-0.00387647	-0.000418235	-0.0509308	-0.0531095	0.0215902	0.179807	0.0215902	0.165651	0.0215902	-0.0395369	-0.00723163
y592	0.00765628	0.00938321	-0.0338512	-0.00846141	-0.0100976	0.0352412	-0.0174873	-0.00802059	-0.0174873	0.0234777	-0.0174873	-0.00246249	-0.0207347
y593	-0.0908464	-0.0394548	0.0718512	-0.0634129	-0.0272915	-0.116231	0.0526764	0.184565	0.0526764	0.13632	0.0526764	0.0169344	-0.0572773
y594	-0.126164	-0.0162025	0.0517772	-0.0489901	-0.109016	-0.0731743	0.0560264	0.268965	0.0560264	0.253986	0.0560264	-0.00681882	-0.073876
y595	-0.0945388	0.102076	0.115537	0.155636	-0.0661668	-0.0555623	0.0271904	0.048066	0.0271904	0.0644363	0.0271904	-0.0655089	-0.0742176
y596	0.0747916	-0.115465	-0.225592	-0.277169	0.0847896	-0.0331198	0.0231219	-0.14031	0.0231219	-0.0635931	0.0231219	0.0521131	0.0854466
y597	-0.0442799	0.0447292	0.00500575	-0.00430175	0.00133912	-0.0448801	-0.00073892	0.00401164	-0.00073892	0.0401291	-0.00073892	0.0564328	-0.0238989
y598	-0.0178545	-0.496936	-0.253385	-0.550386	0.0187759	-0.190923	0.154293	0.369555	0.154293	0.263431	0.154293	-0.366716	0.48452
y599	-0.76411	-0.58926	0.011582	0.308079	-0.811631	-0.052363	0.0998842	0.730894	0.0998842	0.322795	0.0998842	0.757612	-0.0595648
y600	-0.0827187	0.0804305	0.25188	-0.0461499	-0.38511	0.245036	0.0573559	0.0353633	0.0573559	-0.0457153	0.0573559	1.17003	0.0442014
y601	2.33007	-3.4307	-1.35842	-4.1994	1.00772	0.955763	0.366584	1.26198	0.366584	0.384532	0.366584	-4.61216	0.585428
y602	-0.17687	0.310961	0.225747	0.25816	-0.116428	-0.0338865	-0.0265555	0.0112507	-0.0265555	-0.0114741	-0.0265555	0.0107436	0.0201491
y603	-0.135496	0.138847	0.0565648	0.228934	-0.069134	0.0102791	-0.0766407	0.00288822	-0.0766407	-0.0674017	-0.0766407	0.0616429	0.0443478
y604	0.0385362	-0.103379	-0.181216	-0.0804388	0.0323672	0.00555934	0.000609641	-0.131419	0.000609641	-0.0326059	0.000609641	-0.139425	0.146656
y605	-0.0527995	0.137007	-0.00254068	0.111841	6.54766e-05	-0.00346211	-0.0494029	-0.0613011	-0.0494029	-0.0502802	-0.0494029	0.152238	-0.000305107
y606	-0.0412268	0.166518	0.152617	0.210728	-0.0230127	-0.055315	0.0371009	-0.0745185	0.0371009	-0.0525018	0.0371009	0.130781	-0.202563
y607	0.0525362	-0.0153085	-0.117988	-0.0677136	0.0254741	0.0454792	-0.0184171	0.000335645	-0.0184171	-0.070949	-0.0184171	-0.0319686	0.00967548
y608	0.0164493	-0.00938703	-0.0554575	-0.0493112	0.0584434	-0.0424017	0.000407648	0.125919	0.000407648	-0.0610971	0.000407648	-0.110283	0.0558284
y609	-0.0651118	0.0296535	-0.153937	0.125039	-0.0152368	-0.0368818	-0.0129933	-0.00718139	-0.0129933	-0.0596931	-0.0129933	0.0545089	0.21124
y610	0.324659	-0.378788	-0.896186	0.011986	0.0728047	0.181581	0.0702732	-0.26415	0.0702732	-0.136781	0.0702732	-0.11249	-0.0195031
y611	0.468877	-0.518469	-0.74025	-0.285852	0.236055	0.256953	-0.0241314	-0.144155	-0.0241314	0.167577	-0.0241314	-0.922547	-0.40466
y612	-0.229992	0.704243	0.631444	0.52271	-0.137867	-0.0641443	-0.0279811	0.293092	-0.0279811	-0.127894	-0.0279811	-0.318419	-0.492158
y613	0.0711997	0.120646	-0.0690303	-0.0132095	-0.00810488	0.063001	0.0163036	-0.109321	0.0163036	-0.188553	0.0163036	0.200519	-0.0817815
y614	-0.0324017	-0.108575	-0.11845	-0.152719	-0.0288547	0.0202192	-0.0237662	0.193089	-0.0237662	0.187905	-0.0237662	-0.165093	0.0847032
y615	-0.256331	0.318987	0.373558	0.303807	-0.153709	-0.0392111	-0.0634107	-0.02421	-0.0634107	0.0764288	-0.0634107	0.117232	0.0282178
y616	0.209279	-0.180106	-0.331285	-0.0527581	-0.145482	0.30722	0.0475416	-0.0235683	0.0475416	-0.0568303	0.0475416	-0.710302	-0.169722
y617	0.0131573	0.188601	0.202905	0.169016	0.120334	-0.0643994	-0.0427775	-0.272978	-0.0427775	-0.147303	-0.0427775	0.0727548	-0.158847
y618	0.400025	-0.415842	-0.0557557	-0.551684	0.348036	-0.014907	0.0668963	-0.346349	0.0668963	-0.11626	0.0668963	-0.956126	-0.169231
y619	0.467375	-0.616278	-0.695691	-0.526701	0.16834	0.140957	0.158077	-0.285615	0.158077	-0.0585081	0.158077	-0.00277797	0.0313077
y620	-0.104837	0.13403	-0.0547111	0.104658	-0.0380041	-0.0429931	-0.0238399	0.0664993	-0.0238399	-0.062383	-0.0238399	-1.1138	0.254638
y621	0.167724	-0.335843	-0.485705	-0.270743	0.0961727	0.011948	0.0596028	-0.156185	0.0596028	-0.0896863	0.0596028	-0.0488511	0.364544
y622	0.127265	-0.584501	-0.656324	-0.423745	0.166098	-0.143607	0.104774	-0.249687	0.104774	-0.0848391	0.104774	-0.0700354	0.803049
y623	-0.299758	0.586874	0.741497	0.431964	-0.0150154	-0.221085	-0.0636574	0.155197	-0.0636574	0.0362457	-0.0636574	0.363115	-0.337845
y624	0.2377	-0.781524	-0.318108	-1.07664	0.32433	0.0305903	-0.117221	0.126821	-0.117221	0.390784	-0.117221	-1.06102	0.564429
y625	0.0409469	-0.0476599	-0.0358717	-0.0555019	0.0225801	0.0111943	0.0071725	0.00389597	0.0071725	0.000644413	0.0071725	0.00206452	-0.0242946
y626	-0.0783121	0.124641	0.101271	-0.0193658	-0.0270359	-0.0794332	0.0281569	0.0970342	0.0281569	0.232328	0.0281569	-0.0323152	-0.0999275
y627	0.0382026	-0.0428463	-0.0418935	-0.0571599	0.0110297	0.0256577	0.00151519	0.0276743	0.00151519	-0.00312149	0.00151519	-0.0193583	-0.0140393
y628	-0.116362	0.0254599	0.0570605	0.0114643	-0.0959314	-0.0443021	0.0238711	0.128968	0.0238711	0.141204	0.0238711	0.00729619	0.0392796
y629	0.0359651	-0.0337928	-0.0395588	-0.0504698	-0.00906269	0.0397559	0.00527194	0.0273251	0.00527194	-0.0111694	0.00527194	-0.0871823	-0.0125949
y630	0.0976286	-0.151111	-0.189039	-0.175644	0.0523103	0.0604748	-0.0151565	0.0932855	-0.0151565	0.00408513	-0.0151565	0.0587681	0.0566403
y631	0.043157	-0.113985	-0.254104	-0.0559959	-0.00736652	0.047422	0.00310149	0.0241399	0.00310149	-0.0562353	0.00310149	-0.153014	0.18373
y632	0.011526	-0.0362903	-0.0230114	-0.0491193	-0.0182237	0.0376692	-0.00791949	0.012379	-0.00791949	0.0170781	-0.00791949	-0.05223	0.0296332
y633	0.00285423	-0.0101423	-0.0681214	-0.0310468	-0.0080923	0.0108144	0.000132134	0.0997881	0.000132134	-0.0586804	0.000132134	-0.0681933	0.0907377
y634	0.0017548	-0.0467529	-0.148169	0.0159242	-0.0308038	0.0181087	0.0144499	-0.0239378	0.0144499	-0.0539031	0.0144499	0.0257868	0.14143
y635	0.221926	-0.293073	-0.372448	-0.235439	0.165986	0.0478941	0.00804641	-0.0358932	0.00804641	0.0250947	0.00804641	-0.245334	-0.049844
y636	0.021777	0.00842679	0.0547933	-0.0429375	0.0118837	0.0105662	-0.00067286	0.0563621	-0.00067286	0.00287343	-0.00067286	-0.0880385	-0.0778597
y637	0.0820623	-0.0835852	-0.0555074	-0.132816	-0.000325581	0.0632629	0.019125	0.0703844	0.019125	-0.0288181	0.019125	-0.11597	-0.0387382
y638	0.0256044	-0.0743642	-0.0416029	-0.0734322	0.0168936	0.0120669	-0.00335607	-0.0346253	-0.00335607	0.0375442	-0.00335607	-0.0537754	0.0348659
y639	-0.103627	0.175201	0.217185	0.0964379	-0.0799156	0.00163586	-0.0253475	0.115542	-0.0253475	-0.00913265	-0.0253475	0.0281673	-0.028089
y640	0.0010769	-0.0802802	-0.0922734	-0.0551397	0.0850788	-0.0454113	-0.0385905	-0.0382877	-0.0385905	0.0776631	-0.0385905	0.0108126	0.105592
y641	0.020693	-0.046313	-0.0259169	-0.0851536	-0.0190704	0.0411295	-0.00136602	0.0572849	-0.00136602	-0.00626951	-0.00136602	-0.0759007	0.0476255
y642	0.00383648	-0.0180581	-0.00933028	-0.0208359	-0.010106	0.0135029	0.000439591	-0.00317222	0.000439591	0.00465234	0.000439591	-0.0154517	0.0190963
y643	-0.0033302	-2.8405e-05	0.00682277	-0.0140512	-0.00457434	-0.000894608	0.00213875	0.0211944	0.00213875	-0.00995406	0.00213875	-0.02471	0.0193578
y644	-0.0682726	0.168956	0.17606	0.239126	-0.0700408	0.0113288	-0.00956059	-0.147445	-0.00956059	0.057619	-0.00956059	0.171677	-0.21993
y645	0.0333838	-0.112075	-0.0626082	-0.135322	0.031738	0.0266053	-0.0249595	-0.00297132	-0.0249595	0.0716893	-0.0249595	-0.114201	0.0728199
y646	-0.311554	0.475234	0.45835	0.465048	-0.171011	-0.0927611	-0.0477823	0.037256	-0.0477823	-0.014572	-0.0477823	0.229032	-0.0365174
y647	-0.0595555	0.14312	0.0105982	0.207133	0.0659612	-0.0351166	-0.0904001	0.00449438	-0.0904001	0.0919303	-0.0904001	0.268385	-0.129465
y648	-0.02672	0.0521529	-0.0402646	0.168179	-0.045845	0.0129274	0.00619768	-0.139635	0.00619768	0.000180766	0.00619768	0.0739852	-0.041557
y649	-0.0474575	0.0856815	0.0831265	0.0757135	-0.0304182	-0.013516	-0.00352327	0.0224908	-0.00352327	-0.0150908	-0.00352327	0.0545678	-0.0199909
y650	-0.114001	0.210045	0.147308	0.211377	-0.0580749	-0.0609917	0.00506577	0.060073	0.00506577	-0.0834191	0.00506577	0.191074	-0.0116162
y651	0.584208	-0.883449	-0.715084	-1.18463	0.313288	0.315866	-0.0449452	0.433998	-0.0449452	0.125094	-0.0449452	-1.15913	0.102144
y652	-0.0280338	0.337706	-0.236259	0.653904	-0.243574	0.244752	-0.0292116	-0.0584326	-0.0292116	-0.149212	-0.0292116	0.259021	-0.362755
y653	0.351627	-0.813905	-0.502459	-0.833204	0.226117	-0.00238453	0.127895	-0.0700891	0.127895	0.387338	0.127895	-0.413642	0.00316109
y654	0.216509	-0.512915	-0.610048	-0.219702	-0.0168514	0.135594	0.0977666	-0.489293	0.0977666	0.0300959	0.0977666	-0.105757	0.277987
y655	0.048786	-0.118196	-0.0446033	-0.135725	0.0416	-0.0209387	0.0281246	-0.0385351	0.0281246	0.00502627	0.0281246	-0.0723534	0.0620946
y656	-0.0719271	0.12235	0.0830111	0.114522	-0.067024	-0.0220333	0.0171302	0.0549962	0.0171302	-0.0833354	0.0171302	-0.0344312	0.035379
y657	0.224565	-0.244675	-0.26023	-0.253733	0.0849955	0.125817	0.0137533	0.03367	0.0137533	0.0136139	0.0137533	-0.293319	-0.14598
y658	0.077747	-0.0743075	-0.137943	-0.0642231	0.000270024	0.0751867	0.00229029	0.0434667	0.00229029	-0.0247346	0.00229029	-0.131769	-0.0287845
y659	0.0146342	-0.0156726	-0.00670016	-0.033649	0.0342841	-0.000763781	-0.0188861	0.0269804	-0.0188861	0.0299562	-0.0188861	-0.110856	-0.0224396
y660	0.140733	-0.136965	-0.191373	-0.150068	0.0376667	0.0833619	0.0197039	0.0806136	0.0197039	-0.0499317	0.0197039	-0.144578	-0.0610532
y661	-0.0168525	-0.00367674	0.0498777	0.0258886	-0.0467295	0.0153171	0.0145598	-0.112685	0.0145598	0.032647	0.0145598	0.0546301	-0.0106489
y662	-0.0487986	0.0920625	0.141215	0.119022	-0.0118556	-0.0489784	0.0120354	-0.103072	0.0120354	0.0238226	0.0120354	0.0606133	-0.101806
y663	-0.118707	0.154523	0.18107	0.154067	-0.0719584	-0.0228044	-0.0239437	-0.0256352	-0.0239437	0.0317934	-0.0239437	0.0891964	-0.00296088
y664	0.0532126	-0.163731	-0.0613503	-0.194797	-0.0430876	0.0652454	0.0310547	-0.0402488	0.0310547	0.0124436	0.0310547	-0.199425	0.127565
y665	-0.0387722	-0.0307996	0.0293881	-0.0960416	0.00222972	-0.0376564	-0.00334553	0.0702962	-0.00334553	-0.00762901	-0.00334553	-0.161896	0.179624
y666	0.0731089	-0.118347	-0.100547	-0.0849291	0.0494364	-0.0118065	0.035479	-0.0846354	0.035479	-0.00539774	0.035479	0.0156638	0.00162811
y667	-0.429004	0.556218	0.396109	0.627475	-0.192452	-0.130196	-0.106355	0.0175935	-0.106355	0.0122326	-0.106355	0.279866	0.157071
y668	0.130642	-0.168817	-0.258713	-0.2426	0.00167774	0.132985	-0.00402051	0.23746	-0.00402051	-0.0830618	-0.00402051	-0.266447	0.105365
y669	-0.0982436	0.126534	0.157141	0.139315	-0.0585041	-0.0250998	-0.0146398	-0.0561688	-0.0146398	0.0335996	-0.0146398	0.0351682	-0.0163643
y670	-0.465979	0.678376	0.515866	0.903444	-0.22083	-0.190534	-0.0546152	-0.287625	-0.0546152	0.0259996	-0.0546152	0.648895	-0.0759869
y671	0.239225	-0.275123	-0.286391	-0.212256	-0.000367743	0.209908	0.029684	-0.114468	0.029684	0.0465592	0.029684	-0.225894	-0.189343
y672	-0.0412939	0.301399	0.360455	0.1642	0.0990428	-0.127863	-0.0124732	0.215339	-0.0124732	-0.0471014	-0.0124732	-0.330296	-0.413247
y673	0.0606524	-0.0377656	0.0936006	-0.0363909	-0.0192502	0.024402	0.0555006	-0.134116	0.0555006	0.0175927	0.0555006	-0.325155	-0.183666
y674	-0.00722105	0.00845144	0.0779767	-0.0722717	-0.0420267	-0.00983333	0.044639	0.0919211	0.044639	-0.088322	0.044639	0.267714	0.0605972
y675	0.198678	-0.32523	-0.2529	-0.372406	0.0649059	0.081678	0.0520941	0.0220215	0.0520941	-0.0226293	0.0520941	-0.303355	0.0813662
y676	-0.0426511	0.134185	0.168326	0.109693	-0.095153	0.0427774	0.00972449	0.0148436	0.00972449	-0.0204443	0.00972449	-0.162327	-0.140341
y677	0.305317	-0.301258	-0.194944	-0.352055	0.207909	0.0879689	0.00943919	0.258951	0.00943919	0.0351656	0.00943919	-0.596384	-0.16789
y678	0.210114	-0.323161	-0.73878	-0.0552682	0.134196	0.111907	-0.035988	-0.120167	-0.035988	0.00471327	-0.035988	-0.0993107	0.127717
y679	0.119395	-0.259952	-0.00451597	-0.377857	0.120384	-0.00834628	0.0073573	-0.0196261	0.0073573	0.120122	0.0073573	-0.434462	0.0315438
y680	-0.0557209	-0.0176241	0.0322771	-0.0286905	-0.0139237	-0.0615531	0.0197559	0.0898774	0.0197559	0.0920445	0.0197559	0.0250166	-0.0474544
y681	0.045843	-0.120061	-0.141076	-0.0628389	0.0276137	-0.00363319	0.0218625	-0.0535213	0.0218625	0.0236211	0.0218625	-0.0568289	0.0572284
y682	0.370514	-0.441342	-0.349774	-0.112748	0.240993	0.1502	-0.0206787	-0.180409	-0.0206787	-0.115771	-0.0206787	-0.206021	0.076578
y683	-0.0288894	-0.0266283	-0.123785	-0.117316	0.00917139	-0.0166115	-0.0214492	0.00593478	-0.0214492	0.0372346	-0.0214492	0.0260563	0.109248
y684	0.0740277	-0.342871	-0.278484	-0.18535	-0.0477613	0.00815395	0.113635	0.0511675	0.113635	0.12078	0.113635	0.00893029	0.175782
y685	-0.121756	0.480783	0.0225357	-0.0159327	0.00661853	-0.210111	0.0817361	0.171291	0.0817361	0.163099	0.0817361	-0.124748	0.290207
y686	0.278376	-0.337293	-0.133485	-0.976778	0.267561	-0.0707028	0.0815185	0.49599	0.0815185	0.475517	0.0815185	-0.833336	-0.427162
y687	0.398165	-0.610145	-0.607866	-0.595837	0.148538	0.150286	0.0993404	0.0222713	0.0993404	-0.109681	0.0993404	-1.01673	0.172304
y688	-1.08827	1.50054	1.15536	1.40308	-0.516461	-0.373065	-0.198741	0.5401	-0.198741	-0.25625	-0.198741	0.337577	0.507611
y689	-1.01154	2.18767	1.70435	2.35886	-0.205235	-0.477123	-0.329186	0.141005	-0.329186	0.0838911	-0.329186	2.0278	-1.38117
y690	-1.89957	1.16465	-0.448121	-0.281743	-0.99257	-0.778979	-0.128023	0.134408	-0.128023	0.123222	-0.128023	1.36179	2.01095
y691	0.0915275	-0.0772908	-0.173774	-0.178055	0.0302189	0.0594569	0.00185176	-0.0130039	0.00185176	0.0272134	0.00185176	-0.11655	0.0790986
y692	0.0277685	-0.0651164	-0.0128213	-0.069083	0.0188869	0.0143105	-0.0054289	-0.0443618	-0.0054289	0.052689	-0.0054289	-0.0376102	-0.00682997
y693	-0.0208433	-0.0153279	0.0214356	0.0315545	0.0276135	-0.0580336	0.00957681	-0.130528	0.00957681	0.0407641	0.00957681	0.0145095	0.0191168
y694	-0.0850825	0.137733	0.10512	0.113724	-0.0278111	-0.0489278	-0.00834357	0.0806306	-0.00834357	-0.0491356	-0.00834357	0.0931728	0.0280592
y695	-0.185628	0.315072	0.266499	0.301313	-0.131926	-0.0283074	-0.0253948	0.0760912	-0.0253948	-0.0487152	-0.0253948	0.178611	-0.0363206
y696	0.13924	-0.187868	-0.281033	-0.100917	0.0855577	0.0435446	0.0101376	-0.0807373	0.0101376	0.0124087	0.0101376	-0.147822	-0.0256318
y697	-0.103511	0.076226	0.29577	0.00495913	-0.174814	-0.0116444	0.082948	-0.0770107	0.082948	-0.0598285	0.082948	-0.0139902	0.092751
y698	0.043805	0.039086	0.127031	-0.0155	-0.0743224	0.107978	0.0101495	0.0212272	0.0101495	0.0182087	0.0101495	-0.167034	-0.232796
y699	0.345223	-0.485178	-0.481199	-0.570928	0.240461	0.0732232	0.0315389	0.277528	0.0315389	-0.0302162	0.0315389	-0.348123	0.0479977
y700	-0.270159	0.383603	0.490114	0.317632	-0.0595833	-0.125727	-0.0848488	0.0254299	-0.0848488	0.111351	-0.0848488	0.0309074	-0.0821171
y701	-0.290862	0.404067	0.242257	0.689131	-0.171279	-0.115221	-0.00436308	-0.0811883	-0.00436308	-0.136204	-0.00436308	-0.146921	-0.0631633
y702	-0.0735636	0.18668	0.0223836	0.0639041	0.0215902	-0.046341	-0.0488129	0.0513711	-0.0488129	0.00438263	-0.0488129	0.0419521	0.0893933
y703	0.129131	-0.159383	-0.223617	-0.188432	0.0394069	0.0834615	0.00626292	0.019322	0.00626292	-0.038132	0.00626292	-0.132825	0.0169075
y704	0.139124	-0.115033	-0.00409108	-0.184785	0.133407	-0.0397879	0.0455048	0.0285627	0.0455048	-0.0139603	0.0455048	-0.197016	-0.182992
y705	-0.40156	0.635462	0.562895	0.511941	-0.124838	-0.117125	-0.159597	0.319607	-0.159597	0.0318388	-0.159597	0.109494	-0.0297536
y706	0.779988	-1.1454	-1.06065	-1.0388	0.244173	0.215991	0.319824	-0.303286	0.319824	-0.241165	0.319824	-0.0923077	0.144964
y707	-0.064067	0.0196516	0.0458453	-0.0224108	-0.0392246	-0.0398831	0.0150407	0.0747986	0.0150407	0.0748193	0.0150407	0.0186738	0.011729
y708	0.0228372	0.0356048	-0.17671	-0.0515761	-0.0321973	0.119432	-0.0643975	0.127939	-0.0643975	-0.106217	-0.0643975	-0.108048	0.0953772
y709	-0.55666	1.10749	0.804742	1.15685	-0.431206	0.0694604	-0.194914	-0.119609	-0.194914	-0.570849	-0.194914	-0.33073	0.290466
y710	0.0259199	-0.00690829	-0.103419	-0.0185087	-0.0359109	0.114216	-0.0523855	0.0745356	-0.0523855	0.0499507	-0.0523855	-0.262542	-0.00821719
y711	0.274498	-0.10472	-0.361113	-0.145759	0.0335923	0.144678	0.0962278	-0.0969877	0.0962278	-0.0723198	0.0962278	-0.15564	-0.135894
y712	0.327995	-0.58341	-0.694724	-0.452345	0.0393159	0.210958	0.0777217	-0.150816	0.0777217	-0.0392013	0.0777217	-0.0816374	0.240805
y713	-0.0550273	0.382509	0.39817	-0.0882419	-0.00793204	0.0344863	-0.0815816	0.357265	-0.0815816	0.0156521	-0.0815816	-0.382284	-0.189414
y714	0.089769	-0.255125	-0.0089453	-0.234663	0.0744254	0.0672358	-0.0518921	-0.00941993	-0.0518921	0.0588684	-0.0518921	-0.305204	0.037934
y715	0.144328	-0.279681	-0.171289	-0.268706	-0.00246866	0.0781432	0.0686537	-0.130342	0.0686537	0.00546359	0.0686537	0.382396	0.0756636
y716	-0.000395284	0.14343	0.192425	-0.0165675	0.0524381	0.0365806	-0.089414	0.271001	-0.089414	0.0731231	-0.089414	-0.720698	-0.264085
y717	-0.00922825	0.0290516	-0.0257465	0.0968236	-0.0210588	0.0177257	-0.00589521	-0.0807459	-0.00589521	0.01774	-0.00589521	0.104194	-0.0492876
y718	0.288515	-0.351203	-0.461593	-0.264508	0.132763	0.0988849	0.0568673	-0.0630017	0.0568673	-0.0451594	0.0568673	-0.250049	-0.0825779
y719	-0.0303369	-0.133244	-0.394425	0.0469648	0.0327907	-0.0483581	-0.0147694	-0.0992363	-0.0147694	-0.042467	-0.0147694	0.0972045	0.423701
y720	-0.340271	0.959159	0.995369	0.943079	-0.0904724	-0.181665	-0.0681334	-0.00404814	-0.0681334	0.0492623	-0.0681334	0.310197	-0.985767
y721	0.0749028	-0.0754551	-0.045085	-0.120329	-5.41592e-05	0.0635233	0.0114337	0.0327438	0.0114337	-0.0121609	0.0114337	-0.168046	-0.047861
y722	0.0164071	-0.0583135	-0.054451	-0.0414344	-0.0250936	0.0465924	-0.00509167	-0.0376206	-0.00509167	0.0285683	-0.00509167	-0.0908777	0.0415724
y723	0.0703644	-0.145234	-0.105689	-0.13518	0.0157331	0.0388374	0.0157939	-0.0596539	0.0157939	0.0271514	0.0157939	-0.0461023	0.0455697
y724	0.121025	-0.135287	-0.131954	-0.153447	-0.00955763	0.0990802	0.0315025	0.0329851	0.0315025	-0.0359924	0.0315025	-0.151446	-0.0461724
y725	0.0406694	-0.0169396	-0.0875804	0.00514605	0.00883623	0.0208425	0.0109906	0.0264696	0.0109906	-0.0454827	0.0109906	-0.0467953	-0.0285832
y726	-0.07384	0.0958462	0.0774533	0.139585	-0.0649888	-0.0127682	0.00391699	-0.0690856	0.00391699	-0.00630501	0.00391699	0.0587387	0.00839828
y727	0.16542	-0.22678	-0.268428	-0.162879	0.0801191	0.058295	0.0270057	-0.086154	0.0270057	0.0107846	0.0270057	-0.0917956	-0.0379466
y728	-0.0677388	0.104253	0.104873	0.0823752	-0.0689976	-0.00103434	0.00229311	0.0431365	0.00229311	-0.0368914	0.00229311	0.0806505	0.0182614
y729	0.00457765	0.0293545	-0.00423838	0.003631	-0.0235663	0.0516535	-0.0235096	0.0850399	-0.0235096	-0.00220117	-0.0235096	-0.0990199	-0.0366351
y730	0.0821513	-0.136758	-0.0483031	-0.160823	0.0592953	-0.00186488	0.0247209	-0.0403248	0.0247209	0.0255686	0.0247209	-0.179903	-0.0126073
y731	-0.132552	0.224804	0.144374	0.225729	-0.0152346	-0.119877	0.0025595	0.0785789	0.0025595	-0.0972452	0.0025595	0.101952	0.0301112
y732	-0.0167662	-0.00839413	0.0571369	-0.030308	-0.0268235	0.0169613	-0.00690395	-0.0217033	-0.00690395	0.0406032	-0.00690395	-0.0115497	0.0165658
y733	-0.0119326	0.0909349	-0.109069	0.203502	0.0461436	-0.0201843	-0.0378919	-0.0251299	-0.0378919	-0.00225022	-0.0378919	0.28031	-0.0965269
y734	0.326915	-0.393511	-0.382974	-0.312687	0.131514	0.0807918	0.114609	-0.172186	0.114609	-0.0503163	0.114609	-0.412837	-0.170477
y735	0.0363427	0.0886312	0.0251927	0.157822	0.098146	-0.0935127	0.0317093	-0.0749421	0.0317093	-0.0420918	0.0317093	0.0995904	-0.260333
y736	-0.174498	0.406893	0.421719	0.326934	-0.201719	0.0856196	-0.0583987	0.145091	-0.0583987	0.00972395	-0.0583987	0.414149	-0.283557
y737	-0.123537	0.127928	0.0832323	0.167584	-0.0647363	-0.0336841	-0.0251162	-0.0105129	-0.0251162	0.0454412	-0.0251162	0.161745	0.0464743
y738	0.0981047	-0.14667	-0.109817	-0.113009	0.0998555	0.048317	-0.0500678	-0.104176	-0.0500678	0.165031	-0.0500678	0.0397673	-0.121556
y739	-0.380815	0.411969	0.406981	0.35322	-0.215157	-0.0647555	-0.100903	0.122486	-0.100903	0.0335735	-0.100903	0.350227	0.281343
y740	0.437577	-0.784647	-1.02133	-0.679986	0.381212	0.0973758	-0.0410108	0.0273591	-0.0410108	0.0821481	-0.0410108	-0.614284	0.347571
y741	-0.160201	0.145176	0.206971	0.0601567	-0.087432	-0.0243194	-0.0484497	0.108244	-0.0484497	0.0273186	-0.0484497	-0.224007	0.165025
y742	0.0367332	0.0127501	-0.00903955	0.0185294	0.0131339	0.0196826	0.00391663	0.010231	0.00391663	-0.00967854	0.00391663	-0.142388	-0.115773
y743	-0.0547653	-0.0252504	-0.0519531	-0.0347758	0.0332378	-0.0754845	-0.0125186	0.0457536	-0.0125186	-0.018955	-0.0125186	0.0151351	0.238506
y744	-0.106295	0.148764	0.124997	0.182351	-0.0855779	-0.0125242	-0.00819273	-0.043408	-0.00819273	-0.00487102	-0.00819273	0.0659835	0.00334363
y745	-0.0595672	0.111323	0.0917003	0.157467	-0.010623	-0.0338929	-0.0150513	-0.0726652	-0.0150513	0.031339	-0.0150513	0.0979749	-0.0855169
y746	-0.0330176	0.017691	0.0830805	-0.0340827	-0.0590833	0.0192389	0.00682681	0.038158	0.00682681	-0.00998953	0.00682681	-0.0694415	0.0568819
y747	0.0783303	-0.0848682	-0.0124804	-0.080858	0.00702672	0.043146	0.0281576	-0.0804082	0.0281576	0.0276053	0.0281576	-0.0613234	-0.113495
y748	0.0971276	-0.096127	-0.0964304	-0.121349	0.0136712	0.0190885	0.0643679	0.0507475	0.0643679	-0.107506	0.0643679	-0.0202904	-0.00923545
y749	0.0128997	0.109448	0.194647	-0.0252306	-0.0729262	0.0547126	0.0311133	0.184158	0.0311133	-0.0883333	0.0311133	-0.0852847	-0.177002
y750	0.349385	-0.344288	-0.258838	-0.431868	0.0924669	0.214885	0.0420326	0.0897109	0.0420326	0.0121912	0.0420326	-0.491498	-0.315416
y751	0.00218806	0.0543195	-0.0248496	0.0238108	0.0564437	-0.00692818	-0.0473275	0.140186	-0.0473275	0.0011118	-0.0473275	-0.108716	-0.0528528
y752	-0.426219	0.697575	0.587236	0.632538	-0.242735	-0.106543	-0.0769415	0.240415	-0.0769415	-0.10344	-0.0769415	0.0705593	-0.0180578
y753	0.243673	-0.276055	-0.265865	-0.320339	0.140679	0.0643916	0.0386022	0.0783775	0.0386022	-0.0322058	0.0386022	-0.234397	-0.106212
y754	-0.214912	0.272623	0.321526	0.265304	-0.166113	-0.085464	0.036665	-0.144767	0.036665	-0.0122504	0.036665	0.169372	0.141311
y755	-0.0275875	0.119061	0.0958707	0.0271711	0.00982827	-0.000930788	-0.036485	0.20697	-0.036485	-0.0293583	-0.036485	-0.0445083	-0.0767643
y756	0.170542	-0.237854	-0.119245	-0.321913	0.120448	0.0319776	0.0181166	0.0495107	0.0181166	0.036843	0.0181166	-0.180714	-0.052351
y757	0.0935201	-0.126985	-0.121726	-0.167682	-0.0486982	0.123065	0.0191533	0.0761342	0.0191533	-0.0367165	0.0191533	-0.146871	0.0280008
y758	-0.0566836	0.230826	0.283903	0.213295	-0.0165252	-0.024007	-0.0161515	-0.0180156	-0.0161515	0.0407538	-0.0161515	0.094867	-0.343299
y759	0.00478226	-0.0184339	-0.0036116	0.00332831	0.00270961	0.00334646	-0.00127381	-0.0053036	-0.00127381	-0.0037321	-0.00127381	-0.00481847	0.00398469
y760	0.0151997	0.0729681	-0.0189985	0.0333672	-0.00135965	0.0373287	-0.0207694	-0.0878852	-0.0207694	-0.108746	-0.0207694	0.0598987	-0.0137821
y761	-0.0634369	0.0521276	0.0880112	0.108253	-0.0616998	-0.00688389	0.00514679	0.0282387	0.00514679	0.0563953	0.00514679	-0.0374611	-0.0171461
y762	0.202429	-0.253698	-0.177396	-0.0888496	0.119834	0.0503449	0.0322505	-0.239588	0.0322505	-0.0471144	0.0322505	-0.0721247	-0.0125959
y763	-0.0164228	0.0431791	0.0626891	-0.0322353	0.0330293	-0.0635371	0.0140851	-0.185469	0.0140851	-0.00951041	0.0140851	0.0371571	-0.0486637
y764	-0.0279792	-0.216547	0.00315924	-4.19518e-05	-0.0325298	-0.0258665	0.030417	0.182819	0.030417	0.096675	0.030417	-0.100981	0.0445413
y765	0.0138489	0.176867	-0.000465112	0.00380959	-0.0222366	-0.0174639	0.0535494	0.19587	0.0535494	0.0710095	0.0535494	-0.126679	-0.0203417
y766	0.783037	-0.901278	-0.577074	-0.727735	0.286532	0.295973	0.200532	-0.0209852	0.200532	-0.388737	0.200532	-0.650661	0.0850844
y767	-0.793779	0.672202	0.393605	-0.324853	-0.400912	-0.640166	0.247299	0.800174	0.247299	1.10749	0.247299	0.550332	-0.423096
y768	0.386504	-0.743608	-0.535666	-0.912184	0.0816064	0.20781	0.0970883	0.12921	0.0970883	-0.0437537	0.0970883	-0.774097	0.385425
y769	0.46701	-0.795205	-1.03507	-0.664057	0.181623	0.122486	0.162901	0.0147735	0.162901	-0.129768	0.162901	-0.812153	0.300872
y770	-0.0426686	0.144123	0.215982	0.0426415	-0.0301186	-0.0204426	0.00789259	0.131106	0.00789259	-0.0466971	0.00789259	-0.0813563	-0.122725
y771	0.124171	-0.045518	-0.0760747	-0.0821733	0.0154433	0.0930761	0.0156512	0.103867	0.0156512	-0.046756	0.0156512	-0.0885401	-0.198613
y772	0.476561	-0.526319	-0.400222	-0.673167	0.146235	0.206498	0.123828	0.167561	0.123828	-0.110173	0.123828	-1.35909	-0.219203
y773	1.1065	-1.31907	-2.0494	-0.913566	0.409907	0.470642	0.225951	-0.0806802	0.225951	-0.362407	0.225951	-1.16591	-0.130581
y774	-1.38557	1.95433	0.350286	0.193546	-0.658167	-0.460469	-0.26693	0.29789	-0.26693	0.0835026	-0.26693	1.79344	0.638527
y775	-0.343343	1.58512	0.729597	-0.573833	-0.527266	0.304161	-0.120238	-0.286929	-0.120238	-1.15154	-0.120238	1.45426	-0.349558
y776	0.0342819	-0.0427095	-0.0239871	-0.0817621	-0.00223564	0.054599	-0.0180815	0.059383	-0.0180815	0.0249654	-0.0180815	-0.0730206	-0.0151779
y777	-0.0165302	0.000849128	-0.011524	0.00038066	0.0116954	-0.0148369	-0.0133887	0.0133101	-0.0133887	0.00966648	-0.0133887	-0.0172287	0.0473451
y778	-0.0893158	0.242871	0.277536	0.289225	-0.0241097	-0.0582612	-0.00694492	-0.127373	-0.00694492	0.0505891	-0.00694492	0.0969865	-0.305758
y779	0.00734943	-0.000125682	-0.157686	0.102236	-0.132327	0.139884	-0.000208039	-0.0471636	-0.000208039	-0.0391974	-0.000208039	-0.248584	0.0331935
y780	0.0119818	0.0428822	0.0687411	0.0526303	-0.0684895	0.0637163	0.016755	-0.0453552	0.016755	0.000379558	0.016755	-0.0581821	-0.140562
y781	0.155183	-0.209587	-0.333454	-0.144597	0.0586534	0.100253	-0.00372343	-0.00611241	-0.00372343	0.00115379	-0.00372343	-0.168718	0.00877978
y782	-0.215696	0.277643	0.571019	0.196615	-0.0446289	-0.161011	-0.010057	0.129003	-0.010057	0.122937	-0.010057	0.0925265	-0.130602
y783	0.0525649	-0.206036	-0.106717	-0.0758071	0.0475859	-0.00721465	0.0121937	0.0625433	0.0121937	-0.0471968	0.0121937	-0.0100616	0.0370229
y784	0.0915046	-0.151625	-0.202704	-0.122868	0.0117096	0.0634876	0.0163074	-0.00643624	0.0163074	-0.0224027	0.0163074	-0.121619	0.0673657
y785	0.0950567	-0.228707	-0.234327	-0.289671	0.0701214	0.0211463	0.00378895	0.127548	0.00378895	-0.0328046	0.00378895	-0.205986	0.242617
y786	0.230647	-0.192817	-0.155418	-0.253473	0.0948092	0.0903851	0.0454527	0.083913	0.0454527	-0.0393232	0.0454527	-0.105108	-0.237598
y787	-0.049652	-0.0305219	-0.0460537	0.0228029	-0.0415662	-0.0240232	0.0159374	-0.0911177	0.0159374	-0.0119587	0.0159374	0.0536615	0.188144
y788	-0.16827	0.364808	0.557734	0.197515	-0.168323	-0.0623887	0.0624416	0.0213079	0.0624416	-0.132115	0.0624416	0.26866	-0.187997
y789	-0.304064	0.234314	0.476148	0.275658	-0.17334	-0.155992	0.0252684	0.137986	0.0252684	0.138732	0.0252684	0.157621	0.0326658
y790	0.283039	-0.344473	-0.338604	-0.421995	0.0539618	0.220223	0.00885476	0.149173	0.00885476	0.00152542	0.00885476	-0.184937	-0.0796652
y791	0.616961	-1.01851	-0.94619	-0.774101	0.239934	0.139513	0.237514	-0.561148	0.237514	-0.023858	0.237514	0.0300955	0.106924
y792	-0.275413	-0.562755	-0.166412	-0.721392	-0.41617	-0.32896	0.469718	1.06192	0.469718	1.10703	0.469718	0.200472	-0.242391
y793	0.0215485	-0.076322	-0.114714	-0.0419317	0.0372439	0.014104	-0.0297994	-0.0303886	-0.0297994	0.0545349	-0.0297994	-0.115091	0.0622008
y794	0.232571	-0.308699	-0.387535	-0.38228	0.206103	0.0357733	-0.00930471	0.0761656	-0.00930471	0.069163	-0.00930471	-0.0952958	0.0627959
y795	-0.0624362	0.134916	0.169281	0.127435	0.0423702	-0.0542674	-0.0505391	-0.0194033	-0.0505391	0.0929975	-0.0505391	0.0268565	-0.159947
y796	0.0594039	0.202143	-0.0836151	-0.0444773	0.0975401	-0.0195738	-0.0185625	0.0991406	-0.0185625	0.0391879	-0.0185625	-0.250594	0.0632451
y797	0.00412617	-0.0927057	-0.17223	-0.0572439	-0.0132419	0.0694948	-0.0521267	0.00860106	-0.0521267	0.0592061	-0.0521267	-0.134301	0.164969
y798	-0.0237564	0.0870772	0.0261855	0.111006	0.035144	-0.0752912	0.0163908	0.0130332	0.0163908	-0.0623449	0.0163908	-0.113039	-0.0495319
y799	0.0750998	0.0159085	0.0168426	-0.069748	0.187165	-0.0940574	-0.018008	0.208608	-0.018008	-0.0132528	-0.018008	-0.256978	-0.190402
y800	-0.758357	1.1365	0.857832	1.06517	-0.484491	-0.275022	0.00115607	-0.275003	0.00115607	-0.141751	0.00115607	0.202347	0.403938
y801	-0.0576374	0.231166	0.077087	0.100225	-0.0465224	-0.017933	0.00681802	-0.0584316	0.00681802	-0.0029097	0.00681802	0.0218328	0.00241787
y802	-0.135622	0.0819673	-0.016378	0.167967	-0.00636483	-0.113958	-0.0152988	0.00803388	-0.0152988	0.106141	-0.0152988	0.0811082	0.0766018
y803	-0.0232306	0.0106562	0.0284351	0.0420167	-0.0565223	0.0110658	0.0222259	-0.0804997	0.0222259	-0.00784854	0.0222259	-0.0165844	0.021466
y804	0.0816576	-0.119084	-0.142188	-0.105875	0.0290137	0.0340699	0.018574	-0.00331282	0.018574	-0.0195121	0.018574	-0.120167	0.0216643
y805	0.0774394	-0.0639777	-0.117934	-0.0621297	0.0875604	-0.0122603	0.00213939	0.0502607	0.00213939	-0.0234655	0.00213939	-0.127555	-0.0501149
y806	-0.168673	0.24564	0.173018	0.136475	-0.0921182	-0.0329959	-0.0435591	0.290951	-0.0435591	-0.10228	-0.0435591	0.228985	0.152968
y807	0.11229	-0.184987	-0.16775	-0.147156	0.0296742	0.0664838	0.0161322	-0.0928994	0.0161322	0.0411423	0.0161322	-0.097897	-0.00583274
y808	-0.00454483	-0.0718378	0.0786177	-0.1285	-0.0894255	0.0762375	0.00864319	-0.0371316	0.00864319	0.0540834	0.00864319	-0.132514	0.0721598
y809	-0.157139	0.28874	0.346572	0.230771	-0.138818	0.0232507	-0.0415709	0.0581058	-0.0415709	0.0333616	-0.0415709	-0.193126	-0.147498
y810	0.281723	-0.475371	-0.397044	-0.48224	0.0946158	0.148927	0.0381802	-0.0645875	0.0381802	0.0572081	0.0381802	-0.352745	0.0722966
y811	-0.0995768	0.0859958	0.0136424	0.102342	-0.0590686	0.000847083	-0.0413552	0.0396621	-0.0413552	0.0054716	-0.0413552	0.065398	0.141391
y812	-0.0617533	0.100018	0.0372464	0.118597	-0.0291199	-0.00720189	-0.0254315	0.0256139	-0.0254315	-0.0040777	-0.0254315	-0.221756	0.00398508
y813	0.16176	-0.152742	-0.277415	-0.116522	-0.00440424	0.12189	0.0442741	0.0522316	0.0442741	-0.103379	0.0442741	-0.198475	-0.0470702
y814	0.11092	-0.141126	-0.150981	-0.176857	0.0552002	0.0197054	0.0360143	0.0813164	0.0360143	-0.0694842	0.0360143	-0.113397	0.0310921
y815	-0.0144643	0.0632556	0.131946	-0.000756294	0.0488113	-0.0418442	-0.0214314	0.0593336	-0.0214314	0.0373976	-0.0214314	-0.0397709	-0.109228
y816	0.0939773	-0.0284318	0.166557	-0.225256	0.105464	-0.0378345	0.0263477	0.19866	0.0263477	-0.0239909	0.0263477	-0.0984836	-0.196885
y817	-0.200198	0.297857	0.0743857	0.363076	-0.161529	0.0691833	-0.107853	0.0930335	-0.107853	0.0200032	-0.107853	0.131936	0.0552792
y818	-0.0183176	-0.0429601	-0.0542721	-0.0436379	-0.034748	0.00173333	0.014697	0.044485	0.014697	0.00843466	0.014697	-0.0707002	0.103925
y819	0.00473495	-0.039364	-0.0883771	-0.0299972	-0.014354	0.00451046	0.0145785	0.0519042	0.0145785	-0.0216261	0.0145785	-0.0835847	0.0754984
y820	-0.00635473	-0.0250872	0.00485051	-0.069375	-0.0383323	0.0187282	0.0132494	0.0586379	0.0132494	-0.0355377	0.0132494	-0.0298956	0.096838
y821	0.107722	-0.148001	-0.143356	-0.185308	0.12965	-0.0309318	0.00900382	0.0699696	0.00900382	-0.013323	0.00900382	-0.145105	0.0145014
y822	-0.000494375	0.000119165	-0.00116993	0.00634334	0.00656112	-0.00896638	0.00191088	-0.0111592	0.00191088	0.000233673	0.00191088	0.00556988	-0.0017794
y823	0.273633	-0.387978	-0.245447	-0.481821	0.159432	0.05803	0.0561706	0.0451547	0.0561706	0.00662592	0.0561706	-0.396302	-0.0374597
y824	-0.0846791	-0.00945506	-0.161769	0.0346067	-0.0887715	0.0719248	-0.0678325	0.0641908	-0.0678325	0.0163477	-0.0678325	-0.0567819	0.313368
y825	-0.0540163	0.0570921	0.159252	-0.0939051	0.0484268	-0.0553196	-0.0471236	0.199834	-0.0471236	0.0323345	-0.0471236	-0.416409	0.0495782
y826	0.0878712	-0.14044	-0.0538183	-0.153246	0.0443305	-0.00414039	0.0476811	-0.0610078	0.0476811	-0.00611315	0.0476811	-0.0880096	-0.00886782
y827	-0.311468	0.339885	0.171125	0.454977	-0.0354376	-0.179332	-0.0966988	-0.0614236	-0.0966988	0.0511046	-0.0966988	0.384478	0.211604
y828	-0.10745	0.115267	-0.034174	0.282204	-0.059026	-0.0678712	0.0194469	-0.184431	0.0194469	-0.0477736	0.0194469	0.374815	0.0937684
y829	0.194333	-0.332671	-0.259246	-0.378096	0.0381078	0.113053	0.0431715	0.0174254	0.0431715	-0.00596729	0.0431715	-0.212803	0.097516
y830	0.0197844	-0.0203172	0.0358406	-0.058851	0.0168563	0.00600391	-0.0030759	0.0209099	-0.0030759	0.0235469	-0.0030759	-0.118288	-0.0394185
y831	-0.16862	0.1913	0.0720116	0.292648	-0.0769057	-0.0854392	-0.00627528	-0.0834086	-0.00627528	-0.0446282	-0.00627528	0.270143	0.134925
y832	-0.0200963	0.0339702	-0.00179093	0.0837551	0.0493506	-0.0678623	-0.0015846	-0.0638088	-0.0015846	0.00826689	-0.0015846	-0.00567368	-0.02326
y833	0.0403792	-0.00356433	-0.0690842	-0.0857548	0.0289004	-0.0123593	0.0238381	-0.0260906	0.0238381	-0.0100108	0.0238381	0.00269291	-0.118986
y834	-0.206294	0.408238	0.383926	0.379601	-0.0217047	-0.133684	-0.0509054	0.0815863	-0.0509054	-0.00220117	-0.0509054	-0.042292	-0.195549
y835	-0.242836	0.411328	0.495115	0.283732	-0.227005	-0.016966	0.00113492	0.171406	0.00113492	-0.0955527	0.00113492	0.00378852	-0.0492035
y836	0.0365106	-0.0328893	-0.0938993	-0.0397912	0.0161673	0.00993483	0.0104085	0.0748137	0.0104085	-0.0600211	0.0104085	-0.141579	0.0345671
y837	-0.0236387	0.00895117	0.00716363	-0.0276774	-0.0177672	-0.0166861	0.0108145	0.0291226	0.0108145	0.0323016	0.0108145	0.023192	-0.0123539
y838	0.0318211	-0.0219584	-0.0169657	-0.0808853	0.0293841	0.00590122	-0.00346417	-0.123848	-0.00346417	-0.0584261	-0.00346417	-0.00818617	0.0415807
y839	0.022884	0.0594654	-0.0380558	0.0368656	0.025315	0.0141754	-0.0166065	-0.0779925	-0.0166065	-0.118789	-0.0166065	0.0651502	-0.0303077
y840	0.0136706	-0.0870417	-0.0505648	0.0428116	-0.0393662	0.0889035	-0.0358666	-0.0245999	-0.0358666	0.0332816	-0.0358666	0.0304431	-0.0917625
y841	-0.138945	-0.142805	0.0589068	-0.0531811	-0.0711417	-0.0824685	0.0146653	0.248672	0.0146653	0.259319	0.0146653	0.0284342	-0.0800821
y842	0.0648457	0.126166	0.0194271	0.19162	-0.0165581	0.115931	-0.0345267	-0.103881	-0.0345267	-0.256847	-0.0345267	0.0787902	-0.0367556
y843	-0.152842	0.0923579	0.232094	0.228193	-0.014151	-0.173785	0.0350939	0.256734	0.0350939	0.257077	0.0350939	-0.0264697	-0.327275
y844	-0.302951	0.239544	0.18562	-0.171376	-0.114169	-0.215815	0.027033	0.128153	0.027033	0.126145	0.027033	0.254734	0.124542
y845	-0.575352	-0.893671	0.224938	-0.163645	-0.235875	-0.442196	0.10272	0.668861	0.10272	0.916608	0.10272	0.252553	-0.128714
y846	0.0030987	-0.0883577	-0.0664933	-0.171027	-0.0626467	0.105143	-0.039398	0.143474	-0.039398	0.0241174	-0.039398	-0.183108	0.188826
y847	-0.137304	0.287585	0.132843	0.386986	-0.088953	-0.0899817	0.0416307	-0.0440607	0.0416307	-0.148685	0.0416307	0.54788	-0.0662865
y848	-0.123215	0.480805	0.582954	0.174127	-0.0108814	-0.00598306	-0.10635	0.279313	-0.10635	-0.105451	-0.10635	-0.0837953	-0.350636
y849	-0.0662847	0.0993012	0.0415954	-0.00987421	0.06045	-0.0805545	-0.0461802	0.328416	-0.0461802	-0.0817514	-0.0461802	-0.359712	0.148732
y850	-0.265163	0.422078	0.579785	0.28929	-0.170144	-0.0150394	-0.0799799	0.107869	-0.0799799	0.0923633	-0.0799799	0.168577	-0.153566
y851	0.025812	0.032624	-0.0122324	-0.0772662	-0.0166662	0.00781095	0.0346672	0.264637	0.0346672	-0.170275	0.0346672	-0.107666	0.0467298
y852	-0.166898	0.266588	0.441367	0.15178	-0.182408	0.00409598	0.0114145	0.0548372	0.0114145	-0.0167217	0.0114145	0.370146	-0.0810389
y853	-0.161674	-0.397736	-0.515523	-0.140815	0.0639196	-0.194441	-0.0311519	-0.482621	-0.0311519	0.0922037	-0.0311519	0.256243	1.10603
y854	0.0875302	-0.0811225	-0.149539	-0.0768526	0.111626	-0.0129357	-0.0111604	0.0598764	-0.0111604	-0.00669638	-0.0111604	-0.117902	-0.0473598
y855	-0.103272	0.310437	0.437462	0.14594	-0.101495	0.0158452	-0.0176227	0.20197	-0.0176227	-0.023083	-0.0176227	0.0925757	-0.291208
y856	-0.00557108	0.0312294	0.00078817	-0.000716508	0.00161731	0.00283414	-0.0100225	-0.0368385	-0.0100225	-0.0413491	-0.0100225	0.0306327	0.0208928
y857	-0.127741	0.173041	0.478267	0.329162	0.064969	-0.132917	-0.0597924	0.139995	-0.0597924	0.0769561	-0.0597924	0.202463	-0.275236
y858	-0.0193442	0.0517338	0.0185888	-0.0176244	-0.0266221	0.0147164	-0.00743854	-0.0112241	-0.00743854	-0.0500207	-0.00743854	0.0407029	0.0247293
y859	1.59401	-1.14105	-1.71714	-0.184045	0.39518	0.899788	0.299036	-0.145358	0.299036	-0.101821	0.299036	-2.54584	-1.25523
y860	0.105878	-0.15138	-0.147844	-0.181602	0.142411	-0.0211755	-0.015357	0.0569073	-0.015357	0.0333301	-0.015357	-0.178606	-0.00354608
y861	0.197592	-0.116946	-0.179436	-0.168195	0.0853549	0.139377	-0.02714	0.164988	-0.02714	0.0115884	-0.02714	-0.310863	-0.272284
y862	0.100214	-0.144441	-0.201035	-0.0807892	0.0726347	0.00735829	0.0202214	-0.0707107	0.0202214	-0.00504008	0.0202214	-0.112616	0.00140256
y863	0.0550449	-0.0786084	-0.0762405	-0.110939	0.0195189	0.0352167	0.00030917	0.0622928	0.00030917	-0.00925169	0.00030917	-0.0225703	0.0223539
y864	0.118596	-0.0958839	-0.201464	-0.104741	0.104466	0.0314009	-0.017271	0.123295	-0.017271	-0.025955	-0.017271	-0.312266	-0.0668532
y865	-0.0392353	0.145099	-0.018242	0.00474744	-0.0673201	0.0329972	-0.00491239	-0.260911	-0.00491239	-0.228982	-0.00491239	0.186272	0.126288
y866	0.0234668	-0.0186698	-0.00405024	-0.0443356	0.00426923	0.0181511	0.00104641	0.036712	0.00104641	-0.00424919	0.00104641	-0.0593285	-0.0209681
y867	0.100788	-0.0660565	-0.236244	-0.0825168	0.0746222	0.0639659	-0.0378005	-0.0220493	-0.0378005	-0.048638	-0.0378005	-0.165898	-0.0214025
y868	-0.000652789	-0.0662019	-0.114059	-0.0203869	0.0656388	-0.0566818	-0.00960986	-0.0437727	-0.00960986	0.0151224	-0.00960986	-0.130752	0.126795
y869	0.200168	-0.405364	-0.345882	-0.235352	0.058111	0.0403588	0.101698	-0.0444618	0.101698	-0.00157107	0.101698	-0.00234302	-0.0493309
y870	-0.335123	0.458293	0.205659	0.385693	-0.103263	-0.0961035	-0.135756	0.19007	-0.135756	-0.0901328	-0.135756	0.333269	0.27826
y871	0.0034219	-0.0519656	-0.00213345	-0.0917039	0.0448814	-0.0297024	-0.0117571	0.0296446	-0.0117571	0.0290007	-0.0117571	-0.030622	0.0718145
y872	-0.163429	0.334099	0.302185	0.327322	-0.0179153	-0.14573	0.000216939	0.0454686	0.000216939	-0.0702555	0.000216939	-0.129383	-0.139004
y873	0.244988	-0.533075	-0.592665	-0.373149	-0.0494394	0.220569	0.0738578	-0.260262	0.0738578	0.00724799	0.0738578	-0.254102	0.304708
y874	-0.356485	0.412743	0.50652	0.321507	-0.180151	-0.160813	-0.0155207	0.0886936	-0.0155207	-0.0600538	-0.0155207	0.0636472	0.225909
y875	0.392429	-0.359739	-0.385465	-0.244293	0.113098	0.211808	0.0675237	-0.397027	0.0675237	-0.377113	0.0675237	0.011311	0.0857859
y876	0.159293	-0.311078	-0.516628	-0.281202	0.190055	0.113697	-0.14446	0.065771	-0.14446	0.160872	-0.14446	-0.255171	0.175492
y877	-0.128285	0.139998	0.19925	0.196137	-0.100135	-0.0507843	0.0226343	-0.171531	0.0226343	0.0148624	0.0226343	0.186549	0.0121015
y878	0.0434385	-0.04323	-0.083826	0.00229749	0.0837891	0.021447	-0.0617976	0.0882589	-0.0617976	0.0217439	-0.0617976	0.0252378	-0.110585
y879	0.0250787	-0.0187303	-0.014332	-0.0165275	0.00280789	0.00904087	0.0132299	-0.00880397	0.0132299	-0.0119318	0.0132299	0.0143623	-0.0311467
y880	0.140809	-0.242182	-0.235979	-0.253649	-0.0131032	0.0937993	0.0601131	0.0167313	0.0601131	-0.0739436	0.0601131	-0.0437285	0.127314
y881	-0.0441489	0.0974204	0.140039	0.0398355	-0.00275531	-0.0115359	-0.0298578	0.072551	-0.0298578	0.0299893	-0.0298578	-0.0455262	-0.0772857
y882	0.0801921	0.0298835	-0.144487	-0.0699121	0.0551834	0.0547921	-0.0297835	-0.0984493	-0.0297835	-0.0771198	-0.0297835	-0.0351956	0.114357
y883	0.058576	-0.101743	-0.165898	-0.0577597	0.0431069	-0.0153891	0.0308582	-0.0238103	0.0308582	-0.0544874	0.0308582	-0.120983	0.0787881
y884	0.381842	-0.505347	-0.475993	-0.454642	0.123762	0.124863	0.133217	-0.130764	0.133217	-0.0776243	0.133217	0.00521541	-0.0816742
y885	0.129673	0.0375223	0.131397	-0.0881386	-0.0256606	0.10763	0.047704	0.201274	0.047704	-0.0749031	0.047704	-0.193832	-0.384574
y886	-0.300155	0.399198	0.424869	0.406839	-0.110397	-0.135527	-0.0542304	-0.0409529	-0.0542304	0.0448484	-0.0542304	-0.00605185	0.0145265
y887	-0.172286	-0.380422	-0.0382906	-0.0731927	-0.1001	-0.0543711	-0.0178149	0.132056	-0.0178149	0.0315633	-0.0178149	0.0989742	0.538505
y888	0.000371241	-0.0476721	0.0342099	-0.0503738	-0.0467117	0.0232982	0.0237848	-0.0764784	0.0237848	0.0178546	0.0237848	-0.00484253	0.038835
y889	0.074541	-0.134026	-0.0897032	-0.105539	0.0480292	0.0024357	0.0240761	-0.101297	0.0240761	0.0311095	0.0240761	-0.0866258	-0.00430497
y890	0.0722823	-0.0546311	-0.0397799	-0.0806788	0.0070491	0.0425689	0.0226643	0.0372441	0.0226643	-0.0299893	0.0226643	-0.0860943	-0.0737238
y891	0.125192	-0.185386	-0.184943	-0.140793	0.0392562	0.0589528	0.0269828	-0.0896278	0.0269828	0.0178543	0.0269828	-0.085187	-0.0228565
y892	0.253689	-0.350115	-0.413064	-0.310597	0.150909	0.0612855	0.041495	-0.0160865	0.041495	-0.0267676	0.041495	-0.256062	0.00408899
y893	-0.133236	0.197093	0.157558	0.131314	-0.0182114	-0.0467337	-0.0682908	0.171093	-0.0682908	0.00721467	-0.0682908	-0.26088	0.0425445
y894	0.0146462	0.00945424	0.060456	-0.0310661	0.0222018	-0.00241119	-0.00514439	0.0300389	-0.00514439	0.0205253	-0.00514439	0.0167383	-0.0784729
y895	0.106792	-0.193807	-0.215519	-0.229814	0.107426	0.0245539	-0.0251877	0.0937271	-0.0251877	0.0274867	-0.0251877	-0.315166	0.0997689
y896	0.0554766	-0.151737	-0.0927419	-0.177717	0.0671542	-0.039573	0.0278953	-0.00703435	0.0278953	-0.0101867	0.0278953	-0.15598	0.131925
y897	-0.0542286	0.0189426	-0.0418865	0.0737852	-0.0160561	-0.0280814	-0.010091	-0.0488561	-0.010091	-0.000387681	-0.010091	0.0505163	0.120696
y898	0.0197191	-0.039977	-0.0567927	0.000971977	0.0361167	-0.0057907	-0.0106069	-0.0650821	-0.0106069	0.0415917	-0.0106069	-0.0224096	-0.0139434
y899	-0.0247412	0.0131017	0.0411996	-0.000380544	0.014376	-0.0334794	-0.00563779	-0.00113325	-0.00563779	0.0146425	-0.00563779	0.0293959	0.0277667
y900	0.0172912	-0.0200852	0.0869267	-0.151569	0.0238617	-0.000192794	-0.00637772	0.155955	-0.00637772	-0.00286995	-0.00637772	-0.0917743	0.00639078
y901	0.0741175	-0.0519243	-0.0517542	-0.0970687	0.0354313	0.0228271	0.0158591	0.0901188	0.0158591	-0.0429548	0.0158591	-0.049756	-0.0576707
y902	-0.0689971	0.0381843	0.10687	0.0136624	0.00734364	-0.0458179	-0.0305228	-0.0196415	-0.0305228	0.0692883	-0.0305228	-0.0301204	0.0559362
y903	-0.0157116	-0.0453005	0.0455085	-0.0955354	0.0213931	-0.00325383	-0.0338509	0.00966069	-0.0338509	0.0857417	-0.0338509	-0.04105	0.0633109
y904	0.0859457	-0.104114	-0.152853	-0.0924971	0.0610748	0.0440537	-0.0191828	0.0255055	-0.0191828	0.0272146	-0.0191828	-0.121741	-0.0316699
y905	0.0621572	-0.0835233	-0.0107538	-0.122964	0.0528956	-0.0149577	0.0242193	0.0061124	0.0242193	-0.00184814	0.0242193	-0.0793025	-0.0285343
y906	0.0281313	-0.0688774	-0.0123675	-0.0827041	0.0257206	-0.0307415	0.0331521	-0.0288564	0.0331521	-0.018971	0.0331521	-0.111021	0.0438299
y907	-0.0059631	-0.0967934	-0.0742528	-0.172018	0.043707	-0.04064	-0.00903005	0.127908	-0.00903005	-0.0252011	-0.00903005	-0.0480443	0.25513
y908	-0.156612	0.233226	0.134284	0.25116	-0.063077	-0.0784219	-0.0151128	0.0630746	-0.0151128	-0.0734618	-0.0151128	0.178066	0.0692783
y909	-0.196222	0.296623	0.208125	0.375268	-0.0936479	-0.0759512	-0.0266225	-0.0687897	-0.0266225	-0.00985678	-0.0266225	0.167958	-0.0213505
y910	-0.329032	0.417134	0.224261	0.542951	-0.208008	-0.088019	-0.0330054	-0.058761	-0.0330054	-0.0747907	-0.0330054	0.306042	0.186879
y911	-0.355521	0.47302	0.434936	0.428587	-0.0474492	-0.182365	-0.125707	0.126949	-0.125707	0.06922	-0.125707	0.0624896	0.0773319
y912	0.120812	-0.132787	-0.0408975	-0.148022	0.0544554	0.0266286	0.0397277	-0.0614213	0.0397277	0.0181712	0.0397277	-0.057055	-0.133788
y913	0.101479	-0.0797817	-0.00356422	-0.143811	0.00655878	0.0621076	0.032813	0.0518409	0.032813	-0.0229117	0.032813	-0.173589	-0.12425
y914	0.00958731	0.0869804	0.145755	0.0418196	-0.00161986	-0.0148848	0.026092	0.0315473	0.026092	-0.033054	0.026092	-0.127192	-0.190244
y915	0.000641349	0.105483	-0.0249724	0.0253425	0.0273637	-0.0154202	-0.0113022	-0.0476136	-0.0113022	-0.0743114	-0.0113022	0.0633834	-0.0265017
y916	-0.0159202	0.198639	-0.00280478	0.00379933	0.0233889	-0.0150523	-0.0242568	-0.0557991	-0.0242568	-0.0414855	-0.0242568	0.0973628	-0.0626186
y917	0.00883866	-0.0262358	0.0464341	-0.0463049	-0.0247884	0.0431293	-0.00950226	-0.0396979	-0.00950226	-0.0143636	-0.00950226	0.00355091	0.0152001
y918	-0.0156743	0.016692	0.0102627	-0.0048997	0.0121164	-0.0243363	-0.00345444	-0.015668	-0.00345444	0.0127968	-0.00345444	0.0258046	-0.00404252
y919	-0.164551	0.0411274	0.0486955	0.107258	-0.0942203	-0.0748848	0.0045543	0.174894	0.0045543	0.145334	0.0045543	0.0230207	0.156697
y920	-0.0013534	0.126705	0.00493758	0.00828947	0.000943131	-0.00624483	0.0039483	-0.0307071	0.0039483	-0.0265383	0.0039483	0.00901663	0.00740708
y921	-0.0295267	0.0634232	0.0389562	0.0723169	-0.0111292	-0.0231401	0.00474265	-0.0678278	0.00474265	-0.0290474	0.00474265	0.0815476	-0.0157024
y922	-0.0751337	-0.0687723	0.0114071	-0.00940993	-0.0524439	-0.0701333	0.0474435	0.240151	0.0474435	0.234151	0.0474435	-0.0752432	-0.0375577
y923	-0.389679	0.0745195	0.151254	-0.144555	-0.193021	-0.326336	0.129678	0.45192	0.129678	0.647088	0.129678	0.152804	-0.145585
y924	-0.094201	0.530938	0.0343953	-0.0316518	0.0704256	-0.134122	-0.0305047	-0.204219	-0.0305047	-0.0377045	-0.0305047	0.0947674	0.279969
y925	0.240434	0.000997798	-0.0615765	-0.276008	0.210544	0.065593	-0.0357023	-0.293489	-0.0357023	-0.257328	-0.0357023	0.0363745	-0.210607
y926	0.0303932	-0.0624883	-0.0597828	0.00341292	-0.00117101	-0.00599217	0.0375564	-0.134508	0.0375564	-0.00667029	0.0375564	-0.00924703	0.0027467
y927	-0.0514502	0.0463077	-0.0193059	0.10684	-0.0196922	-0.0317857	2.77273e-05	-0.055451	2.77273e-05	-0.016722	2.77273e-05	0.198934	0.0668444
y928	0.285904	-0.365601	-0.43141	-0.297873	0.16594	0.0997541	0.02021	-0.0696465	0.02021	0.0375476	0.02021	-0.28293	-0.10822
y929	0.0271546	0.0189617	-0.0494261	-0.0253442	0.0329752	-0.00175298	-0.00406756	-0.0393524	-0.00406756	-0.0706134	-0.00406756	0.0215298	-0.0107612
y930	-0.100502	0.201707	0.111528	0.244295	-0.0380224	-0.0307047	-0.0317747	0.013451	-0.0317747	0.00745748	-0.0317747	0.190188	-0.102987
y931	-0.174677	0.286319	0.230715	0.258777	-0.0573179	-0.0158069	-0.101553	0.110689	-0.101553	0.0716876	-0.101553	-0.0537288	-0.0670123
y932	-0.423047	0.557716	0.808362	0.395375	-0.00980689	-0.34251	-0.0707299	0.0427673	-0.0707299	0.0530627	-0.0707299	0.162872	0.0362496
y933	-0.060218	0.068673	0.0608655	0.0787624	-0.0284932	0.00455027	-0.036275	-0.0123711	-0.036275	0.050138	-0.036275	-0.100055	0.00475103
y934	0.163487	-0.266956	-0.208869	-0.250394	0.0769832	0.0605649	0.0259384	-0.0912092	0.0259384	0.0514652	0.0259384	-0.131067	-0.00525793
y935	0.0340943	-0.131067	-0.0897517	-0.106972	0.0308227	-0.00792124	0.0111929	-0.0895064	0.0111929	0.0379943	0.0111929	-0.0904845	0.105634
y936	-0.080269	0.171896	0.135428	0.132182	-0.0499648	-0.0467587	0.0164546	0.115897	0.0164546	-0.106	0.0164546	0.0243831	-0.0103489
y937	0.187876	-0.0537582	0.0299548	-0.165821	0.0633942	0.0729667	0.0515154	0.140412	0.0515154	-0.064445	0.0515154	-0.177871	-0.376248
y938	-0.0671155	-0.202842	-0.0486506	-0.257375	-0.0858288	0.012722	0.00599131	-0.0198437	0.00599131	0.059226	0.00599131	-0.571314	0.532865
y939	-0.291013	0.507943	0.428181	0.424083	0.114341	-0.330426	-0.0749276	0.122435	-0.0749276	-0.0677153	-0.0749276	0.249903	-0.0160887
y940	0.0978163	-0.159217	-0.136216	-0.200082	0.0474445	0.0489656	0.00140619	0.0587279	0.00140619	0.00859564	0.00140619	-0.186281	0.0442551
y941	0.0960945	-0.257698	-0.0721553	-0.321164	-0.010388	0.119875	-0.0133923	-0.0586095	-0.0133923	0.139017	-0.0133923	-0.261758	0.0916435
y942	0.179792	-0.251082	-0.354615	-0.245708	0.13669	0.0292761	0.0138262	0.0927849	0.0138262	-0.0528671	0.0138262	-0.183698	0.0747723
y943	-0.0628644	-0.0938557	-0.0149696	0.054759	-0.0164175	-0.0321019	-0.014345	0.00718659	-0.014345	0.112409	-0.014345	0.0724126	-0.0589841
y944	-0.05983	-0.192431	0.0432684	-0.119381	-0.00688811	-0.117915	0.0649734	0.54161	0.0649734	0.119186	0.0649734	-0.194011	-0.0176937
y945	0.00882552	0.00436242	-0.00186734	0.00216709	0.0121225	0.00097767	-0.0042747	-0.0196736	-0.0042747	-0.0218011	-0.0042747	0.00383501	0.00250818
y946	-0.0127423	-9.25217e-05	0.00474908	-0.00445194	-0.00910795	-0.00842012	0.00478575	0.0233204	0.00478575	0.0232902	0.00478575	-0.000127135	-0.00326996
y947	-1.3117	1.61782	1.84369	1.34515	-0.678793	-0.453096	-0.17981	0.356671	-0.17981	0.0460004	-0.17981	0.604572	0.440631
y948	-0.27886	0.804598	0.346111	-0.290773	0.109883	-0.229638	-0.159105	-0.417296	-0.159105	-0.990622	-0.159105	0.752408	0.778279
y949	-0.120106	0.137459	0.018862	0.161863	-0.0765391	0.0204993	-0.0640667	0.0697871	-0.0640667	0.0114462	-0.0640667	0.044416	0.115527
y950	-0.101663	0.129731	0.127389	0.126525	-0.0618205	-0.0319225	-0.00792048	0.00875411	-0.00792048	-0.0157163	-0.00792048	0.0309207	0.0431559
y951	-0.0611207	0.141137	0.0629606	0.111657	-0.00222149	-0.0101969	-0.0487023	0.137137	-0.0487023	-0.0107938	-0.0487023	-0.127169	-0.0399577
y952	0.00967765	-0.0191287	0.0130463	-0.0528232	0.0409732	-0.0152921	-0.0160035	0.0352138	-0.0160035	0.029286	-0.0160035	-0.124134	-0.00525956
y953	-0.00643667	-0.100738	-0.161351	0.0884309	0.0121795	-0.0164773	-0.0021389	-0.13117	-0.0021389	0.098551	-0.0021389	0.00581431	0.0900916
y954	-0.00645503	0.00146986	0.08584	-0.0582529	0.0366558	-0.047592	0.00448115	0.0350753	0.00448115	0.00902981	0.00448115	-0.0689214	-0.00374091
y955	0.0505955	-0.105564	-0.16054	-0.0823474	0.0395306	0.0328656	-0.0218007	0.00854354	-0.0218007	0.0269801	-0.0218007	-0.0873878	0.0693004
y956	0.00870645	0.0247355	0.0820479	0.0135462	-0.00168701	-0.0176838	0.0280772	-0.0349338	0.0280772	-0.0123662	0.0280772	0.050443	-0.0936362
y957	-0.106895	-0.0575842	0.0934615	0.00117661	-0.075731	-0.0437237	0.0125592	0.169226	0.0125592	0.0975483	0.0125592	0.0245943	0.0308148
y958	-0.019923	0.0393656	0.00367707	0.0789613	0.0366997	-0.045655	-0.0109677	-0.0916968	-0.0109677	-0.0551478	-0.0109677	0.1422	0.0625509
y959	0.0453952	-0.0550657	-0.125346	-0.0397812	0.0754264	-0.00275387	-0.0272773	0.0223963	-0.0272773	0.0178373	-0.0272773	-0.0622359	0.00166421
y960	0.116736	-0.129746	0.0588788	-0.243295	0.0559265	0.0248558	0.035954	0.0384752	0.035954	0.0225706	0.035954	-0.105166	-0.129838
y961	0.0259449	-0.0659702	-0.0373282	-0.0903365	-0.0127884	0.0602543	-0.021521	0.0200908	-0.021521	0.0473547	-0.021521	-0.0715382	0.028309
y962	-0.0456023	0.090469	0.0840512	0.0772735	-0.0218931	-0.0179689	-0.00574035	0.0328087	-0.00574035	-0.0160649	-0.00574035	0.0120428	-0.0302581
y963	0.194202	-0.276177	-0.29241	-0.250399	0.0529329	0.093046	0.0482233	-0.0353225	0.0482233	-0.0286818	0.0482233	-0.0278821	0.00842512
y964	-0.217326	0.365731	0.423459	0.353164	-0.123549	-0.0757172	-0.0180593	-0.0325932	-0.0180593	0.0111427	-0.0180593	0.194213	-0.142705
y965	-0.154067	0.216258	0.344	0.174323	-0.0596016	-0.109474	0.0150093	-0.0438724	0.0150093	-0.000427404	0.0150093	0.187226	-0.0411138
y966	0.0415998	-0.0380131	-0.0404395	-0.0301068	0.00232674	0.0298929	0.00938013	-0.0326403	0.00938013	-0.0307863	0.00938013	0.00272345	-0.00636501
y967	0.192335	-0.288327	-0.288574	-0.299284	0.0926221	0.0234508	0.0762623	-0.108091	0.0762623	-0.0951438	0.0762623	0.0455093	0.0889356
y968	-0.348804	0.362747	0.384337	0.341072	-0.124971	-0.125569	-0.098264	0.146702	-0.098264	0.0846976	-0.098264	-0.0174434	0.222738
y969	0.0534203	-0.0842903	-0.150794	-0.107404	-0.0383014	0.102718	-0.0109963	0.112731	-0.0109963	-0.0346144	-0.0109963	-0.197232	0.0869406
y970	-0.0849936	0.0695336	0.148956	0.0693648	-0.0567954	-0.0404471	0.0122489	-0.079085	0.0122489	0.0167565	0.0122489	0.0160829	0.0489086
y971	-0.114466	0.0886931	0.206142	0.0428595	-0.0650185	-0.0952491	0.0458013	-0.0257818	0.0458013	-0.0550574	0.0458013	0.113329	0.140199
y972	0.124873	-0.175024	-0.253396	-0.15469	0.0616614	0.0309613	0.0322502	-0.0656905	0.0322502	0.00650342	0.0322502	-0.169193	0.0657175
y973	0.208446	-0.223699	-0.311614	-0.16982	0.0425823	0.131624	0.0342394	-0.0198442	0.0342394	-0.0333338	0.0342394	-0.14118	-0.109665
y974	0.0271326	-0.0303867	-0.0590151	-0.024238	0.0195297	0.0212709	-0.0136679	0.0163308	-0.0136679	0.0138423	-0.0136679	-0.0641585	-0.0118127
y975	0.0959304	-0.152074	-0.213156	-0.125584	0.0512774	0.0538873	-0.00923434	0.00810351	-0.00923434	0.0141981	-0.00923434	-0.0888474	0.0417148
y976	-0.203978	0.241162	0.279184	0.200504	-0.0672397	-0.0780007	-0.0587376	0.0432949	-0.0587376	0.0498189	-0.0587376	0.00371521	0.0735089
y977	0.0318545	-0.0519275	-0.0769059	-0.0435709	0.0191398	0.0193552	-0.00664051	0.00826509	-0.00664051	0.00711824	-0.00664051	-0.0393122	0.0182727
y978	-0.0744981	0.129792	0.109047	0.115981	-0.0137998	-0.0239193	-0.036779	0.0483654	-0.036779	0.0198223	-0.036779	-0.00419941	-0.0383129
y979	0.0251023	0.0110389	0.0608756	-0.0808979	0.059546	0.023887	-0.0583306	0.134037	-0.0583306	0.076779	-0.0583306	-0.166369	-0.113615
y980	0.37189	-0.596091	-0.508437	-0.626835	0.127963	0.122439	0.121487	0.0117885	0.121487	-0.0769476	0.121487	-0.371638	0.141089
y981	0.313545	-0.339099	-0.421696	-0.286577	0.0153431	0.229305	0.0688975	-0.0224488	0.0688975	-0.0647397	0.0688975	-0.0365523	-0.163466
y982	0.548912	-0.606216	-0.461952	-0.658664	0.190789	0.128977	0.229146	-0.0393684	0.229146	-0.194915	0.229146	0.223567	-0.296976
y983	0.389947	-0.653979	-0.592297	-0.523712	0.154052	0.137469	0.098427	-0.11485	0.098427	-0.139382	0.098427	-0.0931599	0.149494
y984	-0.0410383	-0.00542349	-0.0718192	0.0640381	-0.0750021	-0.0866078	0.120572	-0.103453	0.120572	-0.21896	0.120572	0.57512	0.251468
y985	-0.166125	0.211685	0.25752	0.215631	-0.0316465	-0.129292	-0.00518658	-0.0537284	-0.00518658	0.00488162	-0.00518658	0.0705082	0.0200375
y986	0.127738	-0.116246	-0.200709	-0.056957	0.0598963	0.035262	0.0325798	-0.0341158	0.0325798	-0.0439602	0.0325798	-0.111465	-0.0929687
y987	0.0487897	-0.0410383	-0.0336934	-0.0645247	0.0403475	-0.00755568	0.0159979	0.0396279	0.0159979	-0.0279049	0.0159979	-0.0456454	-0.0321531
y988	0.0754153	-0.110589	-0.0491652	-0.15345	0.056988	0.0256019	-0.00717461	0.0242976	-0.00717461	0.0453319	-0.00717461	-0.1275	-0.0308049
y989	0.108136	-0.105023	-0.193357	-0.0755485	0.0381033	0.0313934	0.0386397	0.0293841	0.0386397	-0.0847294	0.0386397	-0.151599	-0.0168645
y990	-0.0134214	0.0640864	0.0465247	0.101501	-0.0604344	0.0363095	0.0107035	-0.0572679	0.0107035	-0.00719667	0.0107035	0.10968	-0.0970582
y991	0.139515	-0.196053	-0.213768	-0.185563	0.0267246	0.049632	0.0631586	-0.00326385	0.0631586	-0.0810681	0.0631586	-0.105434	0.043944
y992	-0.026558	0.0580786	0.0306128	0.104509	-0.00832181	-0.017573	-0.000663221	-0.065394	-0.000663221	0.00874419	-0.000663221	0.088029	-0.0561105
y993	0.0476948	-0.110961	-0.100643	-0.110941	-0.012156	0.0362635	0.0235873	-0.0103567	0.0235873	-0.0216012	0.0235873	-0.217877	0.0920872
y994	0.093338	-0.114088	-0.0525055	-0.193844	0.0816596	0.019425	-0.00774661	0.0979301	-0.00774661	0.0232607	-0.00774661	-0.167456	-0.0414108
y995	-0.0504767	0.0779052	0.00322359	0.125583	-0.00616789	-0.00204644	-0.0422623	-0.0206741	-0.0422623	0.0410871	-0.0422623	0.0801077	-0.019639
y996	0.116071	-0.208035	-0.185016	-0.195922	0.0548666	0.0124656	0.0487384	-0.0472459	0.0487384	-0.0299251	0.0487384	-0.0255986	0.0814646
y997	0.364306	-0.44179	-0.215804	-0.607648	0.155082	0.138352	0.0708728	0.105732	0.0708728	0.0121439	0.0708728	-0.414855	-0.198593
y998	0.107531	-0.12103	-0.200571	-0.0877765	-0.0377911	0.0879684	0.0573538	0.0130326	0.0573538	-0.108201	0.0573538	-0.0573907	0.0231077
y999	0.0901812	-0.064311	-0.0291188	-0.129155	0.0589408	-0.00623867	0.0374791	0.094496	0.0374791	-0.065282	0.0374791	-0.115968	-0.0747907
y1000	-0.013806	0.0181302	-0.0100821	0.0381002	-0.00518283	-0.0111235	0.00250027	-0.0117278	0.00250027	-0.0140087	0.00250027	0.0596023	0.0159003
y1001	0.177114	-0.201028	-0.102719	-0.364458	0.0580267	0.0814829	0.0376044	0.22855	0.0376044	-0.0703694	0.0376044	-0.238693	-0.0265604
y1002	0.10708	-0.167464	-0.0776994	-0.20833	0.044682	0.00431012	0.0580876	-0.00803303	0.0580876	-0.0382093	0.0580876	-0.048938	0.0228775
y1003	0.00912528	0.000157734	-0.00103909	-0.0324668	0.0329886	-0.00491271	-0.0189506	0.0664459	-0.0189506	0.0100788	-0.0189506	-0.0331849	-0.0128205
y1004	-0.0454277	0.0838197	0.0916214	0.0831965	-0.0422554	7.25892e-05	-0.00324488	-0.00655552	-0.00324488	-0.000294411	-0.00324488	-0.012511	-0.0417798
y1005	0.0252297	-0.0717067	-0.0411855	-0.0954159	-0.0588693	0.0764333	0.00766564	0.0168972	0.00766564	-0.00199844	0.00766564	-0.0714134	0.0685781
y1006	0.015561	0.00931927	0.000617985	-0.0304026	0.0111647	0.00231255	0.00208367	-0.0545774	0.00208367	-0.0257415	0.00208367	0.0242208	-0.0285906
y1007	-0.0491084	0.00643784	-0.0254842	0.0220928	-0.0493575	-0.0182419	0.018491	0.0728905	0.018491	0.0892726	0.018491	0.0129907	-0.0256046
y1008	0.0248234	0.0387034	0.026768	-0.0254561	0.024408	0.00554432	-0.00512894	-0.082474	-0.00512894	-0.0672266	-0.00512894	0.0497175	-0.0471284
y1009	-0.0389389	-0.0672916	0.0122144	-0.0114392	-0.0216377	-0.021271	0.0039698	0.0555147	0.0039698	0.0675989	0.0039698	0.00144768	0.0060549
y1010	0.0242889	0.00104645	0.031686	-0.0303731	0.00417033	0.0324722	-0.0123537	-0.0481043	-0.0123537	-0.0498622	-0.0123537	0.00639336	0.00251905
y1011	0.064818	0.0983828	0.00478265	0.0303759	0.0689733	0.0426256	-0.0467809	-0.287457	-0.0467809	-0.22908	-0.0467809	0.126125	-0.0017986
y1012	-0.33259	0.0107999	0.0746443	-0.088239	-0.153316	-0.291503	0.112229	0.538221	0.112229	0.539709	0.112229	0.0329779	0.0372569
y1013	0.05017	-0.0915574	-0.104837	-0.0292475	0.0317673	0.00882434	0.00957829	-0.11134	0.00957829	0.032553	0.00957829	-0.0310539	-0.00684685
y1014	0.239646	-0.396495	-0.347382	-0.377935	0.0624882	0.110289	0.0668689	-0.0862341	0.0668689	-0.00635378	0.0668689	-0.250125	0.0732476
y1015	-0.0590279	-0.0337029	0.00482328	-0.0825934	-0.0388318	-0.0449146	0.0247185	0.152889	0.0247185	0.074664	0.0247185	-0.0594777	0.0923037
y1016	-0.0389441	-0.0285816	-0.0370712	0.0149135	-0.00934873	-0.0462745	0.0166791	0.00318765	0.0166791	0.109862	0.0166791	0.00981973	-0.0077073
y1017	-0.0102346	0.0306026	0.0225481	0.0527771	0.0263153	-0.0264294	-0.0101206	-0.0362945	-0.0101206	0.0257424	-0.0101206	-0.06064	-0.0547418
y1018	0.0892291	-0.166506	-0.0432661	-0.275646	0.0822434	-0.022665	0.0296507	0.0950393	0.0296507	-0.0190062	0.0296507	-0.200111	0.0808752
y1019	0.440506	-0.588919	-0.570233	-0.545611	0.218695	0.114132	0.10768	0.00365082	0.10768	-0.0318169	0.10768	-0.0513962	-0.0979955
y1020	0.251951	-0.392399	-0.492459	-0.234501	0.151654	0.0306726	0.0696244	-0.0683584	0.0696244	-0.0247651	0.0696244	-0.392233	0.0531169
y1021	-0.0683331	0.080633	0.0093051	0.0927086	-0.067928	0.00425014	-0.00465526	0.0471768	-0.00465526	-0.0533758	-0.00465526	-0.0240063	0.0983304
y1022	-0.136626	0.169471	0.11384	0.21156	-0.0546949	-0.0456267	-0.0363046	-0.0285484	-0.0363046	0.0192207	-0.0363046	-0.054124	0.0481737
y1023	-0.160137	0.159539	0.156159	0.130896	-0.0958121	-0.0272144	-0.037111	0.0606659	-0.037111	0.000892655	-0.037111	-0.0119681	0.156246
y1024	0.0604472	-0.091194	-0.157762	-0.0330594	0.046957	0.0229821	-0.00949191	-0.0497014	-0.00949191	0.0253978	-0.00949191	-0.0595663	-1.24639e-05
y1025	-0.564996	0.859482	0.765234	0.815479	-0.317266	-0.174489	-0.0732415	0.182254	-0.0732415	-0.116765	-0.0732415	0.325601	0.0410347
y1026	-0.342475	0.618825	0.325796	0.750701	-0.278837	-0.035086	-0.0285516	-0.0972128	-0.0285516	-0.108674	-0.0285516	0.621961	-0.120933
y1027	0.00147811	-0.299463	-0.197556	-0.361958	0.0395885	0.056684	-0.0947943	-0.178767	-0.0947943	0.195818	-0.0947943	-0.43176	0.460285
y1028	-0.236837	0.301916	-0.118468	0.401719	-0.268967	-0.0057732	0.037904	0.167144	0.037904	-0.27399	0.037904	0.459871	0.399993
y1029	0.00900141	0.056175	-0.148994	0.0891665	0.0146939	0.0437772	-0.0494697	0.139186	-0.0494697	-0.0403111	-0.0494697	-0.0803891	-0.0166461
y1030	-0.0011269	-0.000473131	-0.00607117	0.00930404	-0.00366178	0.00421371	-0.00167884	-0.0139563	-0.00167884	0.00579059	-0.00167884	0.00594522	-0.001531
y1031	0.0261129	-0.0413316	-0.0189034	-0.0768062	-0.012327	0.0264791	0.0119608	0.048521	0.0119608	-0.024188	0.0119608	-0.060506	0.0293317
y1032	0.149146	-0.28205	-0.196405	-0.201911	0.0584789	0.0377941	0.0528729	-0.114295	0.0528729	0.0941432	0.0528729	-0.214446	-0.0354671
y1033	6.75561e-05	0.00776739	0.00233524	-0.00180325	0.00158844	-8.54296e-05	-0.00143545	-0.0010593	-0.00143545	-0.0110794	-0.00143545	0.00456221	0.000971602
y1034	0.00599247	0.00715007	-0.000258278	0.0003728	0.00516633	0.00469235	-0.00386621	-0.0165543	-0.00386621	-0.0209153	-0.00386621	0.00599065	0.00276197
y1035	0.538677	-0.604775	-1.03763	-0.176019	0.184627	0.302161	0.0518879	-0.416043	0.0518879	-0.00101247	0.0518879	-0.537879	-0.294755
y1036	0.546056	-0.988945	-1.42477	-0.8278	0.247889	0.267227	0.0309405	0.16049	0.0309405	-0.123645	0.0309405	-0.936718	0.645345
y1037	-0.683052	0.642402	0.491652	0.578568	-0.234342	-0.344234	-0.104475	-0.354708	-0.104475	0.0631424	-0.104475	0.284655	0.365655
y1038	-0.399713	0.745437	0.495938	0.348226	0.0714546	-0.347153	-0.124015	-1.28133	-0.124015	-0.467381	-0.124015	0.543983	0.0156851
y1039	0.0332867	-0.0276698	-0.00913599	-0.0222959	0.00619591	0.00592335	0.0211674	-0.0292816	0.0211674	-0.0107905	0.0211674	0.0462442	-0.0472607
y1040	-0.00854015	0.038819	-0.0436719	0.0680359	-0.00969004	-0.00463172	0.00578162	0.0240572	0.00578162	-0.0522084	0.00578162	0.0152161	0.00703808
y1041	0.000391553	-0.00964216	-0.0437547	0.00424688	0.0284119	-0.0107829	-0.0172374	0.00633444	-0.0172374	0.0150958	-0.0172374	0.0182586	0.0210957
y1042	0.0854387	-0.0890025	-0.133465	-0.0597139	0.0166047	0.0505554	0.0182785	-0.0141144	0.0182785	-0.0220085	0.0182785	-0.0756847	-0.0448581
y1043	0.0848005	-0.0793449	-0.130903	-0.0640506	0.0361428	0.0335122	0.0151455	0.0209692	0.0151455	-0.0325021	0.0151455	-0.0958748	-0.0443028
y1044	0.00380659	-0.00628671	-0.0240412	-0.00199644	0.00218857	0.00764381	-0.00602578	-0.0725142	-0.00602578	0.00139858	-0.00602578	0.00696089	0.0085921
y1045	0.0617524	-0.0857253	-0.0488071	-0.108842	0.0694652	-0.00950969	0.00179681	0.0280802	0.00179681	0.0226448	0.00179681	-0.0413536	-0.0258112
y1046	0.130402	-0.168423	-0.0959575	-0.207722	0.0211811	0.0903773	0.0188432	0.00613253	0.0188432	0.0244996	0.0188432	-0.119645	-0.0686824
y1047	0.0311811	-0.0761714	-0.0504934	-0.0737101	0.0320172	-0.00564849	0.00481247	-0.0306004	0.00481247	0.0204779	0.00481247	-0.0502818	0.0354725
y1048	0.0254375	-0.0344268	-0.0433801	-0.0289079	-0.00723449	0.0173257	0.0153462	-0.00208452	0.0153462	-0.0230723	0.0153462	-0.0136384	0.0113218
y1049	0.0196591	0.00998926	-0.0201875	0.00136198	0.0444208	0.00530638	-0.030068	-0.000762603	-0.030068	-0.0438601	-0.030068	0.0110573	0.026168
y1050	-0.0904578	0.157719	0.178058	0.0918727	-0.0324051	-0.0330587	-0.0249941	0.0860883	-0.0249941	-0.013005	-0.0249941	-0.0510742	-0.0235517
y1051	-0.0765982	0.0152984	-0.0224728	0.0867957	-0.0291892	-0.0114529	-0.0359561	0.05699	-0.0359561	0.0690682	-0.0359561	-0.06858	0.129516
y1052	0.0401053	-0.0731307	-0.0222012	-0.058819	-0.0163842	0.0387917	0.0176978	-0.079553	0.0176978	0.0279862	0.0176978	-0.0750277	-0.021598
y1053	0.0392564	-0.0878413	-0.120898	-0.0417435	0.0391458	0.0101444	-0.0100338	-0.0591389	-0.0100338	0.0371542	-0.0100338	-0.0554989	0.0348384
y1054	0.00530432	-0.0101653	-0.00961568	-0.00895883	-0.00033587	0.00193965	0.00370054	-0.00296258	0.00370054	-0.00383279	0.00370054	0.000528182	0.0063621
y1055	-0.00244232	0.000932873	0.0066644	-0.00169673	0.0031719	-0.00508211	-0.000532111	-0.000472316	-0.000532111	0.00264706	-0.000532111	0.00347984	0.00182718
y1056	0.177949	-0.228634	-0.27789	-0.194804	0.0771868	0.0805836	0.0201788	-0.0184028	0.0201788	-0.00239555	0.0201788	-0.0757245	-0.0409744
y1057	0.00355114	-0.0525188	0.0111035	-0.0538908	0.00597447	-0.033138	0.0307147	-0.0608783	0.0307147	-0.00617513	0.0307147	0.0893456	0.0628486
y1058	-0.0218447	0.0304404	0.0280705	0.0274234	-0.0106307	-0.00561574	-0.00559831	0.00559579	-0.00559831	-0.00391646	-0.00559831	-0.0015912	0.0100581
y1059	-0.0140763	0.0789285	0.0426046	0.00873695	0.0237225	-0.0228471	-0.0149517	-0.0180361	-0.0149517	-0.058041	-0.0149517	0.0410821	-0.0229967
y1060	0.190165	-0.123612	-0.150109	-0.0744318	0.0925375	0.104556	-0.00692802	-0.23718	-0.00692802	-0.206671	-0.00692802	0.00976206	0.024915
y1061	0.118168	-0.187881	-0.162779	-0.214808	0.0671041	0.0116856	0.039378	0.028752	0.039378	-0.0407384	0.039378	-0.093191	0.062462
y1062	0.109884	-0.0989633	-0.0870242	-0.175259	0.0842406	-0.00830486	0.0339486	-0.138728	0.0339486	-0.0802065	0.0339486	0.0636881	-0.0334211
y1063	-0.177664	0.240997	0.291168	0.208526	-0.0754627	-0.0629056	-0.0392955	0.0147697	-0.0392955	0.0376268	-0.0392955	0.058157	-0.00599852
y1064	-0.144427	0.180086	0.199909	0.213471	-0.0749776	-0.153251	0.0838008	-0.0865921	0.0838008	-0.142853	0.0838008	0.033905	0.103703
y1065	-0.0585148	0.107854	0.188529	0.071759	-0.0515098	-0.0375664	0.0305614	-0.00848448	0.0305614	-0.0346763	0.0305614	0.120164	-0.0541824
y1066	0.0509549	-0.0586425	-0.101038	-0.0526611	0.0368775	0.0314868	-0.0174094	0.0304327	-0.0174094	0.0158946	-0.0174094	-0.0780984	-0.0165751
y1067	0.00225413	-0.0034593	0.0514298	-0.0426953	0.00915505	-0.03247	0.0255691	0.0235828	0.0255691	-0.0324425	0.0255691	-0.00976179	0.0100722
y1068	0.0776784	0.0506278	-0.172283	-0.100335	0.0511964	0.0502366	-0.0237545	0.00200816	-0.0237545	-0.0203195	-0.0237545	-0.0727516	0.0158287
y1069	0.139368	-0.235791	-0.181799	-0.234525	0.0430669	0.0759048	0.0203959	-0.0565247	0.0203959	0.0405928	0.0203959	-0.0846821	0.0186171
y1070	-0.0277327	0.0188274	-0.000782451	0.05608	-0.0155584	-0.0113424	-0.000831906	-0.0548952	-0.000831906	0.00775465	-0.000831906	0.0109612	0.0270687
y1071	0.0369155	-0.0634263	-0.0504193	-0.050728	0.000685412	0.0142979	0.0219321	-0.0384035	0.0219321	-0.00987341	0.0219321	0.0176033	0.012333
y1072	-0.0322205	0.0644641	0.0524369	0.0714345	-0.0251947	0.00653915	-0.013565	-0.0019134	-0.013565	0.0118909	-0.013565	0.0224769	-0.0407748
y1073	-0.0469828	0.0930524	0.106984	0.0556129	-0.00432695	-0.00207859	-0.0405773	0.0609474	-0.0405773	0.0416337	-0.0405773	-0.0599409	-0.0622258
y1074	-0.0961359	0.0975591	0.043428	0.111401	-0.106565	0.046383	-0.0359535	0.0264478	-0.0359535	0.00866765	-0.0359535	-0.0322167	0.0976255
y1075	0.285425	-0.357558	-0.332904	-0.351991	0.0458184	0.155371	0.0842354	0.0221885	0.0842354	-0.0533893	0.0842354	-0.181593	-0.0871445
y1076	0.0177555	0.00592871	-0.0353965	0.0107405	-0.0175169	0.0326152	0.00265724	0.0317016	0.00265724	-0.0275963	0.00265724	-0.0588176	-0.0259534
y1077	-0.172913	0.2407	0.23213	0.215479	-0.0577397	-0.0602118	-0.0549618	0.0590124	-0.0549618	0.0276115	-0.0549618	-0.0165106	0.0161698
y1078	-0.162265	0.312619	0.290081	0.372193	-0.0751238	-0.0846951	-0.00244627	-0.0966117	-0.00244627	-0.00850755	-0.00244627	0.00816306	-0.177925
y1079	-0.467818	0.726652	0.71588	0.711019	-0.187985	-0.13957	-0.140263	0.0420376	-0.140263	0.108701	-0.140263	0.0356615	-0.163706
y1080	0.0315091	-0.266085	0.0417117	-0.0286332	-0.00698254	0.0293516	0.00914006	-0.0179984	0.00914006	0.0184676	0.00914006	0.0649171	-0.0984658
y1081	-0.228555	-0.29006	0.280552	0.0601751	-0.048956	-0.13277	-0.0468289	0.26533	-0.0468289	0.180062	-0.0468289	-0.110596	0.0652869
y1082	-0.109856	0.0973795	0.0662433	0.157428	0.0679241	-0.155569	-0.022211	-0.0311044	-0.022211	0.0330892	-0.022211	-0.141105	0.0836854
y1083	0.0626842	-0.146811	-0.00909666	-0.202811	0.00273426	0.0927991	-0.0328491	-0.0257154	-0.0328491	0.134443	-0.0328491	-0.0208744	-0.00899444
y1084	0.107279	-0.108253	-0.0987517	-0.118976	0.0554877	0.0220208	0.0297706	0.0119454	0.0297706	-0.0261953	0.0297706	-0.1315	-0.0743386
y1085	0.0433998	0.00252206	0.0200976	-0.0135442	0.0221917	0.0282421	-0.00703398	0.014557	-0.00703398	0.0242914	-0.00703398	0.0112838	-0.143787
y1086	0.0489507	-0.0837769	-0.0434461	-0.133242	0.00794356	0.0355008	0.00550635	0.0585996	0.00550635	-0.00424922	0.00550635	-0.109044	0.0353424
y1087	-0.0894304	0.124938	0.1605	0.1492	-0.0582773	-0.026882	-0.00427124	-0.0840854	-0.00427124	0.0299847	-0.00427124	-0.0212524	-0.0456803
y1088	-0.00838159	0.0135029	0.011101	0.0116616	-0.00291162	-0.00138057	-0.0040894	0.00608472	-0.0040894	0.00187856	-0.0040894	0.00108066	-0.00170717
y1089	-0.0548593	0.028509	0.00441017	0.0200364	-0.0180117	-0.0270957	-0.00975191	0.0410439	-0.00975191	-0.0210775	-0.00975191	0.0227889	0.130379
y1090	-0.0688376	0.137165	0.13561	0.0776924	-0.0539021	0.00266555	-0.017601	0.120499	-0.017601	-0.0321779	-0.017601	-0.0162199	-0.0243908
y1091	0.0477068	-0.0730896	-0.106427	-0.0331989	0.059277	-0.022051	0.0104808	-0.046444	0.0104808	-0.00149972	0.0104808	0.0121541	0.00698636
y1092	0.00963522	-0.00952738	-0.0109373	-0.0348989	0.119032	-0.122114	0.0127174	0.0521529	0.0127174	-0.0399327	0.0127174	-0.0176144	0.0296479
y1093	0.204816	-0.287863	-0.270903	-0.374699	0.112997	0.0967292	-0.00490927	0.156712	-0.00490927	0.00738866	-0.00490927	-0.125134	0.0262434
y1094	0.0746464	-0.127681	-0.121809	-0.127851	-0.0391639	0.0849108	0.0288995	-0.00553188	0.0288995	-0.0276362	0.0288995	-0.0123787	0.0546201
y1095	-0.0413118	0.0255815	0.00381841	0.0916642	-0.0474966	-0.00574151	0.0119263	-0.110402	0.0119263	0.00204068	0.0119263	0.10043	0.0403791
y1096	-0.00324064	0.00490145	0.0100801	0.00144848	0.00679408	-0.00279105	-0.00724367	0.00172727	-0.00724367	0.0131605	-0.00724367	-0.0103238	-0.00905035
y1097	0.0098744	-0.00360165	-0.00913765	-0.0204832	-0.00480039	0.0109981	0.00367673	0.0392991	0.00367673	-0.0207788	0.00367673	-0.0221786	0.00367436
y1098	-0.0225045	0.0272961	0.00918289	0.0226473	0.0107172	-0.0150899	-0.0181318	0.0274108	-0.0181318	0.00903309	-0.0181318	0.0197101	0.0175515
y1099	-0.0523248	0.0370561	-0.0261578	0.0235024	-0.0213025	-0.0419369	0.0109145	-0.00577836	0.0109145	0.0191273	0.0109145	0.0530498	0.0253651
y1100	-0.0215402	0.00426402	0.00916829	0.00562539	-0.0180791	-0.0135149	0.0100537	0.031785	0.0100537	0.0284462	0.0100537	0.00526344	-0.00242074
y1101	-0.0394542	0.00145921	-0.0231923	0.0207426	-0.0325558	-0.0132685	0.00637014	0.0355078	0.00637014	0.0420226	0.00637014	0.00406512	0.0377691
y1102	0.336225	0.0114891	-0.152278	-0.0322687	0.236019	0.217151	-0.116946	-0.646496	-0.116946	-0.54852	-0.116946	0.0295593	0.0320355
y1103	-0.0605909	0.0840275	0.124439	0.0425435	0.00532745	-0.0519451	-0.0139732	0.042556	-0.0139732	0.00850128	-0.0139732	0.0648733	0.000816687
y1104	-0.0177496	-0.0216502	0.0299663	-0.00175645	-0.0504666	0.0464826	-0.0137656	-0.0914042	-0.0137656	0.0732852	-0.0137656	0.0278663	0.0112734
y1105	-0.0353219	0.0191237	0.0558389	-0.0208805	-0.0443647	-0.00774976	0.0167925	0.0432933	0.0167925	-0.0406842	0.0167925	-0.112353	0.0877998
y1106	-0.0614986	0.111576	0.118703	0.158741	-0.00305026	-0.0951078	0.0366594	0.000458194	0.0366594	-0.0388087	0.0366594	-0.0378945	-0.0562891
y1107	-0.180252	0.0660119	0.201981	0.0613842	-0.105057	-0.0308669	-0.0443281	-0.139029	-0.0443281	0.112545	-0.0443281	-0.0753367	0.257692
y1108	0.270719	-0.437642	-0.514046	-0.4303	0.0200219	0.237053	0.0136435	0.123624	0.0136435	-0.0249524	0.0136435	-0.477664	0.168447
y1109	-0.0403271	0.0978626	0.103061	0.0654256	-0.0359461	-0.00337247	-0.00100857	0.0596755	-0.00100857	-0.0287456	-0.00100857	0.0631429	-0.0485139
y1110	0.019627	-0.0605724	-0.103954	-0.00354473	0.0132212	0.00813752	-0.00173166	-0.0706741	-0.00173166	0.0181719	-0.00173166	-0.152026	0.0468857
y1111	0.111225	-0.312748	-0.386943	-0.373824	0.134582	-0.0395683	0.0162112	-0.0392094	0.0162112	0.0778164	0.0162112	-0.210451	0.223685
y1112	0.263008	-0.645201	-0.484956	-0.807272	0.0914236	0.181826	-0.010241	0.141446	-0.010241	0.105899	-0.010241	-0.689997	0.492962
y1113	0.157482	-0.290359	-0.235017	-0.438155	0.11519	0.0228132	0.0194796	-0.0612292	0.0194796	-0.0640592	0.0194796	-0.170055	0.220204
y1114	0.192812	-0.296133	-0.199123	-0.440008	0.228014	0.0195028	-0.0547046	0.190739	-0.0547046	0.108788	-0.0547046	-0.288943	0.00599033
y1115	-0.0635016	0.102356	0.0608186	0.151807	-0.057144	-0.0358812	0.0295235	-0.0643138	0.0295235	-0.0720281	0.0295235	0.246378	0.0212991
y1116	0.0311515	0.171601	-0.000735564	0.172735	0.0223953	-0.0641895	0.0729456	-0.0914451	0.0729456	-0.117512	0.0729456	0.566049	-0.192509
y1117	0.0327735	-0.0746625	-0.0642869	-0.0924774	0.00601034	0.0273219	-0.000558691	0.0252542	-0.000558691	0.00359162	-0.000558691	-0.0635049	0.0578851
y1118	0.095214	-0.181699	-0.056242	-0.314374	0.0474706	-0.00519102	0.0529344	0.139894	0.0529344	-0.0742454	0.0529344	-0.310792	0.137909
y1119	0.0791785	-0.148426	-0.139132	-0.131155	0.0236871	0.0168089	0.0386825	-0.0438352	0.0386825	-0.0279766	0.0386825	0.00955636	0.0714342
y1120	-0.493494	0.757428	0.84024	0.810489	-0.259224	-0.178874	-0.0553968	-0.176371	-0.0553968	0.0145325	-0.0553968	0.174683	-0.144386
y1121	0.10899	-0.217796	-0.303111	-0.178283	0.0213275	0.0221331	0.0655297	0.00628857	0.0655297	-0.121781	0.0655297	-0.588921	0.219952
y1122	0.480702	-0.514918	-0.480482	-0.569077	0.0979594	0.273144	0.109599	0.114424	0.109599	-0.0864159	0.109599	-0.61274	-0.282949
y1123	-0.116851	0.308608	0.0297522	-0.0014644	-0.0438042	-0.0500504	-0.0229969	-0.099875	-0.0229969	-0.176782	-0.0229969	0.0362526	0.298308
y1124	0.429185	-0.104303	-0.11964	0.351698	0.214081	0.0838907	0.131213	0.305712	0.131213	0.25831	0.131213	-0.486143	-0.617657
y1125	-0.172135	0.11953	-0.212843	0.0582282	-0.107253	-0.159896	0.0950145	-0.203065	0.0950145	0.18796	0.0950145	-0.056317	0.113623
y1126	0.1721	-0.323289	-0.757995	-0.608069	0.250217	-0.312463	0.234346	0.31053	0.234346	0.449073	0.234346	-0.455195	-0.514292
y1127	-0.00212005	0.00615449	0.00341921	0.00899179	-0.00239091	0.00276764	-0.00249678	-0.00293934	-0.00249678	0.00391588	-0.00249678	-0.00554684	-0.00854762
y1128	0.0353165	-0.0352178	-0.0531126	-0.0487211	0.0347625	0.0117626	-0.0112086	0.0449015	-0.0112086	0.0048955	-0.0112086	-0.0789474	-0.0153242
y1129	-0.0122038	0.0202447	0.0203827	0.0177426	-0.00387431	-0.00406811	-0.00426134	0.0048662	-0.00426134	0.00263332	-0.00426134	0.000693552	-0.00577535
y1130	-0.0753659	0.0220032	0.031851	0.0294707	-0.0689499	-0.0101968	0.00378088	0.0586915	0.00378088	0.11274	0.00378088	0.0238391	0.00160809
y1131	0.215437	-0.323212	-0.264688	-0.25898	0.074775	0.0832954	0.0573666	-0.024115	0.0573666	0.0455352	0.0573666	-0.0612116	-0.0652766
y1132	-0.124994	0.134068	0.123106	0.145786	-0.044188	-0.024513	-0.056293	0.126367	-0.056293	0.0678321	-0.056293	-0.128763	0.0497965
y1133	-0.121495	0.171612	0.120691	0.113619	-0.00628355	-0.0593336	-0.0558777	0.0662818	-0.0558777	-0.0142736	-0.0558777	-0.0301668	0.0742966
y1134	0.123481	-0.151827	-0.181878	-0.132506	0.0840432	0.0142928	0.0251449	-0.00859008	0.0251449	-0.0211813	0.0251449	-0.0459356	-0.0309141
y1135	0.0628129	-0.0794198	-0.126211	-0.0642657	0.0422884	0.0379041	-0.0173795	0.016483	-0.0173795	0.0223896	-0.0173795	-0.0685386	-0.0153415
y1136	-0.0802047	-0.0277098	0.0276944	-0.0461523	-0.0781353	-0.0446278	0.0425584	0.191881	0.0425584	0.187527	0.0425584	-0.0192434	-0.0374822
y1137	-0.0908777	0.142158	0.135895	0.125434	-0.0270157	-0.0281288	-0.0357332	0.039711	-0.0357332	0.0225735	-0.0357332	-0.00542342	-0.0244283
y1138	0.0479205	-0.0403784	-0.102015	-0.028393	0.0520076	0.0369758	-0.0410629	0.0376658	-0.0410629	0.0466019	-0.0410629	-0.0886881	-0.0544166
y1139	0.115126	-0.172526	-0.107589	-0.200747	0.0280264	0.0424384	0.0446607	-0.00849605	0.0446607	-0.0218373	0.0446607	-0.0838358	0.00761961
y1140	0.0567343	-0.110859	-0.0993936	-0.127129	0.0606255	-0.00458232	0.000691094	0.0210766	0.000691094	0.0093698	0.000691094	-0.0608619	0.0570112
y1141	-0.101985	0.184561	0.181297	0.176225	-0.0107843	-0.0671046	-0.0240958	0.0199368	-0.0240958	0.0079709	-0.0240958	-0.00290351	-0.0756637
y1142	0.296393	-0.372327	-0.3358	-0.316568	0.128038	0.0830272	0.0853277	-0.148047	0.0853277	-0.00600952	0.0853277	0.0825397	-0.151485
y1143	-0.0439151	0.060715	0.0861081	0.0270479	-0.035213	-0.00596921	-0.00273288	0.041941	-0.00273288	-0.0124017	-0.00273288	0.0422838	0.0158565
y1144	-0.0141902	0.031754	0.0640062	0.0221028	-0.0130426	-0.0168143	0.0156666	-0.0129498	0.0156666	-0.0140134	0.0156666	0.0414541	-0.0278718
y1145	0.023751	-0.0142971	-0.0919344	-0.100808	0.0581045	-0.0080865	-0.026267	0.00138443	-0.026267	-0.0712058	-0.026267	0.00831941	0.0952219
y1146	-0.0386688	-0.201953	0.0396255	0.0475473	-0.0331219	0.0276347	-0.0331816	0.0558048	-0.0331816	0.0185177	-0.0331816	-0.0302438	-0.00434787
y1147	-0.00880547	0.0141046	0.0125765	0.017023	-0.00476229	-0.004721	0.000677813	-0.00430871	0.000677813	-0.00234479	0.000677813	-0.00427934	-0.00250528
y1148	0.145305	-0.19074	-0.145197	-0.202844	0.0332958	0.0424224	0.0695874	-0.0213348	0.0695874	-0.0603722	0.0695874	-0.0298846	-0.0182878
y1149	-0.0755187	0.0904217	0.0400185	0.119235	-0.0875219	-0.010282	0.0222852	-0.224156	0.0222852	-0.074071	0.0222852	0.183463	0.0895875
y1150	-0.0375496	0.0969941	0.0994266	0.091371	0.040477	-0.0630064	-0.0150201	0.00881352	-0.0150201	0.014505	-0.0150201	0.00453021	-0.093169
y1151	-0.124603	0.148588	0.155724	0.100819	-0.021783	-0.0280847	-0.074735	0.0884028	-0.074735	0.0691604	-0.074735	-0.0620915	0.04253
y1152	-0.015687	0.0340798	0.0129141	0.0520357	0.00807964	0.0102529	-0.0340195	-0.0147461	-0.0340195	0.053205	-0.0340195	-0.0332232	-0.0519083
y1153	0.360413	-0.534243	-0.524676	-0.501737	0.202753	0.0984089	0.0592517	-0.0745789	0.0592517	0.0179677	0.0592517	-0.0995791	0.00442474
y1154	0.119201	-0.352643	-0.211642	-0.147999	0.0236037	0.0585078	0.0370897	-0.0475342	0.0370897	-0.0272504	0.0370897	-0.0132849	0.0391275
y1155	-0.0679667	0.107753	0.16307	0.0908713	0.00164838	-0.0638483	-0.00576678	0.0302803	-0.00576678	-0.00399026	-0.00576678	-0.0250051	-0.0558079
y1156	-0.0916259	0.0375004	0.0754583	0.011421	-0.022673	-0.0743402	0.00538731	0.150135	0.00538731	0.0403627	0.00538731	-0.0439496	0.0616304
y1157	0.262634	-0.369221	-0.345595	-0.364499	0.0849694	0.110857	0.0668072	-0.0330708	0.0668072	-0.0299927	0.0668072	-0.111804	-0.0110013
y1158	0.0724183	-0.0543964	-0.0484523	-0.0678276	0.00191466	0.0220163	0.0484873	0.0209185	0.0484873	-0.0723637	0.0484873	0.0648766	-0.0524876
y1159	-0.0543571	0.114246	0.12839	0.112809	0.0274802	-0.0197834	-0.0620539	0.0889393	-0.0620539	0.104535	-0.0620539	-0.0990067	-0.140181
y1160	0.0260634	-0.0197105	-0.00344978	-0.0390236	0.0182517	0.00397128	0.00384044	0.0223655	0.00384044	-0.00249423	0.00384044	-0.0364375	-0.0318764
y1161	0.0530274	-0.0798921	-0.0413886	-0.142881	0.0562122	0.0327365	-0.0359214	0.0874741	-0.0359214	0.0577554	-0.0359214	-0.119779	-0.010734
y1162	0.0678733	-0.112488	-0.0509127	-0.114856	0.01878	0.0303405	0.0187527	-0.0568414	0.0187527	0.0285575	0.0187527	-0.0844017	-0.0190988
y1163	0.0150451	-0.0240384	0.0340251	-0.0614727	-0.0301269	0.04171	0.00346198	0.016805	0.00346198	0.0131748	0.00346198	-0.0348442	-0.0142257
y1164	-0.0612074	0.113374	0.101729	0.10431	-0.0212572	-0.0158969	-0.0240533	0.0297752	-0.0240533	0.0112587	-0.0240533	0.00516137	-0.0464694
y1165	-0.0392544	0.0320861	0.021856	0.0421066	-0.105557	0.0690208	-0.00271839	-0.00981072	-0.00271839	-0.0052137	-0.00271839	0.0183776	0.0510821
y1166	0.0579987	-0.0436408	-0.0570192	-0.0804831	-0.00808433	0.0659972	8.58375e-05	0.0870632	8.58375e-05	-0.0233162	8.58375e-05	-0.0885102	-0.0364079
y1167	-0.0984311	0.238053	0.263331	0.146091	-0.0597373	-0.0275279	-0.0111659	0.158645	-0.0111659	-0.0550799	-0.0111659	-0.0900311	-0.125295
y1168	0.142131	-0.22903	-0.226594	-0.217659	0.0484173	0.0681534	0.0255601	-0.0251784	0.0255601	0.00115807	0.0255601	0.00866523	0.04342
y1169	0.0171813	-0.0536109	-0.0338387	-0.0415079	-0.0335659	0.0394127	0.0113345	-0.0439781	0.0113345	0.00836626	0.0113345	-0.0153342	0.0351373
y1170	-0.0128197	0.0337541	0.0171823	-0.0124496	0.0397607	-0.0395841	-0.0129963	0.0132546	-0.0129963	0.00408018	-0.0129963	0.0243301	-0.0214343
y1171	0.0742546	-0.0899669	-0.0622349	-0.103116	0.0161316	0.0590251	-0.000902122	0.107571	-0.000902122	0.0310799	-0.000902122	-0.186674	-0.0583155
y1172	-0.103638	0.0807698	0.050916	-0.0546174	0.00590296	-0.146247	0.036706	0.0467522	0.036706	0.153229	0.036706	0.09113	-0.0152453
y1173	0.0625504	-0.119195	-0.0406727	-0.168004	0.0582345	-0.00339065	0.00770654	0.0190961	0.00770654	0.024436	0.00770654	-0.120891	0.0287321
y1174	0.00539794	-0.0275386	0.0210221	-0.0743017	0.00371229	-0.0079567	0.00964235	-0.13156	0.00964235	-0.0141764	0.00964235	0.0267782	0.0467281
y1175	-0.016233	-0.0271611	-0.0298845	-0.0142576	-0.0365092	0.0288342	-0.00855803	-0.0230835	-0.00855803	0.0185533	-0.00855803	-0.100722	0.0842831
y1176	0.180371	-0.334321	-0.482437	-0.117813	0.138265	0.00176163	0.0403451	-0.244056	0.0403451	0.0870487	0.0403451	-0.182397	0.0177928
y1177	0.101771	-0.200737	-0.270392	-0.101602	0.0550716	0.0427224	0.00397652	0.0152392	0.00397652	0.00118256	0.00397652	-0.146931	0.123208
y1178	-0.0131679	0.015357	0.019475	0.0114667	-0.00922759	-0.00453044	0.000590095	0.00366279	0.000590095	-0.00415395	0.000590095	-0.00542946	0.00915224
y1179	0.0343628	-0.0204222	0.0655556	-0.0253303	-0.00626363	-0.000748556	0.041375	-0.0761615	0.041375	-0.00301337	0.041375	0.0317523	-0.101939
y1180	0.100701	-0.194504	-0.187302	-0.244082	0.0719392	0.0628158	-0.034054	0.0919542	-0.034054	0.0529878	-0.034054	-0.239761	0.095227
y1181	-0.159213	0.291273	0.162225	0.136023	-0.118673	-0.0261912	-0.0143492	0.0648266	-0.0143492	0.0163948	-0.0143492	0.273633	-0.160705
y1182	-0.0693094	0.124095	0.028186	0.117305	-0.0175065	-0.103029	0.0512265	0.0297196	0.0512265	-0.145844	0.0512265	0.0868269	0.113663
y1183	0.0765496	-0.144243	-0.185986	-0.0498498	-0.0490677	0.119897	0.00572065	-0.147045	0.00572065	0.0486145	0.00572065	-0.0399909	0.0119079
y1184	-0.164269	0.0820236	-0.00208309	0.249094	-0.263939	0.217768	-0.118098	-0.196909	-0.118098	0.171994	-0.118098	0.182899	0.127698
y1185	-0.043941	0.0144427	0.0524725	0.00242981	-0.0417159	0.0115164	-0.0137415	-0.014004	-0.0137415	0.0325749	-0.0137415	-0.0475815	0.0631793
y1186	0.142594	-0.329711	-0.282474	-0.354732	0.0702668	0.0500985	0.022229	0.00280519	0.022229	0.0134099	0.022229	-0.211002	0.231652
y1187	-0.342037	0.421123	0.365476	0.438698	-0.0398681	-0.212482	-0.0896869	0.0204953	-0.0896869	0.0428896	-0.0896869	0.140887	0.132251
y1188	-0.0866869	0.0996945	0.0574703	0.183415	-0.0509838	-0.0516986	0.0159955	-0.110765	0.0159955	0.00313462	0.0159955	0.263541	0.00626908
y1189	-0.580479	0.744824	0.782208	0.788197	-0.379219	-0.218701	0.0174406	-0.104546	0.0174406	-0.0856997	0.0174406	0.716678	0.149308
y1190	0.180009	-0.0646789	0.0335478	-0.0647742	-0.103437	0.182832	0.100615	-0.0980361	0.100615	-0.0574745	0.100615	-0.122849	-0.408187
y1191	0.166809	-0.211881	-0.426573	-0.293068	-0.0509532	0.284178	-0.0664164	0.0236761	-0.0664164	0.112717	-0.0664164	-0.221155	0.152798
y1192	-0.134999	0.32237	0.143193	0.377571	-0.0868958	-0.0322513	-0.0158518	0.0687742	-0.0158518	-0.0989905	-0.0158518	0.295932	-0.131619
y1193	0.193472	-0.220941	-0.135135	-0.289133	0.0755822	0.11175	0.00613943	0.0505783	0.00613943	0.0508343	0.00613943	-0.190177	-0.150008
y1194	0.074568	-0.0801077	-0.104428	-0.0328262	0.0553866	-0.0178834	0.0370647	-0.0702432	0.0370647	-0.0290001	0.0370647	-0.0435042	-0.0493853
y1195	-0.00807941	0.00928653	0.0224881	0.0349989	0.00985478	-0.0312574	0.0133233	-0.0646263	0.0133233	0.00384991	0.0133233	0.0133398	-0.0199255
y1196	0.491582	-0.603222	-0.635314	-0.589258	0.211481	0.245667	0.0344339	0.00416281	0.0344339	0.0490406	0.0344339	-0.243701	-0.21574
y1197	0.391002	-0.391695	-0.412422	-0.195619	0.206673	0.107731	0.0765975	-0.357015	0.0765975	0.0253105	0.0765975	-0.271747	-0.395158
y1198	-0.00972732	0.0707554	0.111763	0.0548604	-0.0436714	-0.0320684	0.0660124	-0.00921707	0.0660124	-0.0991195	0.0660124	0.130013	-0.0714286
y1199	0.181636	-0.257792	-0.45648	0.0201426	0.170962	-0.0356559	0.0463296	-0.35718	0.0463296	0.0237666	0.0463296	-0.0755998	-0.0622403
y1200	-0.0999631	0.158265	0.238828	0.0919457	-0.00786437	-0.0476259	-0.0444729	0.0520754	-0.0444729	0.0635196	-0.0444729	-0.123774	-0.0753575
y1201	0.780129	-0.888326	-1.13026	-0.703327	0.432262	0.203887	0.14398	-0.0460402	0.14398	-0.0996313	0.14398	-0.546317	-0.362822
y1202	-0.00446702	0.0490685	0.0130287	-0.0222361	0.0193403	-0.0113838	-0.0124235	-0.0440981	-0.0124235	-0.0711687	-0.0124235	0.0480256	0.0252314
y1203	0.013102	-0.388347	-0.0604947	-0.0207105	0.0418898	0.0310408	-0.0598286	0.0735323	-0.0598286	0.0922384	-0.0598286	0.009936	-0.0562375
y1204	-0.174543	-0.262727	0.127159	-0.280978	-0.205194	0.0164537	0.0141977	0.157671	0.0141977	0.0651665	0.0141977	-0.0472224	0.262642
y1205	0.152104	0.150718	-0.0889972	0.0859272	0.113314	0.142445	-0.103655	-0.537043	-0.103655	-0.405923	-0.103655	0.32571	-0.157183
y1206	0.120907	-0.236445	-0.113609	-0.10944	0.181433	-0.00779487	-0.0527313	-0.631854	-0.0527313	-0.222247	-0.0527313	0.161855	-0.0570211
y1207	0.158974	0.282159	-0.566282	-0.186654	0.202777	0.0385984	-0.0824011	-0.341374	-0.0824011	-0.232011	-0.0824011	0.228682	-0.497076
y1208	-0.560052	1.24532	1.45202	1.0751	-0.246464	-0.266443	-0.0471451	0.230909	-0.0471451	-0.0526984	-0.0471451	-0.478964	-0.711812
y1209	-0.0417017	0.0712613	0.0665447	0.0630681	-0.0118198	-0.0117431	-0.0181389	0.0211029	-0.0181389	0.0116353	-0.0181389	-0.00496455	-0.0226465
y1210	0.100529	-0.126912	-0.204663	-0.125293	0.0559549	0.0371159	0.00745845	-0.0442165	0.00745845	-0.045019	0.00745845	-0.0141919	0.0358262
y1211	-0.0872366	0.135064	0.157879	0.115571	-0.0172743	-0.0427758	-0.0271865	0.0161696	-0.0271865	0.0282594	-0.0271865	0.03584	-0.0389275
y1212	-0.0130277	0.00377449	0.0707605	0.0331672	-0.00558498	-0.0134637	0.00602101	0.0705806	0.00602101	0.0584903	0.00602101	-0.0691798	-0.0588237
y1213	-0.0629889	0.0701248	0.0633704	0.052741	-0.0557921	-0.0185157	0.0113189	-0.0162402	0.0113189	-0.053659	0.0113189	0.0774159	0.0841741
y1214	0.0139103	-0.0449869	-0.0466729	-0.0337526	0.0272571	-0.00650533	-0.0068415	-0.0207826	-0.0068415	0.0226114	-0.0068415	-0.00460731	0.0318531
y1215	-0.013396	0.0173465	0.00957996	0.0161285	-0.0022618	-0.00176041	-0.0093738	0.0102024	-0.0093738	0.0063168	-0.0093738	-0.0106295	0.00510577
y1216	0.104154	-0.152097	-0.158567	-0.132664	0.0362626	0.0379046	0.0299867	-0.0323958	0.0299867	-0.0167163	0.0299867	-0.0129455	0.00875595
y1217	0.042438	-0.0476646	-0.0675483	-0.0391767	-0.00224173	0.0292291	0.0154507	0.00290785	0.0154507	-0.024976	0.0154507	-0.0295348	-0.00513845
y1218	-0.00744947	0.00867543	0.00145771	0.00844072	0.000830385	-0.000301012	-0.00797885	0.00768714	-0.00797885	0.00651129	-0.00797885	-0.0100579	0.00447115
y1219	0.128867	-0.156607	-0.147876	-0.138397	0.0414734	0.042637	0.0447568	-0.0451507	0.0447568	-0.0259019	0.0447568	0.00858166	-0.0555712
y1220	0.205262	-0.326749	-0.334917	-0.311678	0.0940369	0.0597978	0.0514272	-0.0219734	0.0514272	-0.0335053	0.0514272	-0.0881538	0.0822361
y1221	0.00287663	-0.00658039	-0.014073	-0.00402233	0.00257246	0.00393633	-0.00363216	0.00237647	-0.00363216	0.00337453	-0.00363216	-0.00851789	0.00583329
y1222	-0.079311	0.0778142	0.100769	0.0902618	-0.0557259	-0.0239298	0.000344712	-0.0478502	0.000344712	0.00612097	0.000344712	0.0296475	0.0472467
y1223	-0.0388965	0.0592365	0.0609592	0.071572	-0.00523981	-0.0288693	-0.00478741	-0.0263936	-0.00478741	0.00919745	-0.00478741	-5.53588e-05	-0.0206291
y1224	-0.0739487	0.124996	0.111483	0.104842	-0.0620865	0.0207815	-0.0326436	0.0538196	-0.0326436	0.0133895	-0.0326436	-0.0249205	-0.0271223
y1225	-0.0888922	0.132951	0.101253	0.0729744	0.0228998	-0.0520436	-0.0597484	-0.0943277	-0.0597484	0.0135811	-0.0597484	0.0660097	0.0327006
y1226	0.028009	-0.0848349	-0.0374383	-0.102781	0.0323719	0.00416327	-0.00852613	-0.0115048	-0.00852613	0.044011	-0.00852613	-0.0677522	0.0476659
y1227	-0.187078	0.259396	0.27513	0.234189	-0.036175	-0.113912	-0.0369917	0.0346784	-0.0369917	0.010862	-0.0369917	0.0270698	0.0149236
y1228	0.0876899	-0.168671	-0.186614	-0.136875	-0.00835695	0.0720006	0.0240463	-0.0456495	0.0240463	-0.00976862	0.0240463	-0.0314795	0.0844658
y1229	-0.10058	0.162257	0.130929	0.160382	-0.0475346	-0.0147246	-0.0383205	0.0350804	-0.0383205	0.0170126	-0.0383205	0.0381501	-0.0278915
y1230	-0.189109	0.250769	0.250789	0.248217	-0.031126	-0.12609	-0.031893	0.0050823	-0.031893	0.00663736	-0.031893	0.000539313	0.0364288
y1231	-0.0035522	-0.0152993	-0.00147761	0.0141227	-0.00178587	-0.0038718	0.00210547	-0.0726657	0.00210547	0.0278602	0.00210547	0.013466	0.000117024
y1232	-0.205453	0.286261	0.278573	0.273673	-0.0598826	-0.0784604	-0.0671101	0.0426807	-0.0671101	0.045964	-0.0671101	0.041266	-0.00299777
y1233	-0.0408925	0.114885	0.0398846	0.000685651	0.024682	-0.0697172	0.00414275	0.00111547	0.00414275	-0.0082309	0.00414275	-0.0424259	0.0862498
y1234	-0.0116811	-0.162826	-0.0710509	-0.0223732	-0.0166928	0.0239254	-0.0189136	0.0349864	-0.0189136	0.000515919	-0.0189136	-0.0750377	0.109554
y1235	-0.160692	0.0420107	0.180478	0.16091	-0.0558198	-0.0835843	-0.0212875	0.16366	-0.0212875	0.0712832	-0.0212875	0.0152108	-0.0317421
y1236	0.156283	-0.237994	-0.2418	-0.231158	0.0364378	0.0652337	0.0546118	-0.00986575	0.0546118	-0.0542274	0.0546118	-0.0349935	0.0587197
y1237	-0.0043416	0.00268855	0.00476265	0.00338538	-9.1058e-05	-0.00470683	0.000456287	-0.00346775	0.000456287	0.000194289	0.000456287	-0.000868999	0.00533306
y1238	-0.0242668	0.0389429	0.0345594	0.0385592	-0.00694152	-0.00875054	-0.00857475	0.00515078	-0.00857475	0.00536375	-0.00857475	0.00113773	-0.00889291
y1239	0.0414942	-0.0364122	0.019591	-0.108041	0.0423966	0.00565752	-0.00655989	0.0872544	-0.00655989	0.0101342	-0.00655989	-0.0852031	-0.0425926
y1240	0.0894914	-0.0873647	-0.0852549	-0.0778463	0.0476601	0.0245482	0.0172831	0.0606735	0.0172831	0.000848661	0.0172831	-0.111716	-0.0880899
y1241	0.032753	-0.0348042	-0.0125644	0.00519621	0.0577541	-0.0442285	0.0192273	-0.102241	0.0192273	0.0212206	0.0192273	0.0185401	-0.0716633
y1242	0.0882034	-0.109995	-0.0652464	-0.106414	0.0666851	0.0185962	0.00292205	-0.0519084	0.00292205	0.0531835	0.00292205	-0.0534503	-0.0900273
y1243	-0.0430457	0.0081005	-0.0432404	0.0530453	-0.0517157	0.0288331	-0.020163	-0.0385486	-0.020163	0.0197268	-0.020163	0.0344688	0.0991691
y1244	0.0306084	-0.0216007	-0.00857238	-0.0457007	0.0276533	-0.0109286	0.0138836	0.0351717	0.0138836	-0.0249481	0.0138836	-0.0425202	-0.0236684
y1245	0.000316465	0.00167785	0.000488222	-0.000513445	0.00121363	-0.000459385	-0.000437781	-0.00452893	-0.000437781	-0.00169046	-0.000437781	0.00281324	-0.00136195
y1246	-0.152873	-0.01868	0.0406527	-0.0858335	-0.034446	-0.180412	0.061985	0.318748	0.061985	0.293384	0.061985	-0.00101286	-0.0288037
y1247	-0.175498	0.209278	0.129121	0.0927608	-0.0798273	-0.0968053	0.00113434	0.175992	0.00113434	0.221295	0.00113434	0.0400081	-0.146561
y1248	0.0694124	-0.113094	-0.111801	-0.0841271	0.0632824	-0.0117489	0.0178789	-0.0592258	0.0178789	0.00875938	0.0178789	-0.0833515	0.00556994
y1249	0.0176019	-0.0536142	-0.0785342	-0.146127	-0.00987933	0.0401045	-0.0126233	0.28069	-0.0126233	0.0445326	-0.0126233	-0.161079	0.0177443
y1250	0.134918	-0.267729	-0.435522	-0.0263332	0.0254851	0.062841	0.0465915	-0.314998	0.0465915	0.00739607	0.0465915	-0.0972656	0.103694
y1251	-0.0187748	0.0256605	0.0408136	0.0143788	0.00998502	-0.0102418	-0.018518	0.00741035	-0.018518	0.0306164	-0.018518	0.0234707	-0.017386
y1252	-0.0450691	-0.0259644	0.0903988	-0.0251046	-0.05319	-0.00569366	0.0138146	-0.000625512	0.0138146	0.0202948	0.0138146	-0.104705	0.126634
y1253	0.00763291	-0.0111687	-0.0106061	-0.00172541	0.00738951	-0.0107588	0.0110022	-0.0194491	0.0110022	-0.00984125	0.0110022	0.0100557	0.000434953
y1254	0.0379395	-0.0904077	-0.0972455	-0.0245001	-0.0370086	0.0470505	0.0278976	-0.124977	0.0278976	0.00496629	0.0278976	-0.0286028	0.0358248
y1255	-0.0372115	0.137986	0.0737747	0.104871	0.0607237	-0.116216	0.0182809	0.219707	0.0182809	-0.114289	0.0182809	0.0128891	-0.0487298
y1256	-0.0672891	0.122244	-0.0133908	0.0955137	0.0378387	-0.0458022	-0.0593256	0.0144793	-0.0593256	0.0133477	-0.0593256	0.00468657	0.0604189
y1257	0.149165	-0.307576	-0.232297	-0.305427	0.0896173	0.0388061	0.0207411	-0.0795788	0.0207411	0.0590661	0.0207411	-0.199803	0.110971
y1258	-0.11108	0.161392	-0.0635384	0.282705	0.00597545	-0.0377404	-0.0793152	0.0799004	-0.0793152	-0.0692528	-0.0793152	0.179133	0.0347585
y1259	-0.220588	0.391202	0.136161	0.614266	-0.148772	-0.0236225	-0.0481933	-0.191086	-0.0481933	0.00520818	-0.0481933	0.461815	-0.136856
y1260	-0.0134929	0.0421745	0.0847636	-0.0538514	0.0536505	-0.0400135	-0.0271299	0.149463	-0.0271299	0.00402653	-0.0271299	-0.159248	-0.0175634
y1261	0.257824	-0.441052	-0.38566	-0.490393	0.0531508	0.120912	0.0837614	0.0432904	0.0837614	-0.0775884	0.0837614	-0.212163	0.186341
y1262	-0.201611	0.336911	0.255679	0.334401	-0.182362	0.0310439	-0.0502929	0.086253	-0.0502929	-0.025197	-0.0502929	0.178595	-0.0355407
y1263	0.0558121	-0.127174	-0.0808058	-0.168399	0.114753	-0.0776211	0.0186802	0.0169656	0.0186802	-0.0435556	0.0186802	-0.0570852	0.138683
y1264	-0.0181305	0.0960219	-0.0699579	0.141966	0.00523167	0.0113866	-0.0347488	0.0740906	-0.0347488	-0.0337487	-0.0347488	-0.0920237	-0.0523659
y1265	0.19963	-0.178645	-0.152974	-0.318156	0.0402768	0.161392	-0.00203912	0.227447	-0.00203912	-0.0707626	-0.00203912	-0.273331	-0.0779872
y1266	-0.0402527	0.00772205	0.0933192	-0.146685	0.022926	0.0283305	-0.0915093	0.223217	-0.0915093	0.0984708	-0.0915093	-0.0305216	0.0826145
y1267	-0.19655	0.187153	0.133288	0.373493	-0.124462	-0.03073	-0.041358	-0.318814	-0.041358	0.122595	-0.041358	0.183099	0.0415099
y1268	0.236263	-0.157053	-0.062207	-0.210102	0.14513	-0.002588	0.093721	0.0112525	0.093721	-0.0735986	0.093721	-0.0760102	-0.342759
y1269	0.0147627	-0.0261591	0.0117708	-0.0288661	0.00478019	0.00132056	0.00866194	-0.0325159	0.00866194	0.0149495	0.00866194	-0.0190017	-0.0185309
y1270	0.03748	-0.252324	-0.0858971	-0.0721273	0.032653	0.0292353	-0.0244083	-0.0705939	-0.0244083	0.083939	-0.0244083	0.0122919	0.0211761
y1271	-0.0108639	0.00184347	-3.70276e-05	0.0124663	-0.0132715	0.00126135	0.00114621	-0.0193651	0.00114621	0.00183487	0.00114621	0.0137269	0.0213087
y1272	-0.0727502	0.0540998	0.0456766	0.0337788	0.0205173	-0.0668412	-0.0264262	0.049065	-0.0264262	0.00650029	-0.0264262	-0.00824769	0.112369
y1273	0.100476	-0.239377	-0.109285	-0.289934	0.0532087	0.0241835	0.0230843	-0.0289781	0.0230843	0.044373	0.0230843	-0.226845	0.120874
y1274	0.0145922	-0.0809434	-0.119094	-0.0432364	-0.00864285	0.0171442	0.00609091	-0.0372634	0.00609091	-0.00734376	0.00609091	0.0428191	0.124645
y1275	-0.148556	0.203951	0.220764	0.237423	-0.0438033	-0.0998526	-0.00489995	-0.0837579	-0.00489995	0.00915003	-0.00489995	0.0168436	-0.0174193
y1276	0.0540184	-0.0231482	-0.0220384	0.0304558	0.0222924	-0.00962623	0.0413522	-0.108318	0.0413522	-0.0178265	0.0413522	-0.183303	-0.12912
y1277	0.0351821	-0.298016	-0.319729	-0.289246	-0.0899087	0.0029513	0.12214	0.297857	0.12214	0.139043	0.12214	-0.156932	0.153969
y1278	-0.206494	0.328991	0.360545	0.282266	-0.00922039	-0.183558	-0.0137163	0.0618955	-0.0137163	-0.0389978	-0.0137163	0.101836	-0.0370442
y1279	0.0314444	-0.0386134	-0.118277	-0.0595448	0.0705525	-0.0103475	-0.0287606	0.121527	-0.0287606	-0.0172543	-0.0287606	-0.107343	0.0547284
y1280	0.216925	-0.325944	-0.361601	-0.248633	0.119075	0.099554	-0.00170474	-0.118965	-0.00170474	0.0884551	-0.00170474	-0.242926	-0.0422444
y1281	0.330063	-0.434315	-0.476856	-0.290756	0.17811	0.0698685	0.082084	-0.244577	0.082084	0.0146322	0.082084	-0.255583	-0.140492
y1282	0.14564	-0.117505	0.0547286	-0.381042	0.0960328	0.063895	-0.0142878	0.35484	-0.0142878	-0.00706364	-0.0142878	-0.244536	-0.124895
y1283	-0.628452	1.00118	1.11393	0.920975	-0.16784	-0.361782	-0.0988305	-0.164117	-0.0988305	0.0402503	-0.0988305	0.296174	-0.248376
y1284	-0.040201	-0.0318066	0.079293	-0.0375559	-0.0376316	-0.00282115	0.000251723	-0.120702	0.000251723	0.097326	0.000251723	-0.0607312	0.0407122
y1285	0.0178101	-0.0137598	0.00828634	0.00161751	0.0610297	-0.0505544	0.00733491	0.0714927	0.00733491	0.0307601	0.00733491	-0.0865872	-0.0322665
y1286	-0.0240554	0.185684	-0.165887	-0.032611	0.00828536	-0.00795866	-0.0243821	-0.110292	-0.0243821	-0.31521	-0.0243821	0.142771	0.145569
y1287	-0.0243943	0.101213	-0.0110374	-0.0377024	0.0189796	0.0217637	-0.0651376	-0.00278496	-0.0651376	-0.0260657	-0.0651376	0.0626955	-0.00795143
y1288	-0.0360238	-0.0604217	-0.00381185	-0.0643903	-0.0446423	0.0203137	-0.0116952	0.088113	-0.0116952	0.114693	-0.0116952	-0.103305	0.0677655
y1289	-0.127793	-0.0195424	-0.0588786	-0.0394887	-0.190024	-0.0356937	0.0979246	0.303146	0.0979246	0.291347	0.0979246	-0.0879915	0.0553328
y1290	-0.222092	0.259757	0.285282	-0.0919214	-0.0218866	-0.218161	0.0179549	0.23463	0.0179549	0.389194	0.0179549	0.466743	-0.63749
y1291	-0.012857	0.0188585	0.0172482	0.0218716	-0.00724849	-0.00342973	-0.00217876	-0.00441597	-0.00217876	0.00165072	-0.00217876	0.00532743	-0.00272763
y1292	-0.422736	0.611815	0.260076	-0.214967	-0.0920524	-0.0883836	-0.242299	0.298107	-0.242299	0.190051	-0.242299	0.373328	0.365046
y1293	0.0342615	-0.0806935	-0.0637853	-0.0937911	-0.0135039	0.0313955	0.0163698	0.0410475	0.0163698	-0.0172237	0.0163698	-0.0784854	0.0711618
y1294	-0.0360093	0.0725911	-0.0635214	0.0745725	-0.0165463	0.0110384	-0.0305013	-0.0472506	-0.0305013	-0.0562233	-0.0305013	0.0845225	0.0664754
y1295	-0.0188595	0.0210871	0.00791113	0.0200381	-0.00222961	-0.00197535	-0.0146546	0.0152738	-0.0146546	0.010262	-0.0146546	-0.0182365	0.0139747
y1296	0.0974646	-0.144466	-0.136411	-0.127668	0.0290816	0.030155	0.038228	-0.0416502	0.038228	-0.0238937	0.038228	0.00791634	0.00991352
y1297	0.00442499	-0.0055955	-0.00524015	-0.00500698	0.00575748	0.000219877	-0.00155236	-0.00153239	-0.00155236	0.00453078	-0.00155236	0.000379782	-0.00458022
y1298	-0.103936	0.182204	0.1416	0.214602	-0.0251305	-0.0523788	-0.0264268	-0.0241909	-0.0264268	0.0141079	-0.0264268	0.0904973	-0.0708208
y1299	0.175599	-0.207505	-0.123449	-0.226406	0.137324	-0.00458356	0.0428587	-0.0462535	0.0428587	0.0177631	0.0428587	-0.114079	-0.134084
y1300	-0.0352866	0.0451403	0.0273045	0.0241506	-0.0252518	-0.00792259	-0.00211213	0.059815	-0.00211213	-0.0342445	-0.00211213	-0.000288728	0.0522924
y1301	-0.00417738	0.00571384	0.00537813	0.005074	-0.00300915	-0.000845952	-0.000322274	0.00161538	-0.000322274	-0.00121202	-0.000322274	-0.000342028	0.00175773
y1302	-0.039669	0.0717841	0.0264392	0.0879819	0.0167065	-0.0217376	-0.034638	0.00421552	-0.034638	0.0332058	-0.034638	0.00294878	-0.030052
y1303	0.155337	-0.228886	-0.203101	-0.240042	0.0712712	0.0291537	0.0549127	-0.00347227	0.0549127	-0.0462917	0.0549127	-0.0646599	0.0320432
y1304	0.0465472	-0.0307919	-0.0583108	-0.0134029	-0.0140278	0.0412828	0.0192923	-0.00725925	0.0192923	-0.029722	0.0192923	-0.0137065	-0.0486358
y1305	0.159892	-0.243403	-0.249749	-0.186594	0.0674491	0.0353833	0.0570595	-0.107273	0.0570595	-0.0220334	0.0570595	-0.0202464	0.013727
y1306	-0.0508727	0.0490195	0.0680338	0.0421468	-0.0249578	-0.0273754	0.00146047	-0.00526881	0.00146047	-0.00616785	0.00146047	0.0618098	0.0438981
y1307	-0.109641	0.19897	0.148969	0.10447	-0.0774986	-0.0038458	-0.0282968	0.00757746	-0.0282968	-0.086266	-0.0282968	0.041468	0.0471875
y1308	-0.018248	0.00100367	-0.000849738	0.027107	-0.023261	0.00531881	-0.00030573	-0.0503533	-0.00030573	0.0141605	-0.00030573	0.0303286	0.0281808
y1309	-0.0714697	0.0650991	0.0750636	0.0799921	-0.0362134	-0.0312166	-0.00403971	-0.0251413	-0.00403971	0.0215959	-0.00403971	0.00512802	0.0369795
y1310	0.000478367	0.0652315	0.0148767	-0.03421	0.0172531	-0.0252325	0.00845774	0.0747628	0.00845774	0.0379454	0.00845774	-0.0406193	-0.0513807
y1311	-0.0188338	-0.0190908	0.0165893	0.0206049	0.00354788	-0.0163696	-0.00601217	-0.115072	-0.00601217	0.0623447	-0.00601217	0.042013	0.0132951
y1312	-0.0933171	0.0125641	0.0740686	0.043097	-0.0295324	-0.0440062	-0.0197785	-0.12257	-0.0197785	0.0803113	-0.0197785	0.0799997	0.143007
y1313	-0.084627	0.161537	0.024886	0.247112	-0.0346047	-0.0416913	-0.00833104	-0.0344974	-0.00833104	-0.0448852	-0.00833104	0.113604	-0.0264477
y1314	0.0132023	-0.0272197	-0.0543286	-0.0226092	0.0105157	0.0149614	-0.0122748	0.0178879	-0.0122748	0.00790764	-0.0122748	-0.0388745	0.0250561
y1315	-0.161404	0.179993	0.205236	0.0667694	-0.112626	-0.0159662	-0.0328119	0.0797829	-0.0328119	0.075716	-0.0328119	0.0732046	0.0132211
y1316	0.163041	-0.209749	-0.195754	-0.268952	0.0640978	0.0634168	0.035526	0.104411	0.035526	-0.0553164	0.035526	-0.170627	0.0111108
y1317	0.00588119	0.0374123	-0.0219484	0.0984107	-0.0734362	0.0431634	0.036154	0.0697663	0.036154	-0.0605709	0.036154	0.00983333	-0.0579519
y1318	0.146269	-0.204796	-0.20159	-0.231351	0.115413	0.0149672	0.0158886	0.105761	0.0158886	-0.00875021	0.0158886	-0.273504	0.0100225
y1319	-0.171006	0.200843	0.226056	0.304357	-0.129186	-0.0542392	0.0124191	-0.169572	0.0124191	-0.013715	0.0124191	0.348256	-0.00497638
y1320	-0.141939	0.0443627	0.214243	0.112751	-0.0136679	-0.074457	-0.053814	-0.0884247	-0.053814	0.00803452	-0.053814	0.100935	0.0450094
y1321	-0.0424365	0.0265885	0.0793352	0.0590587	-0.00105429	-0.0682328	0.0268506	-0.117687	0.0268506	0.00631504	0.0268506	-0.0331904	0.0157663
y1322	-0.0306049	-0.022774	0.0995292	-0.0802909	-0.0145016	-0.0417202	0.0256169	-0.00726927	0.0256169	-0.0038911	0.0256169	0.0110713	0.0981934
y1323	-0.0384015	-0.0432742	0.0267533	-0.0848241	0.0339052	-0.0546213	-0.0176854	0.0130722	-0.0176854	0.0427074	-0.0176854	-0.135376	0.15559
y1324	-0.0588695	0.118454	0.0610131	0.14512	-0.0396886	-0.00980994	-0.00937093	0.0041086	-0.00937093	-0.0213993	-0.00937093	0.10436	-0.0388958
y1325	4.16608e-05	-0.0125148	-0.020916	0.0336959	-0.105005	0.111479	-0.00643176	-0.0840203	-0.00643176	0.0396231	-0.00643176	0.0330109	-0.0193367
y1326	-0.0354569	0.0220451	0.0160379	0.0532843	-0.0147127	-0.0013499	-0.0193944	-0.0564713	-0.0193944	0.0439999	-0.0193944	0.0420472	0.0176543
y1327	-0.0524663	0.0860765	0.0524493	0.109914	-0.00271194	-0.0589722	0.00921789	-0.0140479	0.00921789	-0.0365901	0.00921789	0.0728368	0.00425347
y1328	0.0210609	-0.0848734	-0.167527	0.02501	-0.01846	0.0260927	0.0134282	-0.137113	0.0134282	0.00218847	0.0134282	0.0132521	0.0927621
y1329	-0.0409069	0.0127221	-0.0535343	0.103261	0.0194786	-0.0472314	-0.0131542	-0.114821	-0.0131542	0.031005	-0.0131542	0.0635072	0.0598399
y1330	0.112184	-0.0760077	-0.0480689	-0.078462	-0.0202004	0.0959438	0.0364406	-0.0368662	0.0364406	-0.0373653	0.0364406	-0.117372	-0.145909
y1331	-0.0178006	0.0825931	0.0817303	0.10109	0.00631489	-0.0292408	0.00512529	-0.0361319	0.00512529	-0.000193483	0.00512529	0.0228891	-0.124294
y1332	0.144503	-0.178204	-0.0624765	-0.230837	0.0714729	0.0375525	0.0354775	-0.0104594	0.0354775	0.0213601	0.0354775	-0.112542	-0.104717
y1333	0.340675	-0.508226	-0.40901	-0.568803	0.127493	0.180732	0.0324499	-0.016485	0.0324499	-0.000275513	0.0324499	-0.247378	0.0650844
y1334	0.0323757	-0.0567756	-0.0454159	-0.0597796	-0.00439627	0.0279213	0.00885061	-0.00535178	0.00885061	-0.00112784	0.00885061	-0.0442964	0.0169191
y1335	0.464113	-0.547891	-0.413273	-0.641325	0.18941	0.217577	0.057126	0.0522509	0.057126	0.0469451	0.057126	-0.440021	-0.280615
y1336	0.201291	-0.279877	-0.117778	-0.332136	0.156484	-0.0226434	0.0674509	-0.0575796	0.0674509	0.014663	0.0674509	-0.265662	-0.0865083
y1337	-0.132899	0.189434	0.0937813	0.168993	-0.140635	0.0520621	-0.0443267	0.136534	-0.0443267	-0.0427231	-0.0443267	0.0968852	0.0915965
y1338	0.243078	-0.407541	-0.303585	-0.484808	0.0806875	0.123252	0.0391379	0.0505769	0.0391379	0.0122953	0.0391379	-0.170605	0.0982974
y1339	0.0738972	-0.128622	-0.0828298	-0.161024	0.023138	0.047485	0.00327421	0.0190126	0.00327421	0.0227868	0.00327421	-0.122234	0.025437
y1340	0.0524436	-0.115382	-0.0560775	-0.128604	-0.0207261	0.0388632	0.0343065	-0.0328604	0.0343065	-0.0123637	0.0343065	-0.0951335	0.0616572
y1341	-0.0782621	0.11284	0.101981	0.0914292	-0.0488029	-0.00494573	-0.0245135	0.0536815	-0.0245135	-0.000869836	-0.0245135	-0.0109212	0.016863
y1342	-0.0628182	0.0636339	0.0765868	0.0734797	0.0656886	-0.115041	-0.013466	-0.0326443	-0.013466	0.0249598	-0.013466	0.0677452	0.0249221
y1343	-0.00280596	-0.068412	-0.159699	0.0168835	-0.0013876	-0.0174253	0.0160069	-0.0361205	0.0160069	0.0315687	0.0160069	-0.0532878	0.0808724
y1344	0.268349	-0.323506	-0.478086	-0.303513	0.225903	0.105954	-0.0635084	0.0319509	-0.0635084	0.0772864	-0.0635084	-0.240118	-0.086956
y1345	0.0389367	-0.0768425	-0.104009	-0.0309184	0.0299004	-0.00311136	0.0121476	-0.064681	0.0121476	0.00254363	0.0121476	-0.0472186	0.0302655
y1346	0.0997979	-0.140844	-0.129797	-0.117949	-0.0131975	0.0947089	0.0182865	-0.0568362	0.0182865	0.0184042	0.0182865	-0.111321	-0.0333615
y1347	-0.0663732	0.110542	0.0737763	0.165875	0.0468392	-0.104743	-0.00846977	-0.0738987	-0.00846977	0.0121535	-0.00846977	0.185213	-0.0490014
y1348	0.0801565	-0.0818735	-0.133383	-0.00749687	-0.0313803	0.0724212	0.0391155	-0.097244	0.0391155	-0.0312625	0.0391155	-0.122867	-0.0604742
y1349	0.07639	-0.0617952	-0.0471796	-0.0908857	0.00623695	0.0934471	-0.0232941	0.0435654	-0.0232941	0.0490059	-0.0232941	-0.0833659	-0.114399
y1350	-0.108331	0.165584	0.19677	0.111654	-0.0272932	-0.0844	0.00336196	0.0766727	0.00336196	-0.0500236	0.00336196	0.0517003	0.0199308
y1351	0.10918	-0.175142	-0.273784	-0.126636	0.0170629	0.0652864	0.0268305	0.00162857	0.0268305	-0.0572598	0.0268305	-0.0528722	0.0997105
y1352	0.282161	-0.394759	-0.452983	-0.346017	0.156182	0.086405	0.0395741	0.139047	0.0395741	-0.00582495	0.0395741	-0.261981	-0.00791007
y1353	0.277068	-0.283253	-0.286923	-0.231963	0.100017	0.10024	0.0768113	-0.0908016	0.0768113	-0.0294379	0.0768113	-0.607969	-0.235509
y1354	-0.121883	-0.0303737	0.0428933	-0.138625	-0.102143	-0.0714069	0.051667	0.264212	0.051667	0.195689	0.051667	-0.105508	0.0792385
y1355	-0.0345027	-0.00753646	-0.124389	0.00183744	-0.0647734	0.000502019	0.0297687	0.0347742	0.0297687	0.0820579	0.0297687	0.0166282	-0.0420222
y1356	0.0754435	0.0300001	0.0318901	0.0643978	0.0575002	0.00775046	0.0101928	0.0817381	0.0101928	-0.12896	0.0101928	0.022127	-0.102827
y1357	0.0984431	-0.13416	-0.109647	-0.182718	0.134684	-0.0375599	0.00131909	-0.140094	0.00131909	-0.025214	0.00131909	-0.0421577	0.0534315
y1358	0.0595347	-0.206147	-0.0114245	-0.109867	0.102158	0.0127331	-0.0553569	-0.0660469	-0.0553569	-0.0825786	-0.0553569	0.0836638	-0.11267
y1359	0.153543	0.102654	-0.128952	-0.224085	0.187703	0.134107	-0.168267	-0.409722	-0.168267	-0.420292	-0.168267	0.131315	0.0569269
y1360	-0.152038	0.0995923	0.107986	-0.120077	0.0298272	-0.231011	0.0491463	0.415152	0.0491463	0.0697308	0.0491463	0.017693	-0.447971
y1361	-0.45899	-0.0163741	-0.0257064	0.189507	-0.328769	-0.271734	0.141513	0.544387	0.141513	0.58003	0.141513	-0.303314	0.300347
y1362	-0.147048	-1.51593	0.072111	-0.0388821	0.149943	-0.296297	-0.000693271	-0.130557	-0.000693271	-0.123623	-0.000693271	0.564796	-0.239792
y1363	-0.00339811	0.00542901	0.00323372	0.00501901	-0.000348491	-0.000324018	-0.0027256	0.00301527	-0.0027256	0.00196632	-0.0027256	-0.00299139	-0.000784007
y1364	-0.166465	0.222777	0.210357	0.196873	-0.051775	-0.0534303	-0.0612602	0.0642279	-0.0612602	0.036846	-0.0612602	-0.0122076	0.0309057
y1365	0.200932	-0.253631	-0.214761	-0.275003	0.0708011	0.0871736	0.0429571	0.00387486	0.0429571	-0.0118191	0.0429571	-0.125389	-0.0700744
y1366	-0.0226415	0.00716807	-0.0265031	0.0274748	-0.0118509	0.00987627	-0.0206669	-0.00694235	-0.0206669	0.0204834	-0.0206669	-0.00218806	0.0462858
y1367	-0.0472968	0.0812405	0.0767112	0.0717941	-0.0131344	-0.013738	-0.0204244	0.0234221	-0.0204244	0.0134367	-0.0204244	-0.00445176	-0.0270393
y1368	-0.0696834	0.120887	0.0910475	0.112426	-0.0519406	-0.00318468	-0.0145581	0.0467604	-0.0145581	-0.0206691	-0.0145581	0.0184868	-0.00898174
y1369	-0.0246656	0.0416722	0.0393489	0.0368267	-0.00691073	-0.00722037	-0.0105345	0.0120143	-0.0105345	0.00689233	-0.0105345	-0.00228353	-0.0127133
y1370	0.0356046	-0.0421989	-0.0226855	-0.0611942	0.0195265	0.0099231	0.00615501	0.0184772	0.00615501	-0.00148156	0.00615501	-0.0464731	-0.016779
y1371	-0.0371187	-0.00939165	0.0122582	-0.0103098	-0.0216939	-0.0329505	0.0175256	0.0987992	0.0175256	0.079899	0.0175256	-0.0169517	-0.012133
y1372	-0.0030863	0.121872	0.00301455	-0.00406166	-0.0203582	0.0175939	-0.000321946	0.02137	-0.000321946	0.0312098	-0.000321946	-0.00147178	-0.0303498
y1373	-0.098728	0.0916177	0.108167	0.0870164	-0.0485556	-0.0202119	-0.0299605	-0.00734701	-0.0299605	0.03671	-0.0299605	0.0240896	0.07104
y1374	-0.0403623	0.0292257	-0.00321636	0.0683066	0.019273	-0.0440489	-0.0155864	-0.0457198	-0.0155864	0.0221649	-0.0155864	0.0488414	0.0404101
y1375	-0.0474481	0.0178915	0.0817283	0.0062375	-0.0527664	0.00838499	-0.00306669	0.077378	-0.00306669	0.0326417	-0.00306669	-0.00262315	0.0513118
y1376	0.0111915	0.0253661	-0.00344456	0.0555232	-0.01751	0.0312931	-0.00259158	-0.0315034	-0.00259158	0.0083429	-0.00259158	0.0382368	-0.0882448
y1377	-0.176109	0.219545	0.24464	0.217778	-0.0889199	-0.0690603	-0.0181287	-0.0215584	-0.0181287	0.00519265	-0.0181287	0.0317493	0.0477809
y1378	0.0658287	-0.0531378	-0.0669861	-0.0558143	0.0277174	0.0296015	0.00850977	0.0192012	0.00850977	-0.0108285	0.00850977	-0.0169606	-0.0661759
y1379	-0.0131071	-0.0633183	0.050187	-0.0939366	-0.000994528	-0.0377021	0.0255896	0.0801335	0.0255896	0.0141069	0.0255896	-0.17312	0.10866
y1380	-0.00091767	0.0549615	-0.00999449	0.0245276	-0.0322142	0.0234609	0.00783568	0.021328	0.00783568	-0.0854843	0.00783568	0.166025	-0.00394443
y1381	-0.118631	0.0631737	0.0765131	0.0948929	-0.0186144	-0.0289416	-0.0710748	0.100479	-0.0710748	-0.000955591	-0.0710748	0.0655299	0.113412
y1382	-0.12706	0.276551	0.131096	0.35238	-0.0997024	0.00636207	-0.0337194	-0.00620284	-0.0337194	-0.0249756	-0.0337194	0.131402	-0.136017
y1383	0.00277605	-0.061249	0.00259143	-0.062283	0.0207365	-0.0358021	0.0178416	-0.0617725	0.0178416	0.016576	0.0178416	-0.0239787	0.069205
y1384	0.0544391	-0.0766548	-0.017731	-0.0889122	0.00726603	0.0422858	0.00488724	-0.0344092	0.00488724	0.040057	0.00488724	-0.0435433	-0.0517869
y1385	-0.0209708	-0.0108493	-0.0765313	0.0169615	-0.0785983	0.0659939	-0.0083664	0.0100604	-0.0083664	-0.0190049	-0.0083664	-0.00243828	0.114116
y1386	-0.00297279	-0.025128	-0.029514	0.0317129	-0.0239673	0.0296624	-0.0086679	-0.109296	-0.0086679	0.0537668	-0.0086679	0.0668115	-0.00194846
y1387	-0.101752	0.108021	0.152068	0.0470913	-0.0411283	-0.0494645	-0.0111589	0.0778126	-0.0111589	-0.0185719	-0.0111589	0.00674007	0.0949368
y1388	-0.0353182	0.0179471	0.0125645	0.0889668	-0.0264202	-0.0262947	0.0173967	-0.136657	0.0173967	0.009954	0.0173967	0.0857372	0.0218202
y1389	0.0115307	-0.0159762	-0.00440582	-0.0496287	0.0362334	-0.0100056	-0.0146971	0.0557348	-0.0146971	0.0120409	-0.0146971	-0.0508962	0.00474531
y1390	0.194756	-0.259516	-0.241289	-0.26665	0.0820762	0.111342	0.00133752	-0.00395736	0.00133752	0.0546673	0.00133752	-0.114318	-0.074991
y1391	-0.11743	0.127463	0.0742438	0.144538	-0.0649194	-0.0334081	-0.0191027	0.0190696	-0.0191027	-0.0230362	-0.0191027	-0.00456933	0.114406
y1392	0.141451	-0.173523	-0.17105	-0.175536	0.0720101	0.0557014	0.0137396	0.00155341	0.0137396	0.0116632	0.0137396	-0.00491378	-0.0640273
y1393	0.100068	-0.125342	-0.0699259	-0.120444	0.0633935	-0.00157495	0.0382497	-0.0652134	0.0382497	0.00331623	0.0382497	-0.0654853	-0.0715854
y1394	0.0120369	-0.00851309	-0.00485099	-0.0531131	-0.0426227	0.0472406	0.00741897	0.0855379	0.00741897	-0.0406774	0.00741897	-0.0574272	0.0292724
y1395	0.126276	-0.232361	-0.139938	-0.260275	0.0723805	0.0242459	0.0296496	-0.0365942	0.0296496	0.0280635	0.0296496	-0.151316	0.0510343
y1396	0.0136144	-0.0155207	-0.00562373	0.00636885	0.0224303	-0.00977725	0.000961332	-0.0536759	0.000961332	0.0255611	0.000961332	0.012307	-0.040627
y1397	-0.120936	0.274545	0.226562	0.244987	-0.00962274	-0.059453	-0.0518603	0.0911218	-0.0518603	-0.0215979	-0.0518603	0.00215239	-0.128649
y1398	-0.0458691	0.0372574	-0.0701599	0.130556	-0.00876229	-0.00884105	-0.0282657	-0.079179	-0.0282657	0.0274084	-0.0282657	0.0764612	0.0489458
y1399	0.13115	-0.109401	-0.114737	-0.143318	0.0295282	0.0839605	0.0176617	0.0731719	0.0176617	-0.0275612	0.0176617	-0.14652	-0.117734
y1400	-0.116312	0.161699	0.199795	0.108911	-0.0145093	-0.102244	0.000442044	0.036107	0.000442044	-0.0879297	0.000442044	-0.0922065	0.103417
y1401	0.000279978	-0.0250606	0.0702544	-0.060127	-0.0347318	0.0289356	0.00607613	-0.0251823	0.00607613	0.0346233	0.00607613	0.0365181	-0.00489126
y1402	-0.220729	0.308071	0.306502	0.318552	-0.065603	-0.0897045	-0.0654215	-0.0193939	-0.0654215	0.0659899	-0.0654215	0.0145379	-0.0282886
y1403	-0.000145671	0.0553845	0.0809621	-0.0103713	0.0255094	-0.0325347	0.00687965	0.105934	0.00687965	-0.0422095	0.00687965	-0.104527	-0.0632742
y1404	-0.106041	0.171831	0.153396	0.173436	-0.0550994	-0.016378	-0.034564	0.0152255	-0.034564	0.0213539	-0.034564	0.0247546	-0.043272
y1405	0.0201572	0.0371704	0.0594862	-0.00876646	-0.0154658	0.0231865	0.0124365	0.0695578	0.0124365	-0.0344402	0.0124365	-0.0817279	-0.0987549
y1406	-0.00242899	-0.0550577	-0.0105738	-0.0394553	-0.0469984	0.0147623	0.0298071	-0.0756885	0.0298071	-0.00770504	0.0298071	0.0354079	0.0871232
y1407	0.0841421	-0.146457	-0.0774753	-0.203105	-0.00498922	0.0936727	-0.00454139	0.0443124	-0.00454139	0.0382341	-0.00454139	-0.184601	0.0236121
y1408	-0.0137291	0.0271217	0.0171514	0.00392159	0.0382867	-0.0510977	-0.000918126	0.0563705	-0.000918126	-0.0267034	-0.000918126	-0.00931845	0.0191962
y1409	0.0625164	-0.0789368	-0.0987389	-0.0240014	0.023513	0.0200066	0.0189968	-0.0900687	0.0189968	0.00873468	0.0189968	-0.0366591	-0.0458122
y1410	0.0612125	-0.094616	-0.133787	-0.0697537	0.0533469	0.0150156	-0.00715002	-0.0105535	-0.00715002	0.017084	-0.00715002	-0.0280098	0.0127535
y1411	0.141144	-0.0381494	-0.10447	-0.0085609	0.1023	0.0681592	-0.0293153	-0.177728	-0.0293153	-0.218269	-0.0293153	-0.0483532	0.0300277
y1412	-0.0272403	0.0224312	0.0231556	0.0442562	-0.00990739	0.0229687	-0.0403016	0.100031	-0.0403016	0.0806298	-0.0403016	-0.0644575	-0.0259925
y1413	0.176527	-0.292575	-0.308822	-0.255549	0.0207311	0.0959511	0.0598444	-0.0198657	0.0598444	-0.0450125	0.0598444	-0.224492	0.0946359
y1414	0.00609714	-0.0267507	-0.0128996	0.00477563	0.0462047	-0.0377643	-0.00234324	-0.0769038	-0.00234324	0.0396581	-0.00234324	0.0130863	-0.0125107
y1415	-0.0534076	0.0783566	0.104702	0.0524168	-0.0251312	-0.00802689	-0.0202495	0.0255347	-0.0202495	0.0223885	-0.0202495	0.0862106	-0.0171449
y1416	0.107314	-0.172023	-0.114316	-0.168253	0.019298	0.0521556	0.0358606	-0.0652458	0.0358606	0.0101797	0.0358606	-0.101257	-0.00351299
y1417	0.155998	-0.147938	-0.189717	-0.164061	0.0836417	0.0746187	-0.00226268	0.074025	-0.00226268	-0.000467505	-0.00226268	-0.189128	-0.116478
y1418	0.110521	-0.110949	-0.161696	-0.0418606	0.0774542	0.0336936	-0.000626728	-0.0874301	-0.000626728	0.0424833	-0.000626728	0.00166744	-0.128634
y1419	-0.0700059	0.051859	0.136243	-0.0211586	-0.0602191	0.00814344	-0.0179302	0.061651	-0.0179302	0.0224013	-0.0179302	0.0711993	0.077003
y1420	-0.041389	0.0761623	0.0395671	0.128415	0.0294214	-0.0579361	-0.0128743	-0.0679098	-0.0128743	0.0239258	-0.0128743	-0.0590126	-0.0566893
y1421	0.0558618	0.0547191	-0.0513123	-0.0123253	0.0944158	-0.0195592	-0.0189949	-0.294807	-0.0189949	-0.0826003	-0.0189949	0.105615	-0.122943
y1422	-0.128759	0.0267779	0.111629	0.171423	-0.0755702	-0.0805549	0.0273664	-0.339018	0.0273664	0.0920412	0.0273664	0.125555	0.130591
y1423	-0.0125512	0.0658559	-0.00287318	-0.0160289	0.0125614	-0.0120418	-0.0130708	-0.0373965	-0.0130708	-0.0932243	-0.0130708	0.0506917	0.0434849
y1424	0.102504	-0.116491	-0.119529	-0.129136	0.0282986	0.0468235	0.0273819	0.0739818	0.0273819	-0.0490482	0.0273819	-0.153218	-0.011474
y1425	0.0596653	-0.0860576	0.0667298	0.0177483	0.0477241	-0.0181239	0.0300651	-0.096159	0.0300651	0.0195581	0.0300651	-0.121	-0.0531565
y1426	0.0467632	-0.0494026	-0.0682515	-0.0374983	0.0593081	0.0141562	-0.0267011	-0.0963148	-0.0267011	0.0532093	-0.0267011	0.0699758	-0.0612408
y1427	0.160611	-0.312706	-0.175031	-0.142584	0.172558	-0.0357401	0.0237931	-0.0166456	0.0237931	-0.0496198	0.0237931	-0.261887	-0.0302509
y1428	0.137879	-0.0580099	0.0234537	-0.0232031	-0.0441059	0.216266	-0.0342815	-0.147391	-0.0342815	-0.29377	-0.0342815	-0.0911381	0.335949
y1429	0.386673	-0.74443	-0.592509	-0.608172	0.0927843	0.219031	0.0748581	-0.259642	0.0748581	-0.110315	0.0748581	-0.712329	0.572461
y1430	-0.284534	0.108762	0.0738823	0.0982315	-0.228891	-0.124286	0.0686431	0.280754	0.0686431	0.325337	0.0686431	-0.0170635	0.0596439
y1431	0.290536	0.0279516	-0.0787959	0.155398	0.112803	0.185202	-0.00746925	-0.303816	-0.00746925	-0.342225	-0.00746925	-0.13944	0.0676281
y1432	0.133911	0.018665	0.00142392	-0.00306375	-0.0315425	0.0798535	0.0855996	0.204499	0.0855996	0.116235	0.0855996	-0.380139	0.094501
y1433	-0.260046	0.388346	0.0161922	-0.150486	-0.32422	0.075289	-0.0111148	-0.421784	-0.0111148	-0.0292075	-0.0111148	0.590552	0.479268
y1434	-0.00890129	0.0100339	0.00947449	0.00886719	-0.00293352	-0.00300808	-0.00295969	0.00289283	-0.00295969	0.00165955	-0.00295969	-0.000549831	0.0054025
y1435	-0.00528007	0.00332976	0.00314412	0.00294259	-0.00197042	-0.00199516	-0.00131449	0.000959988	-0.00131449	0.000550722	-0.00131449	-0.000182462	0.00843901
y1436	0.00261066	-0.0086545	-0.00793954	-0.00798091	0.0236775	-0.00614881	-0.014918	-0.00206214	-0.014918	0.0278006	-0.014918	0.000866221	-0.00682952
y1437	-0.00134261	0.0702252	-0.0096007	0.0265604	0.0202961	-0.0102886	-0.0113501	-0.0370652	-0.0113501	-0.0730909	-0.0113501	0.0603531	-0.024282
y1438	0.0247614	-0.0359964	-0.0767218	-0.0230009	0.0284084	-0.0109264	0.00727935	0.0147344	0.00727935	-0.0273459	0.00727935	-0.0474362	0.0327179
y1439	0.0691173	-0.079521	-0.0751985	-0.10316	0.0528988	0.0083543	0.00786421	0.0429545	0.00786421	-0.0109701	0.00786421	-0.0188779	-0.0211296
y1440	0.0580355	-0.125953	-0.00327541	-0.124498	0.0344748	-0.00740918	0.0309699	0.10374	0.0309699	0.0534111	0.0309699	-0.142623	-0.0153631
y1441	0.121922	-0.209791	-0.148576	-0.177799	0.0098917	0.0765583	0.0354721	-0.0207033	0.0354721	0.0383096	0.0354721	-0.157474	-0.0039195
y1442	-0.0606453	-0.00750487	0.0768302	0.0260341	-0.106969	0.0153016	0.0310226	-0.151413	0.0310226	0.0189547	0.0310226	0.109974	0.110094
y1443	0.0329088	-0.165078	-0.0384984	-0.0770606	0.0243466	-0.0152406	0.0238028	0.00440361	0.0238028	-0.0967329	0.0238028	0.0141633	0.0406354
y1444	-0.0277478	0.0391529	0.0431278	0.0138779	-0.0456539	0.0276509	-0.00974487	0.0465752	-0.00974487	-0.00585856	-0.00974487	-0.0358536	0.0164929
y1445	0.0964689	-0.106057	-0.0524696	-0.198237	0.0532086	0.0210565	0.0222038	0.130774	0.0222038	-0.0436846	0.0222038	-0.166085	-0.0164959
y1446	0.0269986	-0.0474911	-0.00489988	-0.057726	0.0103882	-0.00248089	0.0190913	-0.0221213	0.0190913	-0.00239293	0.0190913	-0.0321713	0.0007215
y1447	-0.0363441	0.0204107	0.0378449	0.000295559	-0.00212585	0.0127373	-0.0469555	0.022796	-0.0469555	0.0710754	-0.0469555	-0.0458392	0.0239363
y1448	0.00799201	-0.0191559	0.0247488	-0.0518055	0.0440458	-0.0497926	0.0137388	0.0213946	0.0137388	-0.0136036	0.0137388	-0.0908133	0.0168195
y1449	0.145243	-0.217491	-0.147621	-0.226486	0.0214333	0.102908	0.0209015	-0.05188	0.0209015	0.0453893	0.0209015	-0.105196	-0.0407205
y1450	0.0519415	-0.0865444	-0.0816819	-0.107097	0.00333691	0.0678127	-0.0192081	0.0362429	-0.0192081	0.0348319	-0.0192081	-0.0314829	0.0137464
y1451	0.113512	-0.108631	-0.0583721	-0.152001	0.0757267	-0.00775745	0.0455432	0.0364802	0.0455432	-0.0461553	0.0455432	-0.111449	-0.084621
y1452	-0.0786862	0.119884	0.105217	0.111617	-0.0482347	-0.0458048	0.0153534	0.0312031	0.0153534	-0.0637415	0.0153534	0.010142	0.0345787
y1453	0.0552211	-0.0581182	0.0570683	-0.145707	0.0453425	-0.0149849	0.0248635	0.0301018	0.0248635	-0.0538405	0.0248635	-0.13222	0.00761622
y1454	-0.0301051	0.00610546	0.00671362	0.0672828	-0.00841495	-0.0285546	0.00686449	-0.122963	0.00686449	0.0268	0.00686449	0.0676477	0.0231832
y1455	-0.0681822	0.17089	0.171322	0.15431	-0.042253	0.0108846	-0.0368139	-0.0374221	-0.0368139	-0.0699612	-0.0368139	0.0092402	-0.0175947
y1456	-0.00169642	0.0460071	0.0346509	0.0710869	0.0516692	-0.0493417	-0.00402387	-0.0388034	-0.00402387	0.0169103	-0.00402387	0.0463809	-0.104672
y1457	0.0171217	-0.000544395	-0.0115853	0.0167954	0.0156243	-0.0196894	0.0211867	-0.0236387	0.0211867	-0.0280721	0.0211867	0.0350485	-0.0353884
y1458	-0.0230739	0.0139301	-0.00688762	0.022272	-0.0266853	0.00324478	0.000366713	0.00413408	0.000366713	-0.0157672	0.000366713	0.0356759	0.0542039
y1459	0.0049442	0.0116816	0.0101795	0.0636455	0.0347633	-0.0556185	0.0257994	-0.102426	0.0257994	-0.00606649	0.0257994	0.0627443	-0.0628582
y1460	-0.0326642	0.00625858	-0.0188061	0.0483429	-0.0371786	0.0368011	-0.0322867	-0.0591039	-0.0322867	0.0611004	-0.0322867	-0.0348227	0.0361691
y1461	0.224396	-0.24646	-0.195776	-0.259276	0.0709843	0.0735052	0.0799068	-0.0250506	0.0799068	-0.0553375	0.0799068	-0.139965	-0.138229
y1462	0.104122	-0.107567	-0.160067	-0.104567	0.0340333	0.0562921	0.0137969	0.0465005	0.0137969	-0.0352393	0.0137969	-0.0547499	-0.0339361
y1463	0.104471	-0.140115	-0.0872453	-0.0525884	0.112693	-0.0497845	0.0415624	-0.0237017	0.0415624	0.0586803	0.0415624	-0.152835	-0.132016
y1464	-0.16237	0.176794	0.231033	0.196996	-0.0831973	-0.0503985	-0.0287741	-0.0946428	-0.0287741	0.065593	-0.0287741	0.122794	0.0303061
y1465	-0.251592	0.369041	0.383571	0.410001	-0.112707	-0.130073	-0.00881138	-0.0654734	-0.00881138	-0.00586085	-0.00881138	0.0401806	-0.0476078
y1466	-0.0167275	0.016316	0.0310371	-0.00300736	-0.0182901	-0.0236776	0.0252403	0.0239255	0.0252403	-0.0518039	0.0252403	-0.00621494	0.0473929
y1467	0.00624619	0.016057	-0.0333647	0.035258	-0.00223571	-0.0125014	0.0209833	0.0110196	0.0209833	-0.0578247	0.0209833	-0.00800245	0.00035145
y1468	0.106674	-0.15479	-0.214528	-0.0656238	0.115876	-0.0439738	0.0347722	-0.118594	0.0347722	-0.012112	0.0347722	-0.101467	-0.00509881
y1469	-0.0332668	0.0338998	0.0742917	0.0201989	0.0216922	-0.0592484	0.0042894	-0.0129902	0.0042894	0.00419512	0.0042894	-0.0430957	0.00959918
y1470	0.130375	-0.190261	-0.133144	-0.196353	0.0427873	0.0438439	0.0437438	-0.0449345	0.0437438	-0.00568837	0.0437438	-0.0718404	-0.0178846
y1471	-0.257601	0.342377	0.352344	0.343341	-0.10723	-0.121692	-0.0286799	-0.0118951	-0.0286799	-0.006012	-0.0286799	0.16908	0.0484379
y1472	0.0104438	-0.0315415	-0.0333861	-0.00711198	0.00784405	-0.0139225	0.0165223	-0.0470144	0.0165223	-0.00936436	0.0165223	0.0302618	0.025689
y1473	0.134088	-0.255036	-0.160245	-0.403192	0.0240548	0.1228	-0.0127663	0.201523	-0.0127663	0.0158384	-0.0127663	0.0713723	0.148407
y1474	-0.00743128	0.0250782	-0.0754454	0.00633968	0.0599539	-0.0546621	-0.0127231	0.184885	-0.0127231	-0.0690391	-0.0127231	-0.0634009	0.0786765
y1475	0.00316756	-0.00391128	-0.00110427	-0.0142673	-0.0038557	0.00603457	0.000988696	0.00538081	0.000988696	-0.00660009	0.000988696	-0.00757341	0.00685759
y1476	-0.0599154	-0.0642806	-0.12663	-0.00665365	-0.0633216	-0.0343203	0.0377265	0.156931	0.0377265	0.120775	0.0377265	-0.0732464	0.0770008
y1477	-0.040661	0.0149199	0.029967	-0.0255575	-0.0425396	0.00297944	-0.00110084	0.0376742	-0.00110084	0.0230448	-0.00110084	0.00819256	0.0493308
y1478	-0.210824	-0.0781374	0.0632529	0.235946	-0.0328989	-0.280808	0.102883	0.214574	0.102883	0.402296	0.102883	-0.0150144	-0.276186
y1479	-0.0905369	0.0768791	0.0188192	0.131083	-0.13628	0.0465257	-0.000782801	0.107863	-0.000782801	0.233751	-0.000782801	-0.195667	0.0493429
y1480	0.0670458	-0.228505	-0.0716538	-0.268351	-0.0526252	0.0722104	0.0474605	-0.0771599	0.0474605	0.0214597	0.0474605	-0.21659	0.186328
y1481	-0.19848	0.476185	0.136882	0.154255	-0.12924	-0.037362	-0.0318782	0.0212157	-0.0318782	-0.10032	-0.0318782	0.284295	-0.41082
y1482	0.207067	-0.192694	-0.0435594	-0.00125331	0.00961328	0.170911	0.0265426	-0.20213	0.0265426	-0.211344	0.0265426	-0.0638516	-0.115906
y1483	0.034465	-0.0374904	-0.0842786	-0.0330478	-0.0393404	0.0615313	0.0122741	-0.105117	0.0122741	-0.06439	0.0122741	-0.00918417	0.052562
y1484	-0.0151836	0.147516	-0.0307742	-0.0347548	0.00291366	0.0117893	-0.0298866	-0.0805317	-0.0298866	-0.0951592	-0.0298866	0.0436997	0.153701
y1485	-0.0470105	-0.050897	0.0251388	-0.0258952	-0.0531391	-0.0149449	0.0210735	0.0570289	0.0210735	0.0803804	0.0210735	0.0282225	-0.0431723
y1486	0.0696994	-0.187277	-0.0392956	0.0357492	0.0104211	0.0708382	-0.01156	0.00796891	-0.01156	0.0088411	-0.01156	-0.08047	-0.0430422
y1487	0.46743	-0.0692762	0.136733	-0.167846	0.266262	0.307387	-0.106219	-0.837034	-0.106219	-0.600437	-0.106219	0.0948003	-0.206523
y1488	0.5943	-0.925076	-1.34467	-0.584123	0.257618	0.166872	0.16981	-0.136879	0.16981	-0.0527833	0.16981	-0.912698	0.562882
y1489	-0.00890031	0.0131996	0.0124464	0.0116896	-0.00439059	-0.002264	-0.00224572	0.0037733	-0.00224572	7.49216e-06	-0.00224572	-0.000752478	0.000319193
y1490	-0.0232265	0.0165789	-0.00465281	0.045683	0.0318416	-0.0661191	0.0110509	0.110803	0.0110509	-0.0192414	0.0110509	-0.0979938	0.0397003
y1491	0.0740289	-0.0911556	-0.0866568	-0.078706	0.0228183	0.0240773	0.0271332	-0.0293979	0.0271332	-0.0162647	0.0271332	0.0077936	-0.0295906
y1492	0.0690809	-0.121341	-0.0990947	-0.137932	0.0688625	-0.0248812	0.0250995	0.0109357	0.0250995	-0.0224126	0.0250995	-0.0444169	0.0548831
y1493	-0.035511	0.0639724	0.0437408	0.11939	-0.0667815	0.0436425	-0.012372	-0.0906026	-0.012372	0.0391623	-0.012372	0.0841456	-0.0689692
y1494	0.0442226	-0.0363674	-0.0158463	-0.0552062	0.0894293	-0.0528381	0.00763132	0.0171564	0.00763132	-0.00103739	0.00763132	-0.0428935	-0.0539839
y1495	-0.0270088	0.109065	0.0864946	0.0550937	0.0224023	-0.0159359	-0.0334751	0.130512	-0.0334751	-0.00557663	-0.0334751	-0.0285596	-0.094037
y1496	0.0200919	-0.0577431	-0.061583	-0.0629457	0.0602888	-0.0394759	-0.000721005	0.0142449	-0.000721005	-0.000497054	-0.000721005	0.00287714	0.0635318
y1497	0.0570994	-0.0532889	-0.0856516	-0.0378464	-0.00553376	0.0500993	0.0125338	-0.0284111	0.0125338	-0.0651827	0.0125338	-0.057264	0.0245112
y1498	-0.028581	0.0754688	0.0395406	0.0449162	-0.0067494	0.00222375	-0.0240554	0.0970336	-0.0240554	-0.014909	-0.0240554	0.01333	-0.0227691
y1499	-0.0441119	0.096848	0.117562	0.0922913	-0.0387244	0.0249966	-0.0303841	-0.110811	-0.0303841	-0.0945525	-0.0303841	0.00782558	0.090518
y1500	0.0765314	-0.108003	-0.0531049	-0.1059	0.0346121	0.0233559	0.0185635	-0.0591042	0.0185635	0.0293977	0.0185635	-0.0698139	-0.0520255
y1501	-0.0191337	0.0786017	0.0880337	0.0577059	0.00887895	-0.0451406	0.0171279	0.0323595	0.0171279	-0.0433551	0.0171279	0.0311057	-0.0712105
y1502	-0.153059	0.18706	0.140671	0.117814	-0.0597589	-0.0339482	-0.0593518	0.00162479	-0.0593518	-0.0211253	-0.0593518	0.0905314	0.141339
y1503	0.0441245	-0.0233969	-0.0688853	-0.0342251	-0.0148514	0.0633277	-0.00435175	0.0671449	-0.00435175	-0.0235908	-0.00435175	-0.0615182	-0.0336149
y1504	0.0030133	-0.0384499	-0.00886189	-0.0624835	0.0177884	-0.0179451	0.00317001	0.0184793	0.00317001	-0.000628447	0.00317001	0.0462299	0.0654755
y1505	0.0509104	-0.0869045	-0.00182524	-0.124861	0.0535917	0.0139397	-0.016621	-0.00916683	-0.016621	0.0771566	-0.016621	-0.0738131	-0.0426663
y1506	-0.0464118	0.0712647	0.0450648	0.0678289	-0.0376478	0.00321845	-0.0119825	0.0330714	-0.0119825	-0.0128604	-0.0119825	0.0293579	0.0143594
y1507	0.0389166	-0.0591156	-0.111909	-0.0559914	0.00036018	0.044112	-0.0055556	0.0465447	-0.0055556	-0.0178002	-0.0055556	-0.0876673	0.0455948
y1508	-0.00225724	0.0243737	0.0375838	0.0263916	0.0283545	-0.0295907	-0.00102104	-0.017246	-0.00102104	0.0126436	-0.00102104	0.0180906	-0.0582248
y1509	0.0239224	-0.0761134	-0.0607976	-0.113228	0.0234096	0.0329457	-0.0324329	0.0589124	-0.0324329	0.0463895	-0.0324329	-0.0914598	0.0698251
y1510	-0.0661285	0.234773	0.178148	0.212208	-0.0662774	0.00743571	-0.0072869	0.138287	-0.0072869	-0.0631726	-0.0072869	-0.142386	-0.199257
y1511	0.10748	-0.0922045	-0.152421	-0.0571506	0.0785079	0.00396694	0.0250046	0.0432621	0.0250046	-0.043135	0.0250046	-0.116508	-0.0780292
y1512	0.0723505	0.106049	-0.0890328	-0.229053	0.0574779	0.0737652	-0.0588925	-0.22559	-0.0588925	-0.129337	-0.0588925	0.139502	-0.102375
y1513	0.0445102	-0.100487	-0.0234677	-0.184822	0.00350474	0.0522148	-0.0112093	0.091652	-0.0112093	0.0252566	-0.0112093	-0.155509	0.0635502
y1514	0.169272	-0.428752	-0.258932	-0.229497	0.00790971	0.132748	0.0286148	-0.0434338	0.0286148	0.0482176	0.0286148	-0.105592	0.0963244
y1515	-0.267687	0.309081	0.132686	-0.00400742	-0.154988	-0.142507	0.0298084	0.345398	0.0298084	0.302819	0.0298084	0.0805048	-0.312125
y1516	0.00701196	0.112112	-0.017513	-0.038402	0.0027122	0.00449573	-0.000195974	0.0650107	-0.000195974	-0.00119276	-0.000195974	-0.0304381	-0.0097333
y1517	0.0727593	-0.0533177	-0.082932	-0.00642523	0.025636	0.0152301	0.0318931	-0.0132199	0.0318931	-0.0565951	0.0318931	-0.0348762	-0.0544533
y1518	-0.118618	0.0808601	0.0595983	-0.0463868	-0.0653404	-0.0634293	0.0101515	0.108668	0.0101515	0.046799	0.0101515	0.062518	0.078661
y1519	0.0699452	0.00227433	-0.0523622	-0.070992	0.0398254	0.0758469	-0.0457272	-0.15913	-0.0457272	-0.0989327	-0.0457272	0.0695736	-0.00721826
y1520	-0.00245639	-0.0845286	-0.00789849	0.00459542	0.0011893	0.0311623	-0.034808	-0.219368	-0.034808	-0.202099	-0.034808	0.145237	0.0675005
y1521	-0.179279	0.0330057	0.0197217	-0.250875	-0.0942502	-0.139078	0.0540493	0.282259	0.0540493	0.125097	0.0540493	-0.00873639	0.194166
y1522	-0.000385413	0.00216227	-0.0954073	-0.285714	-0.00531751	0.0156911	-0.010759	-0.407413	-0.010759	-0.182059	-0.010759	0.150149	0.253793
y1523	-0.475563	0.331659	0.427782	0.136074	-0.116521	-0.369329	0.0102873	0.536618	0.0102873	0.270029	0.0102873	-0.0533703	0.25601
y1524	-0.190796	-0.24305	-0.182465	-0.0981354	-0.0910516	-0.00600572	-0.0937388	-0.596753	-0.0937388	-0.255241	-0.0937388	0.387196	0.551317
y1525	-0.0170991	0.046126	0.0127754	-0.00431704	-0.0244423	0.0198081	-0.0124649	-0.121725	-0.0124649	-0.0453065	-0.0124649	0.0780571	0.030374
y1526	-0.0952231	0.131646	0.0793327	0.127459	-0.0534299	-0.0227117	-0.0190815	0.0606871	-0.0190815	-0.0327884	-0.0190815	0.063396	0.0597956
y1527	0.00312746	0.0494428	0.022313	0.0167626	0.0130505	-0.0098069	-0.000116143	0.0924902	-0.000116143	-0.0438724	-0.000116143	0.000484734	-0.0485741
y1528	-0.0829884	0.118496	0.103045	0.122095	-0.00478166	-0.0431311	-0.0350757	0.00825186	-0.0350757	0.0317468	-0.0350757	0.0257721	-0.0112507
y1529	0.0927201	-0.11181	-0.0849984	-0.135796	0.0397946	0.0501804	0.00274502	0.0211607	0.00274502	0.0204953	0.00274502	-0.0623562	-0.054621
y1530	0.0790951	-0.0643042	-0.0506171	-0.0711863	0.0498969	0.0465689	-0.0173706	-0.0421921	-0.0173706	-0.00812753	-0.0173706	-0.062974	-0.0483144
y1531	-0.0329932	0.0090035	0.042975	0.0726946	-0.0165612	-0.0247417	0.00830975	0.0464391	0.00830975	0.0504566	0.00830975	-0.0482953	-0.00838027
y1532	0.0858155	-0.176134	-0.102375	-0.200016	0.0447604	0.0021811	0.038874	-0.0259959	0.038874	-0.00916745	0.038874	0.0163723	0.0838179
y1533	0.006671	0.00455816	-0.00250321	-0.00394789	-0.00775552	0.00328834	0.0111382	0.0240735	0.0111382	-0.0294996	0.0111382	-0.00818471	-0.00242372
y1534	0.0463371	-0.0459022	-0.0806323	-0.0277045	0.0264746	0.0276471	-0.00778466	-0.00166525	-0.00778466	0.0128081	-0.00778466	-0.0522617	-0.0384592
y1535	-0.0119846	-0.00570011	0.0254527	-0.0566241	-0.0063158	0.013678	-0.0193468	0.0706952	-0.0193468	0.0160324	-0.0193468	-0.0379324	0.0477783
y1536	0.0492283	-0.104761	-0.0737853	-0.0767291	0.0695923	-0.0335242	0.0131601	-0.0870401	0.0131601	0.0335329	0.0131601	-0.0581436	0.0159897
y1537	0.00556043	-0.0197094	0.00989166	-0.0367947	0.0548586	-0.0433416	-0.00595657	0.00456947	-0.00595657	0.0212009	-0.00595657	0.0448585	0.00426514
y1538	0.0692331	-0.0693545	-0.0647807	-0.0919582	-0.0238696	0.0904319	0.00267083	0.0406338	0.00267083	-0.000888156	0.00267083	-0.0143065	-0.0482896
y1539	-0.207003	0.345499	0.329733	0.283691	-0.0559253	-0.0894926	-0.0615852	0.139383	-0.0615852	-0.00215764	-0.0615852	-0.00971059	-0.0539996
y1540	-0.0651616	0.0982472	0.113113	0.113296	-0.101063	0.0276037	0.00829778	-0.0449639	0.00829778	-0.0083754	0.00829778	0.0224387	-0.0226265
y1541	0.241471	-0.291583	-0.361718	-0.242659	0.104049	0.117007	0.0204145	0.00316239	0.0204145	0.00873395	0.0204145	-0.27924	-0.0996206
y1542	-0.0357364	-0.0645081	-0.0990705	0.0055059	-0.0377757	-0.0300789	0.0321182	0.0604934	0.0321182	0.138292	0.0321182	-0.0344566	-0.00290091
y1543	0.0894436	-0.0558276	-0.0907769	-0.148105	0.0672511	0.0174323	0.00476023	-0.108535	0.00476023	-0.0574489	0.00476023	-0.0314748	-0.0566096
y1544	-0.0930807	0.0618295	0.147081	0.0796926	-0.0762305	0.00183426	-0.0186844	0.195555	-0.0186844	0.0079958	-0.0186844	-0.130756	0.257232
y1545	0.00772072	-0.0174013	-0.0186812	-0.0459351	0.0317281	-0.0263165	0.00230912	0.0583476	0.00230912	-0.0244711	0.00230912	-0.0241815	0.0437633
y1546	-0.165448	0.159824	0.138296	0.0252906	-0.0640411	-0.124175	0.0227682	0.152273	0.0227682	0.171741	0.0227682	0.164741	-0.1378
y1547	-0.0195715	5.88589e-06	-0.0270204	0.0867032	0.00119993	-0.0317454	0.010974	-0.214088	0.010974	0.15012	0.010974	0.0902483	-0.0751438
y1548	-0.0155332	0.00841608	0.0770822	-0.0369268	0.00195448	-0.0218853	0.00439761	0.137849	0.00439761	0.0227681	0.00439761	-0.0140515	-0.0116311
y1549	-0.0240918	-0.0422917	-0.0730739	-0.063191	-0.0161015	-0.0355481	0.0275578	0.13532	0.0275578	0.0672837	0.0275578	-0.0640111	0.0223728
y1550	-0.0322118	0.00250601	0.00235532	-0.0292325	-0.0229939	-0.0144235	0.00520554	0.0783939	0.00520554	0.0555432	0.00520554	-0.0226812	0.0263237
y1551	0.00556238	-0.0917779	-0.056832	-0.0767405	-0.00500028	0.00911222	0.00145044	0.0334931	0.00145044	0.0677491	0.00145044	0.0209104	0.00674368
y1552	0.000264474	-0.0647174	0.0264483	-0.0273409	0.0101308	0.00188435	-0.0117507	-0.083137	-0.0117507	0.00582446	-0.0117507	0.0625463	-0.0592828
y1553	-0.0140069	0.154415	0.0906073	-0.0019534	0.00916513	0.0184854	-0.0416574	-0.0733703	-0.0416574	-0.204433	-0.0416574	0.110742	0.0566421
y1554	-0.0863502	0.234919	-0.0272016	0.0928389	-0.00280321	-0.0493667	-0.0341803	-0.113834	-0.0341803	-0.253164	-0.0341803	0.0981452	0.166343
y1555	0.0752492	-0.00316476	-0.128016	0.0885103	0.116965	-0.0113471	-0.0303682	-0.286244	-0.0303682	-0.113253	-0.0303682	0.0619435	-0.00284024
y1556	-0.127346	0.433562	0.172845	0.0309741	0.072127	-0.0435198	-0.155953	-0.350091	-0.155953	-0.397464	-0.155953	0.281979	0.210356
y1557	-0.0400317	-0.0118764	0.0600796	0.00986138	0.014652	-0.0607446	0.00606093	-0.00660132	0.00606093	0.0600255	0.00606093	-0.0650588	0.0423886
y1558	-0.0446797	0.0241696	0.0304616	0.0692305	0.0912159	-0.161202	0.0253063	0.231476	0.0253063	-0.0866314	0.0253063	-0.0622675	0.0946717
y1559	-0.312091	-0.180633	0.148923	-0.11329	-0.24432	-0.156759	0.0889882	0.556788	0.0889882	0.329457	0.0889882	-0.305316	0.291404
y1560	-0.968345	1.31098	1.42377	1.45522	-0.620363	-0.271013	-0.076969	-0.0208087	-0.076969	-0.0958641	-0.076969	-0.284992	0.511124
y1561	-0.0364448	0.0104574	-0.0298036	0.0619171	-0.0294083	-0.0183848	0.0113483	0.0105538	0.0113483	0.0892468	0.0113483	0.0377605	-0.0578554
y1562	0.0924465	-0.111363	-0.064187	-0.143504	0.0808163	-0.0105127	0.0221428	0.0171065	0.0221428	-0.00436229	0.0221428	-0.0946629	-0.0475052
y1563	-0.144242	0.200444	0.236618	0.151084	-0.0785801	-0.0444847	-0.0211774	0.0625466	-0.0211774	-0.00888998	-0.0211774	0.0605151	0.0238469
y1564	0.0316311	-0.0300915	-0.0560697	-0.0223341	0.0178496	0.0226701	-0.00888864	0.0104636	-0.00888864	0.00979718	-0.00888864	-0.0379211	-0.025378
y1565	0.0185436	-0.037709	-0.00978867	-0.0812939	-0.0143676	0.0235835	0.00932773	0.0592495	0.00932773	-0.0234361	0.00932773	-0.0645417	0.0447796
y1566	0.0829704	-0.0775752	-0.126248	-0.0224368	0.0467955	0.0163983	0.0197766	-0.0616042	0.0197766	-0.00901709	0.0197766	-0.0791691	-0.0804502
y1567	0.0770175	-0.108616	-0.16861	-0.0580988	0.016246	0.0343992	0.0263722	-0.0410399	0.0263722	-0.0340049	0.0263722	-0.0940953	0.0220287
y1568	0.1281	-0.167336	-0.115042	-0.251341	0.065797	0.065115	-0.00281177	0.151369	-0.00281177	0.013162	-0.00281177	-0.213614	-0.0207295
y1569	-0.0123951	0.0491504	0.0166175	-0.0134969	0.0143719	-0.017157	-0.00961007	-0.0235443	-0.00961007	-0.0576663	-0.00961007	0.0395321	0.0244546
y1570	-0.00599868	0.00811152	-0.00859466	-0.0175233	-0.0485742	0.0368605	0.00571501	0.0216744	0.00571501	-0.112709	0.00571501	-0.150016	0.142432
y1571	-0.00861315	0.0935569	-0.107514	0.085957	0.0313495	-0.0393022	-0.00066046	0.0464757	-0.00066046	-0.0149663	-0.00066046	-0.00520102	0.00957549
y1572	-0.070723	0.219426	0.183996	0.19494	0.025149	-0.064834	-0.031038	-0.267054	-0.031038	-0.111731	-0.031038	0.0618066	-0.0598982
y1573	-0.0210612	0.0331481	-0.0390456	0.0755217	0.0230933	-0.0619236	0.0177691	-0.0638049	0.0177691	-0.0849175	0.0177691	-0.182648	0.129899
y1574	-0.016249	-0.0353555	0.0860621	-0.00744528	-0.0182026	-0.0384986	0.0404522	-0.0661123	0.0404522	0.0502802	0.0404522	-0.0334758	-0.00693482
y1575	-0.0123342	0.0331485	0.0107691	-0.00939485	0.00357398	0.00300139	-0.0189095	-0.0165311	-0.0189095	-0.0186839	-0.0189095	0.0267764	0.0167187
y1576	-0.017817	0.0365161	0.017285	0.0143339	-0.0123253	-0.000132454	-0.00535916	-0.0154225	-0.00535916	-0.0261356	-0.00535916	0.0180648	0.0164728
y1577	0.0465517	-0.23884	-0.0769437	-0.0127594	0.0255614	-0.00520134	0.0261916	0.0862956	0.0261916	-0.0185446	0.0261916	-0.0858223	-0.0183857
y1578	0.0250353	-0.0905976	-0.0485619	-0.0557925	0.00121922	0.0254923	-0.00167623	0.0449821	-0.00167623	0.0820297	-0.00167623	-0.0796102	0.00729634
y1579	-0.017164	-0.0817114	-0.1411	-0.034861	-0.0859049	0.0362191	0.0325219	0.115385	0.0325219	0.0768478	0.0325219	-0.0796262	0.0633671
y1580	-0.0276177	-0.0156363	0.0811103	-0.0361935	0.0199407	-0.0618516	0.0142932	0.128832	0.0142932	0.0371338	0.0142932	-0.118836	0.0363504
y1581	0.229263	-0.283951	-0.499654	-0.184998	0.0998674	0.0718314	0.0575642	-0.00264348	0.0575642	-0.123413	0.0575642	-0.299677	0.0696032
y1582	-0.125149	0.148745	0.127685	-0.143732	-0.0497667	-0.0718582	-0.00352419	-0.0590821	-0.00352419	-0.136407	-0.00352419	0.159528	0.222815
y1583	-0.124331	0.240828	0.186583	0.0772281	-0.0796421	0.0197283	-0.0644171	-0.128784	-0.0644171	-0.0654574	-0.0644171	0.16888	0.0519498
y1584	-0.0993552	-0.48901	0.022825	0.0550741	-0.0515732	-0.0110855	-0.0366965	0.161269	-0.0366965	0.176044	-0.0366965	-0.0334725	0.0131827
y1585	-0.221165	0.299668	0.164109	0.387917	-0.00768112	-0.182214	-0.0312704	-0.332217	-0.0312704	0.0745996	-0.0312704	0.0492938	0.0801993
y1586	-0.575328	0.70831	0.489558	-0.227511	-0.260023	-0.366805	0.0514995	0.470767	0.0514995	0.218775	0.0514995	0.525483	-0.0144611
y1587	0.0842408	-0.113205	-0.0702604	-0.128487	0.0418154	0.0240312	0.0183942	-0.0123804	0.0183942	0.0096173	0.0183942	-0.0730325	-0.0355809
y1588	0.0028324	-0.00362689	-0.00472851	-0.0013389	-0.000134897	0.00239319	0.000574109	-0.00347435	0.000574109	0.000593182	0.000574109	-0.00199987	-0.00185569
y1589	0.0591186	-0.0721307	-0.092353	-0.0255033	0.0489763	-0.0121812	0.0223235	-0.0730325	0.0223235	-0.00448263	0.0223235	-0.0376367	-0.0371759
y1590	0.126909	-0.13245	-0.198632	-0.0983301	0.0234931	0.0687452	0.0346707	0.0646407	0.0346707	-0.0529932	0.0346707	-0.126158	-0.0490948
y1591	-0.00277239	0.0109934	0.0037168	-0.00301882	0.00321454	-0.00383746	-0.00214946	-0.0052661	-0.00214946	-0.0128981	-0.00214946	0.00884206	0.00546971
y1592	0.00703399	-0.027892	-0.00943013	0.00765923	-0.0081558	0.00973626	0.00545354	0.013361	0.00545354	0.0327246	0.00545354	-0.0224337	-0.0138775
y1593	-6.10078e-18	-2.02175e-18	3.82437e-18	8.39301e-18	6.45789e-19	-6.53805e-18	-2.08519e-19	6.17862e-18	-2.08519e-19	7.83775e-18	-2.08519e-19	7.72339e-19	2.34936e-18
y1594	-0.177801	0.0380446	0.0564551	0.0172851	-0.0664029	-0.156317	0.0449188	0.277441	0.0449188	0.256679	0.0449188	0.0283314	-0.00408388
y1595	-0.0675251	0.126215	0.0181632	0.0188091	0.0243677	-0.0892549	-0.00263786	-0.0992207	-0.00263786	0.0664243	-0.00263786	0.0609673	-0.099099
y1596	-0.0279694	-0.0441736	-0.0106982	-0.0211259	-0.024158	-0.0205606	0.0167493	0.0599659	0.0167493	0.0610307	0.0167493	-0.0571129	0.0592257
y1597	-0.00287702	0.0077321	0.00251196	-0.00219141	0.000833655	0.000700093	-0.00441077	-0.00385599	-0.00441077	-0.00435814	-0.00441077	0.00624577	0.00389975
y1598	0.00879841	-0.023646	-0.00768198	0.00670169	-0.00254945	-0.002141	0.0134889	0.0117922	0.0134889	0.0133279	0.0134889	-0.0191006	-0.0119261
y1599	0.0309638	-0.0630467	0.00349687	-0.0463511	0.0377127	-0.0274892	0.0207403	0.0157247	0.0207403	0.0296472	0.0207403	-0.106171	-0.02366
y1600	-0.0654256	0.193284	0.0417546	0.119311	0.0288479	-0.0611598	-0.0331137	-0.0885715	-0.0331137	-0.175511	-0.0331137	0.0916627	0.0660656
y1601	-0.294007	0.568346	0.639517	0.257233	-0.0803203	-0.154034	-0.059653	0.336603	-0.059653	-0.0315788	-0.059653	0.30156	-0.133157
y1602	-0.0755914	0.0271862	0.0121255	-0.0406188	-0.083765	-0.00482909	0.0130027	0.114921	0.0130027	0.0366496	0.0130027	0.00209844	0.0810016
y1603	0.126955	-0.184989	-0.301076	-0.103774	0.0504319	0.0590378	0.0174857	-0.0463424	0.0174857	-0.0250155	0.0174857	-0.158854	0.04147
y1604	0.0452339	-0.116672	-0.17532	-0.0467266	-0.0080635	0.0143288	0.0389686	0.0826004	0.0389686	0.0824156	0.0389686	-0.0960172	-0.0103948
y1605	0.00293366	0.0426755	-0.0428521	-0.0347636	-0.0184618	0.0383611	-0.0169657	-0.178785	-0.0169657	-0.0918017	-0.0169657	0.0815962	0.051849
y1606	0.529425	-0.623858	-0.5539	-0.635084	0.223827	0.244157	0.0614415	-0.134303	0.0614415	0.0688829	0.0614415	0.0922951	-0.33785
y1607	-0.304815	0.375148	0.384124	0.232588	-0.156947	-0.111119	-0.0367494	0.181781	-0.0367494	-0.0648986	-0.0367494	-0.168544	0.260985
y1608	0.389764	0.117667	-0.107945	-0.044591	0.23465	0.264744	-0.10963	-0.841629	-0.10963	-0.719664	-0.10963	0.256424	-0.168979
y1609	-0.785165	0.482538	0.58422	0.462793	-0.302829	-0.389529	-0.0928064	-0.220806	-0.0928064	-0.0334221	-0.0928064	1.32416	0.596859
y1610	-0.0542655	0.101766	0.0957872	0.0903706	-0.044965	-0.00643721	-0.00286333	0.0287707	-0.00286333	-0.0215868	-0.00286333	-0.00609169	-0.0262247
y1611	0.000209087	-0.000267736	-0.000349058	-9.88372e-05	-9.95811e-06	0.000176665	4.23807e-05	-0.000256476	4.23807e-05	4.37886e-05	4.23807e-05	-0.00014763	-0.000136986
y1612	-0.0599229	0.0514706	0.0986195	0.0400111	-0.0493287	-0.0149232	0.00432895	-0.0242299	0.00432895	0.00421069	0.00432895	0.0683004	0.0454671
y1613	-0.0284026	0.0208557	0.041601	0.0173062	-0.0369022	0.0149957	-0.00649601	-0.0136461	-0.00649601	0.0171642	-0.00649601	0.0297533	0.0198045
y1614	-0.0658868	0.0821249	0.105603	0.125741	-0.0110507	-0.0592435	0.00440733	-0.0440126	0.00440733	0.0261363	0.00440733	-0.00253288	-0.0292765
y1615	-0.000164391	0.000651862	0.000220391	-0.000179003	0.000190609	-0.000227546	-0.000127454	-0.000312258	-0.000127454	-0.000764804	-0.000127454	0.000524298	0.000324332
y1616	-0.00113423	0.00449758	0.00152061	-0.00123505	0.00131512	-0.00156997	-0.000879384	-0.00215446	-0.000879384	-0.00527684	-0.000879384	0.00361744	0.00223776
y1617	-0.00680734	0.0269932	0.00912627	-0.00741243	0.00789301	-0.00942254	-0.00527781	-0.0129304	-0.00527781	-0.0316701	-0.00527781	0.0217109	0.0134304
y1618	-0.0263302	-0.0384397	-0.0575748	0.00238818	-0.0593601	0.0178171	0.0152128	0.00213384	0.0152128	0.0800465	0.0152128	-0.00909287	0.0200809
y1619	-0.090972	-0.220927	0.0241449	-0.114226	-0.11327	0.00379378	0.0185037	0.198351	0.0185037	0.15899	0.0185037	-0.0706783	0.102805
y1620	0.00155481	-0.00417861	-0.00135752	0.00118429	-0.000450527	-0.000378347	0.00238368	0.00208387	0.00238368	0.00235524	0.00238368	-0.00337536	-0.00210752
y1621	0.00180889	-0.00486144	-0.00157936	0.00137782	-0.000524148	-0.000440173	0.00277321	0.0024244	0.00277321	0.00274012	0.00277321	-0.00392693	-0.00245191
y1622	0.00220749	-0.00593271	-0.00192739	0.00168143	-0.00063965	-0.00053717	0.00338431	0.00295864	0.00338431	0.00334393	0.00338431	-0.00479227	-0.00299222
y1623	0.0345059	-0.0643968	-0.0286802	-0.0814082	-0.00704687	0.0250088	0.0165439	0.0832688	0.0165439	-0.0107412	0.0165439	-0.0951485	0.0290411
y1624	-0.0687608	-0.00251071	0.0325291	-0.0281367	-0.0176141	-0.0705224	0.0193757	0.1137	0.0193757	0.102195	0.0193757	-0.0071128	0.026289
y1625	-0.172615	0.205074	0.115172	0.0973912	-0.058847	-0.109724	-0.00404397	0.0709436	-0.00404397	-0.0315592	-0.00404397	0.0844205	0.0976287
y1626	-0.048363	0.178611	0.103619	0.0647688	-0.0169596	-0.0246077	-0.00679579	0.122874	-0.00679579	-0.0519227	-0.00679579	0.0557339	-0.030094
y1627	0.097083	-0.140943	-0.182183	-0.135787	0.101988	0.0231668	-0.0280719	0.0309279	-0.0280719	0.0463336	-0.0280719	-0.133268	-0.00135117
y1628	0.114713	-0.0966864	-0.0811588	-0.0854086	0.0819765	0.0230062	0.00973009	-0.162801	0.00973009	-0.0477433	0.00973009	0.0150072	-0.0622603
y1629	-0.00614589	-0.0369557	-0.0171735	0.0111794	0.00363524	-0.0127019	0.00292073	-0.0177545	0.00292073	0.0442902	0.00292073	-0.0162704	0.0273525
y1630	-0.00354859	0.0656122	-0.11079	0.0305265	-0.0182788	0.0323838	-0.0176536	-0.120216	-0.0176536	-0.12861	-0.0176536	0.071401	0.073256
y1631	0.208931	-0.267745	-0.258993	-0.291746	0.0321216	0.129299	0.0475103	0.221315	0.0475103	-0.0423461	0.0475103	-0.100463	-0.0285444
y1632	-0.271713	0.356725	0.406682	0.335564	-0.170896	-0.0524773	-0.0483401	-0.00763497	-0.0483401	0.0382637	-0.0483401	0.0741714	0.0245544
y1633	-0.594554	0.85966	0.792029	0.905362	-0.489977	-0.0662575	-0.0383197	-0.175928	-0.0383197	-0.0219484	-0.0383197	0.0371481	0.047951
y1634	-0.00160087	-0.00526843	-0.00172371	0.00111443	-0.00456301	0.00227908	0.000683065	-0.000581843	0.000683065	0.007518	0.000683065	-0.0026054	0.00387108
y1635	-0.107506	0.310065	0.175017	0.143771	-0.0394741	0.0283458	-0.0963775	-0.161207	-0.0963775	-0.165599	-0.0963775	0.133459	0.0158535
y1636	0.0937599	0.324375	0.0977376	-0.0951977	0.15785	0.141898	-0.205988	-0.287322	-0.205988	-0.294624	-0.205988	0.35378	-0.252542
y1637	0.0760701	-0.00211157	-0.198863	0.00652226	0.196653	-0.194029	0.0734458	0.115305	0.0734458	-0.154077	0.0734458	0.0415812	-0.0911224
y1638	-0.0143686	0.0196534	0.0184987	0.0174526	-0.0103503	-0.00290975	-0.0011085	0.00555628	-0.0011085	-0.00416889	-0.0011085	-0.00117644	0.00604592
y1639	-0.0301924	0.0878644	0.0651856	-0.00047512	0.0144606	-0.0125022	-0.0321508	0.010707	-0.0321508	-0.0345479	-0.0321508	0.0613779	-0.00628413
y1640	-6.19528e-18	-5.30998e-19	4.45516e-18	9.60687e-18	-6.75488e-18	-3.33515e-19	8.93112e-19	7.0103e-18	8.93112e-19	9.07842e-18	8.93112e-19	-8.61655e-19	4.47223e-18
y1641	-0.00190199	0.00754198	0.0025499	-0.00207105	0.00220533	-0.00263268	-0.00147463	-0.0036128	-0.00147463	-0.00884872	-0.00147463	0.00606608	0.00375249
y1642	-0.00250424	0.00993009	0.00335731	-0.00272684	0.00290363	-0.0034663	-0.00194157	-0.00475677	-0.00194157	-0.0116506	-0.00194157	0.00798686	0.00494068
y1643	0.0440619	-0.0318555	-0.0631595	-0.0261786	0.0349418	-0.000860175	0.00998029	0.0199501	0.00998029	-0.0256703	0.00998029	-0.044961	-0.0328673
y1644	0.00232268	-0.0034551	-0.00663853	-0.00269813	0.00266677	-0.00105415	0.000710049	0.00166949	0.000710049	-0.00248176	0.000710049	-0.00460819	0.00307868
y1645	-0.000185187	0.000497697	0.000161689	-0.000141056	5.36604e-05	4.50634e-05	-0.000283911	-0.000248201	-0.000283911	-0.000280523	-0.000283911	0.000402025	0.000251018
y1646	0.000477101	-0.00128222	-0.000416562	0.000363405	-0.000138246	-0.000116097	0.000731445	0.000639445	0.000731445	0.000722717	0.000731445	-0.00103574	-0.000646701
y1647	-0.00172365	0.00463236	0.00150493	-0.00131289	0.000499449	0.000419431	-0.00264253	-0.00231015	-0.00264253	-0.00261099	-0.00264253	0.00374188	0.00233637
y1648	0.0361016	-0.0327035	-0.0622185	-0.0240861	0.0241861	0.0238451	-0.0119296	0.0126728	-0.0119296	0.0095438	-0.0119296	-0.0432015	-0.0276828
y1649	0.0204718	-0.000487947	0.00632192	-0.00546826	0.0180386	0.00775603	-0.00532282	-0.0266298	-0.00532282	-0.0288658	-0.00532282	-0.00138235	-0.00803071
y1650	-0.0824595	0.0959973	0.110346	0.055173	-0.0577841	-0.00452182	-0.0201535	0.0672998	-0.0201535	-0.00520278	-0.0201535	-0.0520507	0.0617057
y1651	0.0144293	-0.0019885	0.013648	0.0100929	-0.0185909	0.0325158	0.000504422	-0.0397993	0.000504422	0.023513	0.000504422	0.0194748	-0.0665244
y1652	0.0446979	-0.266824	-0.121475	-0.081572	0.00262174	0.0425203	-0.000444133	-0.0401396	-0.000444133	0.0220458	-0.000444133	-0.0895051	0.0685088
y1653	0.00331495	0.0181257	0.0605205	-0.0447534	0.0393561	-0.0441664	0.00812522	0.0833634	0.00812522	-0.0287536	0.00812522	-0.0193165	-0.0175867
y1654	0.00932845	-0.0400817	-0.0824722	0.0332159	0.0299902	-0.0321298	0.0114681	-0.104205	0.0114681	0.00544341	0.0114681	-0.0740062	0.0327389
y1655	0.137226	-0.103071	-0.138983	-0.119605	0.0638214	0.035343	0.0380612	0.0689798	0.0380612	-0.0716351	0.0380612	-0.181042	-0.115028
y1656	-0.144215	0.199405	0.246527	0.221489	-0.115433	-0.00435966	-0.0244223	0.131697	-0.0244223	0.0585888	-0.0244223	-0.0276409	-0.0597924
y1657	-0.00301049	0.0346267	-0.00553177	0.029528	-0.0167714	0.0103389	0.00342201	0.0503561	0.00342201	-0.0406841	0.00342201	-0.0552022	-0.0115427
y1658	0.0913646	-0.137462	-0.110415	-0.126953	-0.0138072	0.105928	-0.000755751	-0.0480668	-0.000755751	0.0523316	-0.000755751	0.0357648	-0.037482
y1659	-0.00399386	-0.0162352	0.00788145	-0.0319874	0.0301098	-0.027885	-0.00621874	0.00738781	-0.00621874	0.0161576	-0.00621874	0.0369137	0.0298688
y1660	0.0723187	-0.340747	-0.0580082	-0.147163	0.082247	-0.0177455	0.00781717	0.0755026	0.00781717	-0.0110629	0.00781717	-0.10248	-0.00396761
y1661	-0.0128148	-0.00638682	0.00229281	-0.00217772	-0.00872049	-0.00931728	0.00522296	0.0257018	0.00522296	0.0283712	0.00522296	-0.00581018	0.00215427
y1662	-0.0956231	-0.173813	-0.0775306	0.0717531	-0.0174062	-0.0586511	-0.0195658	-0.111802	-0.0195658	-0.0829836	-0.0195658	0.207561	0.0162764
y1663	-0.377494	-0.018735	-0.159444	0.0631911	-0.146138	-0.421531	0.190174	0.796461	0.190174	0.834714	0.190174	-0.0929097	0.0284456
y1664	0.176928	-0.133698	-0.23949	0.0459612	0.115601	0.00734308	0.0539839	-0.19378	0.0539839	-0.0846982	0.0539839	-0.180163	-0.163459
y1665	0.327166	-0.449242	-0.593374	-0.309485	0.0157104	0.164013	0.147443	-0.135382	0.147443	-0.179514	0.147443	-0.195108	0.0688027
y1666	0.000400922	-0.00051338	-0.000669313	-0.000189519	-1.90945e-05	0.000338752	8.12642e-05	-0.000491789	8.12642e-05	8.39639e-05	8.12642e-05	-0.000283078	-0.000262669
y1667	-0.000654221	0.00259419	0.000877081	-0.000712373	0.000758559	-0.000905555	-0.000507225	-0.00124268	-0.000507225	-0.00304366	-0.000507225	0.00208653	0.00129073
y1668	0.000857029	-0.00339838	-0.00114898	0.000933208	-0.000993711	0.00118628	0.000664464	0.00162791	0.000664464	0.00398719	0.000664464	-0.00273335	-0.00169085
y1669	-0.000485138	0.00192372	0.000650401	-0.000528261	0.00056251	-0.000671515	-0.000376133	-0.000921512	-0.000376133	-0.00225703	-0.000376133	0.00154727	0.000957142
y1670	-0.00104789	0.0041552	0.00140485	-0.00114103	0.00121501	-0.00145046	-0.00081244	-0.00199045	-0.00081244	-0.00487514	-0.00081244	0.00334206	0.00206741
y1671	5.65533e-05	-0.0001354	-0.000176526	-4.9984e-05	6.19647e-05	-1.98175e-05	1.44061e-05	-0.000129705	1.44061e-05	2.21448e-05	1.44061e-05	-7.46597e-05	7.12563e-05
y1672	-0.000321749	0.000478618	0.000919602	0.000373759	-0.000369415	0.000146026	-9.83596e-05	-0.000231267	-9.83596e-05	0.000343786	-9.83596e-05	0.00063835	-0.000426475
y1673	-0.000139012	0.0003736	0.000121373	-0.000105885	4.02806e-05	3.38271e-05	-0.00021312	-0.000186314	-0.00021312	-0.000210577	-0.00021312	0.000301783	0.000188428
y1674	-0.00017498	0.000470265	0.000152777	-0.000133281	5.07028e-05	4.25796e-05	-0.000268263	-0.000234521	-0.000268263	-0.000265062	-0.000268263	0.000379867	0.000237182
y1675	-0.000170043	0.000456998	0.000148467	-0.000129521	4.92723e-05	4.13783e-05	-0.000260694	-0.000227904	-0.000260694	-0.000257583	-0.000260694	0.000369149	0.000230491
y1676	0.000574891	-0.00154504	-0.000501943	0.000437891	-0.000166582	-0.000139894	0.000881367	0.00077051	0.000881367	0.00087085	0.000881367	-0.00124804	-0.000779254
y1677	-0.00445097	0.0238293	0.00412605	-0.00634947	-0.0085629	0.0142862	-0.0101743	-0.0768057	-0.0101743	-0.0333845	-0.0101743	0.0411978	0.022289
y1678	-0.0131049	0.000312357	-0.00404695	0.00350049	-0.0115473	-0.00496499	0.00340738	0.0170469	0.00340738	0.0184783	0.00340738	0.000884903	0.00514083
y1679	0.00111405	-0.00165721	-0.00318411	-0.00129414	0.00127909	-0.000505612	0.000340569	0.000800758	0.000340569	-0.00119036	0.000340569	-0.00221028	0.00147667
y1680	0.0461958	-0.0882409	-0.137119	-0.0472919	0.0211	0.0121304	0.0129654	-0.0330201	0.0129654	-0.0170871	0.0129654	-0.0766186	0.0587886
y1681	0.0651775	-0.0712837	-0.0522674	-0.0634616	-0.00531722	0.0558641	0.0146306	-0.0346606	0.0146306	0.0108197	0.0146306	-0.0520518	-0.0651729
y1682	0.097203	-0.0839996	-0.14548	-0.0549869	-0.00389499	0.0796329	0.0214651	0.00345488	0.0214651	-0.0376139	0.0214651	-0.0918751	-0.069677
y1683	0.01799	-0.0190323	-0.0210787	-0.0235644	0.0131503	0.00320946	0.00163023	0.0111105	0.00163023	-0.00328921	0.00163023	-0.00195849	-0.00769675
y1684	-0.0112906	0.0409449	0.0575596	0.0359906	-0.00417904	-0.00226366	-0.00484786	-0.00670598	-0.00484786	0.0144063	-0.00484786	0.0242513	-0.0645263
y1685	-0.00701562	-0.0159506	0.00606092	0.0712008	-0.012069	0.00519651	-0.000143112	-0.0569324	-0.000143112	0.0106778	-0.000143112	0.0767416	-0.0563579
y1686	0.0659581	-0.144536	-0.0853944	-0.172047	0.0609138	0.00891123	-0.00386689	-0.00411921	-0.00386689	0.0469793	-0.00386689	-0.106752	0.0556998
y1687	-0.00902414	-0.00504054	0.00173674	-0.00114408	0.0073263	-0.0102377	-0.00611275	-0.00269739	-0.00611275	0.00846738	-0.00611275	0.0112783	0.000540209
y1688	0.00800198	0.0766472	0.0233564	-0.0227527	0.0410114	-0.004957	-0.0280524	-0.138487	-0.0280524	-0.0634258	-0.0280524	0.101504	-0.0526621
y1689	-0.0804482	-0.0679717	-0.0751202	-0.00582168	-0.0101721	-0.125379	0.0551027	0.176314	0.0551027	0.246266	0.0551027	-0.0417485	-0.051353
y1690	-0.0635214	0.361212	0.121243	-0.293008	0.0714201	-0.0677715	-0.06717	-0.117539	-0.06717	-0.299064	-0.06717	0.161763	0.276191
y1691	-0.164427	0.268111	0.319785	0.241772	0.00383208	-0.173451	0.00519234	0.00100508	0.00519234	-0.0311925	0.00519234	-0.028653	-0.0630849
y1692	-0.0542181	0.0258516	-0.019731	-0.184542	0.000589714	-0.0354784	-0.0193294	0.183594	-0.0193294	0.253582	-0.0193294	0.0710795	-0.219459
y1693	0.15818	-0.327405	-0.275143	-0.317779	0.0777373	0.063941	0.0165017	-0.0715135	0.0165017	0.0570829	0.0165017	-0.259068	0.134884
y1694	-0.348351	0.553359	0.462064	0.452965	-0.0866682	-0.171612	-0.0900706	0.292084	-0.0900706	-0.0732313	-0.0900706	0.146048	0.0399524
y1695	-4.61996e-05	0.000183196	6.19376e-05	-5.03062e-05	5.35677e-05	-6.39483e-05	-3.58191e-05	-8.77555e-05	-3.58191e-05	-0.000214937	-3.58191e-05	0.000147346	9.11485e-05
y1696	-0.000163556	0.000648552	0.000219272	-0.000178095	0.000189641	-0.00022639	-0.000126807	-0.000310673	-0.000126807	-0.000760921	-0.000126807	0.000521636	0.000322685
y1697	-0.000175881	0.000697421	0.000235794	-0.000191514	0.000203931	-0.000243449	-0.000136362	-0.000334082	-0.000136362	-0.000818257	-0.000136362	0.000560941	0.000346999
y1698	0.00028799	-0.00114197	-0.000386094	0.000313589	-0.00033392	0.000398628	0.000223282	0.000547033	0.000223282	0.00133983	0.000223282	-0.000918496	-0.000568183
y1699	-3.18344e-05	0.000126233	4.26787e-05	-3.4664e-05	3.69114e-05	-4.40642e-05	-2.46815e-05	-6.04688e-05	-2.46815e-05	-0.000148104	-2.46815e-05	0.00010153	6.28068e-05
y1700	0.000329878	-0.00130807	-0.00044225	0.0003592	-0.000382488	0.000456608	0.000255758	0.000626597	0.000255758	0.0015347	0.000255758	-0.00105209	-0.000650824
y1701	-0.00015978	0.000237681	0.000456674	0.000185609	-0.000183451	7.25162e-05	-4.88453e-05	-0.000114847	-4.88453e-05	0.000170724	-4.88453e-05	0.000317004	-0.000211787
y1702	-2.29409e-05	6.16546e-05	2.003e-05	-1.7474e-05	6.64744e-06	5.58243e-06	-3.51708e-05	-3.07471e-05	-3.51708e-05	-3.47511e-05	-3.51708e-05	4.98028e-05	3.1096e-05
y1703	-0.000344526	0.000925926	0.00030081	-0.000262423	9.9831e-05	8.38368e-05	-0.000528194	-0.000461759	-0.000528194	-0.000521892	-0.000528194	0.000747937	0.000466999
y1704	-0.00239804	0.00649265	0.0015861	-0.00218893	-0.0035902	0.0034759	-0.00228374	-0.0186199	-0.00228374	-0.00679406	-0.00228374	0.011223	0.0055132
y1705	-0.0265435	-0.00554918	0.00978666	-0.0091997	-0.0272569	-0.0130201	0.0137335	0.0715658	0.0137335	0.0613389	0.0137335	-0.00963995	-0.0182153
y1706	-0.0045194	0.00010772	-0.00139564	0.00120719	-0.00398224	-0.00171224	0.00117508	0.00587886	0.00117508	0.00637248	0.00117508	0.00030517	0.00177288
y1707	-0.00479372	0.000114259	-0.00148035	0.00128046	-0.00422395	-0.00181617	0.0012464	0.00623569	0.0012464	0.00675928	0.0012464	0.000323693	0.00188049
y1708	0.000405704	-0.000603506	-0.00115956	-0.000471286	0.000465808	-0.000184129	0.000124025	0.000291612	0.000124025	-0.000433492	0.000124025	-0.000804918	0.000537757
y1709	0.00729734	-0.0313045	-0.0276076	-0.00275277	0.0500535	-0.04392	0.00116381	-0.0608005	0.00116381	0.0239742	0.00116381	-0.000534591	0.00963212
y1710	0.000423712	-0.00100217	-0.00130657	-0.000369962	-0.000191103	0.000507454	0.000107361	-0.000960027	0.000107361	0.000163907	0.000107361	-0.000552601	0.00051276
y1711	-0.0048018	0.00508	0.00562621	0.00628968	-0.00351001	-0.000856653	-0.000435131	-0.00296555	-0.000435131	0.000877938	-0.000435131	0.00052275	0.00205438
y1712	0.0495205	-0.0822489	-0.0646319	-0.0979859	0.0382369	0.0184672	-0.00718364	0.0138571	-0.00718364	0.0263615	-0.00718364	-0.0399967	0.0068726
y1713	-0.000236808	0.0124391	0.00404114	-0.00352546	0.00322328	0.00300841	-0.0064685	-0.00620337	-0.0064685	-0.00701121	-0.0064685	0.0100479	-0.00627377
y1714	0.0279053	-0.0516365	-0.0399902	-0.0398331	0.0260002	-0.0110176	0.0129228	-0.0157008	0.0129228	0.0312772	0.0129228	-0.0328453	-0.0300744
y1715	-0.0450578	0.0441011	0.0299432	-0.0592191	-0.0256433	-0.0446489	0.0252345	0.103364	0.0252345	0.067796	0.0252345	0.0356145	-0.0920887
y1716	-0.129877	0.0576744	-0.0245376	-0.229226	-0.0744485	-0.0150087	-0.0404196	-0.00598254	-0.0404196	0.209561	-0.0404196	0.113806	0.0334254
y1717	0.0634858	0.298864	0.0545498	-0.0914992	-0.0711241	0.190607	-0.0559971	-0.705722	-0.0559971	-0.286914	-0.0559971	0.275179	0.205516
y1718	0.145385	-0.204281	-0.125709	-0.194058	0.0423985	0.0612472	0.0417393	-0.0990198	0.0417393	0.0298997	0.0417393	-0.0893578	-0.0746495
y1719	0.17855	-0.181381	-0.0856234	-0.282248	0.0998323	0.025075	0.0536422	0.105978	0.0536422	-0.053069	0.0536422	-0.188357	-0.114135
y1720	0.0776139	-0.16833	-0.113494	-0.105198	0.0326847	0.0108739	0.0340554	-0.181098	0.0340554	0.0482816	0.0340554	-0.00551762	0.0199063
y1721	-0.0402359	0.018594	-0.0173982	0.0600542	0.0456666	-0.0418884	-0.0440141	-0.0469281	-0.0440141	0.0710666	-0.0440141	-0.0378055	0.0340376
y1722	0.0936356	-0.0508835	0.0193044	-0.135016	0.0624413	0.056325	-0.0251307	0.0980765	-0.0251307	0.0569294	-0.0251307	-0.168408	-0.190326
y1723	-0.016742	0.0644206	-0.0342869	0.107235	0.0228679	0.0125246	-0.0521345	0.0130793	-0.0521345	0.0451299	-0.0521345	-0.0874173	-0.0748564
y1724	-8.3609e-05	0.000331536	0.00011209	-9.10408e-05	9.69433e-05	-0.000115729	-6.4823e-05	-0.000158814	-6.4823e-05	-0.000388978	-6.4823e-05	0.000266657	0.000164954
y1725	-0.00010598	0.000420245	0.000142083	-0.000115401	0.000122883	-0.000146695	-8.21678e-05	-0.000201308	-8.21678e-05	-0.000493058	-8.21678e-05	0.000338007	0.000209092
y1726	-3.67767e-05	0.000145831	4.93047e-05	-4.00457e-05	4.2642e-05	-5.09053e-05	-2.85134e-05	-6.98568e-05	-2.85134e-05	-0.000171098	-2.85134e-05	0.000117293	7.25578e-05
y1727	5.47403e-05	-8.14291e-05	-0.000156455	-6.3589e-05	6.28499e-05	-2.48439e-05	1.67343e-05	3.93462e-05	1.67343e-05	-5.84896e-05	1.67343e-05	-0.000108605	7.25578e-05
y1728	-0.000132917	0.00035722	0.000116052	-0.000101242	3.85145e-05	3.2344e-05	-0.000203776	-0.000178145	-0.000203776	-0.000201344	-0.000203776	0.000288552	0.000180167
y1729	-0.00117494	0.00318113	0.000777122	-0.00107248	-0.00175905	0.00170305	-0.00111894	-0.00912296	-0.00111894	-0.00332881	-0.00111894	0.00549879	0.00270124
y1730	0.00342565	-0.00927491	-0.00226578	0.00312693	0.00512869	-0.00496541	0.00326238	0.0265989	0.00326238	0.00970549	0.00326238	-0.0160323	-0.00787574
y1731	0.000112041	-0.000166667	-0.000320229	-0.000130152	0.00012864	-5.08498e-05	3.42513e-05	8.05329e-05	3.42513e-05	-0.000119715	3.42513e-05	-0.00022229	0.000148509
y1732	0.000117534	-0.000174837	-0.000335927	-0.000136533	0.000134946	-5.33426e-05	3.59304e-05	8.44808e-05	3.59304e-05	-0.000125584	3.59304e-05	-0.000233187	0.00015579
y1733	0.0402566	-0.0550632	-0.051828	-0.0488972	0.0289986	0.00815227	0.0031057	-0.0155671	0.0031057	0.01168	0.0031057	0.00329605	-0.0169389
y1734	-6.78462e-05	0.00356385	0.0011578	-0.00101006	0.000923482	0.000861921	-0.00185325	-0.00177729	-0.00185325	-0.00200874	-0.00185325	0.00287877	-0.00179746
y1735	0.000131627	-0.00691414	-0.00224623	0.00195959	-0.00179163	-0.00167219	0.00359545	0.00344808	0.00359545	0.00389711	0.00359545	-0.00558504	0.00348721
y1736	-0.049265	0.0355458	-0.0116602	0.057204	-0.0279884	-0.0216605	0.00038398	0.0426398	0.00038398	0.0259764	0.00038398	0.0288804	0.0251345
y1737	0.0267173	-0.00119056	0.00741373	-0.00725359	0.0103884	0.0231131	-0.00678423	-0.0348523	-0.00678423	-0.0371035	-0.00678423	-0.00209102	-0.0103481
y1738	0.182127	-0.156976	-0.141494	-0.0599979	0.197096	-0.00333448	-0.0116346	-0.190523	-0.0116346	-0.106301	-0.0116346	-0.043678	-0.0751767
y1739	0.00253186	0.115249	-0.0416265	0.0585139	0.084053	-0.0625999	-0.0189212	-0.241227	-0.0189212	-0.126464	-0.0189212	0.102193	-0.0434042
y1740	0.0721451	-1.5303	0.012187	-0.0352708	-0.0152766	0.136627	-0.0492051	-0.142264	-0.0492051	0.0274046	-0.0492051	0.0308727	-0.0410079
y1741	0.130631	-0.156741	-0.223932	-0.138748	0.0708194	0.0176241	0.0421873	0.0312033	0.0421873	-0.0780677	0.0421873	-0.0976652	0.0129741
y1742	-0.0988301	0.0923174	0.122322	0.0990899	-0.0187444	-0.0818475	0.00176189	-0.0435491	0.00176189	-0.000208357	0.00176189	0.0111704	0.0768407
y1743	-0.305419	0.378729	0.378963	0.323602	-0.0881793	-0.113029	-0.104211	0.110021	-0.104211	0.0648438	-0.104211	0.0113526	0.109482
y1744	0.192667	-0.237322	-0.296724	-0.200214	0.085772	0.0651471	0.0417476	-0.0148162	0.0417476	-0.041611	0.0417476	-0.0715749	-0.0393149
y1745	0.00513704	0.0564933	0.101631	0.0179877	0.086024	-0.0805483	-0.000338673	0.0318738	-0.000338673	0.00685077	-0.000338673	-0.084373	-0.135368
y1746	0.0253528	-0.0516488	0.00975572	-0.106166	0.0685043	-0.000149931	-0.0430015	0.0476293	-0.0430015	0.0867565	-0.0430015	-0.0577589	-0.02265
y1747	0.151901	-0.17517	-0.135967	-0.152141	0.0858596	0.0281338	0.0379081	-0.0852607	0.0379081	0.0183102	0.0379081	-0.196251	-0.129689
y1748	0.0405859	-0.0871303	-0.131536	-0.0358149	-0.0452355	0.0872673	-0.00144594	-0.0582251	-0.00144594	0.0178591	-0.00144594	-0.0624584	0.0441474
y1749	-0.00020465	0.000554086	0.000135358	-0.000186804	-0.00030639	0.000296635	-0.000194895	-0.00158903	-0.000194895	-0.000579809	-0.000194895	0.000957773	0.000470499
y1750	-0.000452382	0.00122482	0.000299212	-0.000412934	-0.00067728	0.000655718	-0.00043082	-0.00351258	-0.00043082	-0.00128168	-0.00043082	0.00211718	0.00104005
y1751	-0.000799017	0.00216333	0.000528482	-0.000729343	-0.00119624	0.00115816	-0.000760933	-0.00620407	-0.000760933	-0.00226376	-0.000760933	0.00373945	0.00183698
y1752	0.00159542	-0.00431958	-0.00105523	0.0014563	0.00238857	-0.00231253	0.00151938	0.0123878	0.00151938	0.00452011	0.00151938	-0.00746667	-0.00366795
y1753	0.0107515	-0.014706	-0.0138419	-0.0130592	0.00774479	0.00217726	0.000829452	-0.00415757	0.000829452	0.00311944	0.000829452	0.000880291	-0.00452395
y1754	-1.9917e-05	0.00104621	0.000339886	-0.000296513	0.000271099	0.000253027	-0.000544043	-0.000521743	-0.000544043	-0.000589688	-0.000544043	0.000845097	-0.000527664
y1755	-1.29492e-17	1.44018e-17	2.06794e-17	1.22243e-17	-3.80286e-18	-4.19428e-18	-4.95202e-18	3.6441e-18	-4.95202e-18	2.33945e-18	-4.95202e-18	7.65665e-18	1.13142e-18
y1756	-0.00210083	9.36158e-05	-0.000582957	0.000570365	-0.000816864	-0.00181743	0.000533458	0.00274051	0.000533458	0.00291752	0.000533458	0.000164421	0.000813689
y1757	-0.0130891	0.000583265	-0.00363206	0.0035536	-0.0050894	-0.0113233	0.00332366	0.0170745	0.00332366	0.0181773	0.00332366	0.00102441	0.00506962
y1758	0.048768	-0.0625508	-0.110832	-0.151258	0.074781	0.00871103	-0.034724	-0.039946	-0.034724	0.00415273	-0.034724	-0.0743511	0.0810614
y1759	-0.136437	-0.00168431	0.000986944	-0.181696	-0.0877327	-0.0591205	0.0104162	0.159065	0.0104162	0.17133	0.0104162	0.053795	0.124873
y1760	-0.0730183	0.0533059	0.104139	0.0659659	-0.0208997	-0.0605137	0.00839517	0.0667047	0.00839517	0.0146736	0.00839517	-0.0928515	0.0573453
y1761	-0.0146246	0.220309	-0.000642193	0.00178405	0.00280972	-0.0215981	0.00416373	0.0142723	0.00416373	-0.00344973	0.00416373	-0.00813519	0.0468957
y1762	-0.220165	-0.123217	-0.0056167	-0.0879284	-0.0429723	-0.281021	0.103828	0.487932	0.103828	0.426808	0.103828	-0.332906	0.289459
y1763	-0.0241704	0.0410316	0.0473597	0.0343452	-0.00233262	-0.0122114	-0.00962642	0.00704475	-0.00962642	0.0105349	-0.00962642	0.0101966	-0.0188201
y1764	0.037895	-0.023625	-0.0568212	-0.00920259	-0.0248693	0.0355874	0.0271769	0.00435131	0.0271769	-0.0521661	0.0271769	-0.0291203	-0.0204843
y1765	0.0406344	-0.0168692	-0.0454149	-0.0218421	-0.00585787	0.0375197	0.00897257	0.0384916	0.00897257	-0.0306824	0.00897257	-0.0389695	-0.0456737
y1766	0.0123133	0.00108104	0.0721886	-0.0890388	-0.0489669	0.07441	-0.0131299	0.109132	-0.0131299	0.0117964	-0.0131299	-0.0353664	-0.0332194
y1767	0.104902	-0.158822	-0.170419	-0.156266	0.025194	0.0556768	0.0240317	0.00648634	0.0240317	-0.0226113	0.0240317	-0.119274	0.0360101
y1768	-0.0302782	0.0402886	0.002775	0.127034	-0.0171301	-0.0541911	0.0410431	-0.135978	0.0410431	-0.0424708	0.0410431	0.239652	0.00206815
y1769	0.0504215	-0.0825596	-0.0366721	-0.0535189	0.0438802	-0.0260759	0.0326173	-0.103969	0.0326173	0.0117213	0.0326173	-0.0259864	-0.0284564
y1770	-3.40474e-05	9.2183e-05	2.25195e-05	-3.10785e-05	-5.09739e-05	4.93511e-05	-3.24246e-05	-0.000264366	-3.24246e-05	-9.64625e-05	-3.24246e-05	0.000159344	7.82767e-05
y1771	0.000432268	-0.00117036	-0.000285909	0.000394574	0.000647168	-0.000626564	0.000411665	0.0033564	0.000411665	0.00122469	0.000411665	-0.00202305	-0.000993806
y1772	-0.000924094	0.00250197	0.00061121	-0.000843513	-0.0013835	0.00133946	-0.000880049	-0.00717525	-0.000880049	-0.00261812	-0.000880049	0.00432482	0.00212454
y1773	-0.00133733	0.00182921	0.00172174	0.00162437	-0.00096334	-0.00027082	-0.000103172	0.000517142	-0.000103172	-0.000388013	-0.000103172	-0.000109496	0.000562714
y1774	-0.00533683	0.00729974	0.00687086	0.00648232	-0.00384436	-0.00108075	-0.000411723	0.00206373	-0.000411723	-0.00154843	-0.000411723	-0.000436959	0.0022456
y1775	-0.0252744	0.147222	-0.0174597	0.0595558	-0.00108151	-0.0187137	-0.00547925	0.0875421	-0.00547925	-0.0590188	-0.00547925	0.0603092	0.028248
y1776	-0.0831296	0.112637	0.108023	0.101521	-0.0156026	-0.0613255	-0.00620155	0.0347971	-0.00620155	-0.0217276	-0.00620155	-0.00741658	0.0336434
y1777	0.0334986	-0.0551087	-0.0857784	-0.0296313	-0.00780482	0.0284814	0.012822	0.050522	0.012822	-0.0179582	0.012822	-0.076356	0.027736
y1778	0.000762721	-0.0319842	0.00024774	-0.000622974	-0.0044574	0.0033921	0.00182802	-0.00501639	0.00182802	-0.00565418	0.00182802	0.00287727	-8.49073e-05
y1779	0.121787	-0.0493761	0.0129002	-0.1505	0.132376	-0.00100311	-0.00958577	-0.127929	-0.00958577	-0.118249	-0.00958577	-0.139913	0.03294
y1780	0.504658	-0.477812	-0.66118	-0.330948	0.184679	0.216471	0.103507	-0.052242	0.103507	-0.0635428	0.103507	-0.740328	-0.0647656
y1781	0.0243461	-0.0630454	-0.0805614	-0.0221849	-0.0152741	0.0333621	0.00625814	-0.0642048	0.00625814	0.012643	0.00625814	-0.0326946	0.0359662
y1782	0.0592841	-0.119199	-0.107081	-0.0588868	0.020983	0.0246854	0.0136158	-0.132742	0.0136158	0.0453158	0.0136158	-0.051616	0.00173078
y1783	-0.0352015	0.0005284	0.0918964	0.0144588	-0.0589429	0.0195883	0.00415303	-0.119229	0.00415303	0.0629056	0.00415303	-0.0289971	0.00340245
y1784	-0.0398131	0.0824268	0.03703	0.0780817	-0.0321257	0.0145195	-0.0222069	0.054087	-0.0222069	-0.00839758	-0.0222069	-0.0626864	-0.0178792
y1785	-0.0335164	0.0304838	0.0553125	0.0248772	0.031325	-0.0358747	-0.0289668	-0.0136156	-0.0289668	0.0567294	-0.0289668	-0.0269447	-0.0086072
y1786	-0.000214233	0.000580032	0.000141697	-0.000195552	-0.000320737	0.000310526	-0.000204022	-0.00166344	-0.000204022	-0.000606959	-0.000204022	0.00100262	0.000492531
y1787	-0.000240866	0.00065214	0.000159312	-0.000219862	-0.00036061	0.00034913	-0.000229385	-0.00187023	-0.000229385	-0.000682415	-0.000229385	0.00112727	0.000553762
y1788	-0.00188348	0.00257623	0.00242487	0.00228775	-0.00135675	-0.000381419	-0.000145306	0.000728335	-0.000145306	-0.000546472	-0.000145306	-0.000154212	0.000792519
y1789	-0.0229566	0.0901128	-0.0303661	0.0498687	0.0166708	-0.0205097	-0.0191177	-0.0734064	-0.0191177	-0.0928254	-0.0191177	0.0873308	0.0302494
y1790	-0.0261245	-0.00353088	0.0722491	0.0587002	-0.0356307	0.0281726	-0.0186663	-0.0569694	-0.0186663	-0.0258647	-0.0186663	0.0486058	-0.0712421
y1791	0.00399385	-0.0108133	-0.00264159	0.00364558	0.00597936	-0.005789	0.00380349	0.0310107	0.00380349	0.0113153	0.00380349	-0.0186915	-0.00918204
y1792	-0.172579	0.121209	0.110531	0.113748	-0.0367553	-0.13661	0.000786224	0.143127	0.000786224	0.118165	0.000786224	-0.0409527	0.0591914
y1793	-0.059501	-0.0749716	0.128872	0.0517754	0.0125356	-0.0611328	-0.0109038	0.00759022	-0.0109038	-0.0439298	-0.0109038	-0.0762275	0.050567
y1794	0.100483	-0.114604	-0.153486	0.0803932	0.144658	-0.0724516	0.0282763	-0.351113	0.0282763	0.0927238	0.0282763	0.115484	-0.20008
y1795	-0.0594523	0.351364	0.125939	-0.106032	0.0238864	0.0103088	-0.0936476	0.0894682	-0.0936476	0.0547092	-0.0936476	0.146442	-0.211197
y1796	0.0172861	-0.0133382	-0.0256276	-0.010416	0.0138604	-0.000503944	0.00392961	0.00644497	0.00392961	-0.00958068	0.00392961	-0.0177896	-0.0118851
y1797	-0.0370161	0.0292859	0.0554344	0.0223133	0.00189403	-0.0305009	-0.00840922	-0.0122033	-0.00840922	0.0198441	-0.00840922	0.0380024	0.0248912
y1798	0.0114472	-0.0193399	-0.0182617	-0.0170911	0.00320725	0.00335094	0.00488901	-0.0055758	0.00488901	-0.0031987	0.00488901	0.00105978	0.00590021
y1799	-0.000111848	0.000302826	7.39777e-05	-0.000102094	-0.000167452	0.000162121	-0.000106517	-0.000868455	-0.000106517	-0.000316884	-0.000106517	0.000523454	0.000257143
y1800	-1.84309e-05	4.99014e-05	1.21905e-05	-1.68237e-05	-2.75937e-05	2.67152e-05	-1.75524e-05	-0.000143109	-1.75524e-05	-5.22181e-05	-1.75524e-05	8.62579e-05	4.23735e-05
y1801	-9.68071e-05	0.000262104	6.40297e-05	-8.83655e-05	-0.000144934	0.00014032	-9.21929e-05	-0.000751671	-9.21929e-05	-0.000274272	-9.21929e-05	0.000453064	0.000222564
y1802	0.0117885	-0.0158715	-0.00944395	-0.0455229	0.0188087	-0.0109199	0.00389971	0.0200627	0.00389971	-0.0212954	0.00389971	-0.0285413	0.0235012
y1803	0.00137355	-0.00371887	-0.000908488	0.00125378	0.0020564	-0.00199094	0.00130808	0.0106651	0.00130808	0.00389152	0.00130808	-0.00642831	-0.00315786
y1804	-0.0016346	0.00442564	0.00108115	-0.00149206	-0.00244722	0.00236931	-0.00155669	-0.012692	-0.00155669	-0.0046311	-0.00155669	0.00765002	0.00375801
y1805	0.018955	0.00987603	0.0725744	-0.0355997	0.0705785	-0.0210024	-0.0306211	-0.0623479	-0.0306211	-0.0646589	-0.0306211	-0.0897232	0.0567413
y1806	0.152221	-0.195035	-0.314818	-0.13159	0.0535536	0.0621715	0.0364961	-0.00710676	0.0364961	-0.0680666	0.0364961	-0.158439	0.0262409
y1807	0.0489922	-0.151677	-0.0786309	-0.128984	0.00412097	0.0747749	-0.0299037	-0.118431	-0.0299037	0.136384	-0.0299037	0.126309	0.0307348
y1808	-0.34156	0.224223	0.123153	0.0298361	-0.1696	-0.226503	0.0545432	0.407184	0.0545432	0.39186	0.0545432	0.0786143	-0.132823
y1809	-0.0227459	-0.227725	-0.154901	-0.00986374	-0.0459284	0.0336422	-0.0104597	0.145069	-0.0104597	0.0221064	-0.0104597	0.096452	-0.106817
y1810	0.00383742	-0.00648327	-0.00612182	-0.00572942	0.00107516	0.00112333	0.00163893	-0.00186916	0.00163893	-0.00107229	0.00163893	0.000355266	0.00197791
y1811	-0.000230178	0.000912728	0.000308589	-0.000250638	0.000266888	-0.000318607	-0.00017846	-0.00043722	-0.00017846	-0.00107087	-0.00017846	0.000734115	0.000454125
y1812	-0.000469806	0.00127199	0.000310737	-0.000428838	-0.000703366	0.000680974	-0.000447413	-0.00364787	-0.000447413	-0.00133104	-0.000447413	0.00219872	0.00108011
y1813	0.000479757	-0.00129894	-0.000317319	0.000437922	0.000718265	-0.000695398	0.00045689	0.00372514	0.00045689	0.00135924	0.00045689	-0.0022453	-0.00110298
y1814	-0.000412876	0.00111785	0.000273082	-0.000376873	-0.000618134	0.000598455	-0.000393196	-0.00320583	-0.000393196	-0.00116975	-0.000393196	0.00193228	0.000949221
y1815	-0.03804	-0.0444205	-0.0467041	-0.0583829	-0.079111	0.0141323	0.0269386	0.123748	0.0269386	0.0714724	0.0269386	-0.0597531	0.0590664
y1816	0.129202	-0.146961	-0.213242	-0.114093	0.0782571	0.0305653	0.0203801	0.000546013	0.0203801	-0.0284247	0.0203801	-0.184366	-0.0398924
y1817	0.0037575	-0.0779364	-0.0712648	-0.0805429	0.00481988	0.0190165	-0.0200789	-0.00145864	-0.0200789	0.0391263	-0.0200789	-0.0765399	0.120456
y1818	0.128723	-0.252984	-0.33869	-0.15944	0.011088	0.120088	-0.00245318	-0.101382	-0.00245318	0.0423523	-0.00245318	-0.0622692	0.109507
y1819	0.000246433	-0.0129447	-0.0042054	0.00366876	-0.0033543	-0.0031307	0.00673143	0.00645552	0.00673143	0.0072962	0.00673143	-0.0104564	0.00652878
y1820	0.00381049	-0.455652	0.116537	-0.0136038	-0.0145213	-0.0938038	0.112136	0.141236	0.112136	0.0320255	0.112136	0.000863536	-0.258995
y1821	-0.0726368	0.412644	0.14516	-0.0725804	-0.0322925	0.0257708	-0.066115	-0.365373	-0.066115	-0.364952	-0.066115	0.252401	0.221298
y1822	-0.000460166	0.000777444	0.0007341	0.000687046	-0.000128928	-0.000134704	-0.000196533	0.000224141	-0.000196533	0.000128585	-0.000196533	-4.26019e-05	-0.000237182
y1823	-0.000158308	0.000428617	0.000104707	-0.000144503	-0.00023701	0.000229464	-0.000150763	-0.0012292	-0.000150763	-0.000448515	-0.000150763	0.000740892	0.000363958
y1824	-0.000174278	0.000471856	0.00011527	-0.000159081	-0.000260919	0.000252613	-0.000165972	-0.00135321	-0.000165972	-0.000493761	-0.000165972	0.000815634	0.000400674
y1825	-0.000143019	0.000387221	9.45946e-05	-0.000130547	-0.000214119	0.000207302	-0.000136202	-0.00111049	-0.000136202	-0.000405197	-0.000136202	0.000669336	0.000328806
y1826	-0.000216057	0.000584971	0.000142903	-0.000197217	-0.000323468	0.00031317	-0.000205759	-0.0016776	-0.000205759	-0.000612128	-0.000205759	0.00101116	0.000496725
y1827	-0.0164263	0.000731977	-0.00455811	0.00445965	-0.00638702	-0.0142104	0.00417108	0.0214279	0.00417108	0.0228119	0.00417108	0.0012856	0.0063622
y1828	-0.02641	0.0469638	0.044591	0.0910175	-0.0250156	-0.0035759	0.00218156	-0.0857346	0.00218156	0.0208405	0.00218156	-0.0121327	-0.054197
y1829	-0.0758498	0.084269	0.0461214	0.113595	-0.0258824	-0.0525535	0.00258604	-0.020504	0.00258604	-0.0301044	0.00258604	0.0907062	0.0704193
y1830	-3.73402e-05	0.00196142	0.000637214	-0.0005559	0.000508252	0.000474371	-0.00101996	-0.000978157	-0.00101996	-0.00110554	-0.00101996	0.00158438	-0.000989258
y1831	-4.78406e-05	0.00251298	0.000816404	-0.000712223	0.000651177	0.000607769	-0.00130679	-0.00125322	-0.00130679	-0.00141643	-0.00130679	0.00202992	-0.00126745
y1832	-0.213184	0.0544956	-0.0991859	0.066889	-0.200451	-0.0771141	0.0643809	0.225813	0.0643809	0.240415	0.0643809	0.252313	-0.265112
y1833	0.0035923	0.236258	0.0244835	0.131003	0.0785312	-6.89585e-05	-0.0748699	-0.229655	-0.0748699	-0.121187	-0.0748699	0.13575	0.0290626
y1834	0.0257019	-0.119002	-0.140544	-0.155526	-0.121697	0.106409	0.0409904	0.141049	0.0409904	-0.0281176	0.0409904	0.0246625	0.0341737
y1835	-0.0178747	0.252674	0.201205	0.362714	0.0995278	-0.147041	0.0296386	-0.218305	0.0296386	0.0101391	0.0296386	-0.191158	-0.23678
y1836	0.00531678	-0.00676382	-0.00881825	-0.00249692	0.00416328	7.78964e-05	0.00107561	-0.00647936	0.00107561	0.00110623	0.00107561	-0.00372958	-0.00355957
y1837	-0.117608	0.269885	0.0951031	-0.010713	-0.106908	0.010473	-0.0211737	0.0866395	-0.0211737	-0.0647998	-0.0211737	0.0711604	0.017905
y1838	-0.0805088	-0.00721651	-0.0317165	0.0270805	-0.089291	-0.0313227	0.0401049	0.158276	0.0401049	0.169202	0.0401049	-0.00132351	-0.0499523
y1839	-0.0444066	-0.0172889	0.0215249	0.0232706	0.0312727	-0.0201327	-0.0555465	-0.0694475	-0.0555465	-0.0571055	-0.0555465	0.120055	0.00769034
y1840	-0.131305	-0.120175	0.093596	-0.036037	-0.0511993	-0.106327	0.0262218	0.209774	0.0262218	0.098932	0.0262218	0.00323462	0.10373
y1841	0.108011	-0.0165467	-0.0655992	-0.230159	0.00963892	0.123848	-0.0254756	-0.0156505	-0.0254756	-0.125413	-0.0254756	0.0241441	-0.0537511
y1842	-0.226246	0.394902	0.373456	0.424963	-0.0384782	-0.17981	-0.0079576	-0.0386766	-0.0079576	-0.0361741	-0.0079576	-0.0360366	-0.12764
y1843	-0.285029	0.0648655	-0.0281818	-0.0904113	-0.0867262	-0.253405	0.0551021	0.462089	0.0551021	0.427614	0.0551021	-0.0649088	0.2645
y1844	-0.00162675	0.0192257	-0.00013837	-3.91801e-05	-0.00269285	0.00221409	-0.001148	-0.00010167	-0.001148	0.00162835	-0.001148	-5.85222e-05	0.00390981
y1845	-0.00410279	0.0123206	-0.00490604	0.00468014	0.00131474	0.00140886	-0.0068264	-0.00982584	-0.0068264	-0.00772985	-0.0068264	0.0112775	0.00570788
y1846	0.103251	-0.00489543	-0.0789198	0.00156708	0.0520685	0.0601615	-0.0089786	-0.218826	-0.0089786	-0.0774211	-0.0089786	0.0509158	-0.150347
y1847	0.111765	-0.127417	-0.196058	-0.155436	0.0487685	0.0819975	-0.0190013	-0.0747589	-0.0190013	-0.0113012	-0.0190013	0.0570813	-0.00280088
y1848	-0.174389	0.220715	0.284936	0.17418	-0.0935066	-0.0531487	-0.0277341	0.0288487	-0.0277341	0.018202	-0.0277341	0.0992165	0.036318
y1849	0.0564933	-0.0994673	-0.258458	0.0348087	-0.0103544	0.0212916	0.045556	0.0300535	0.045556	0.0521313	0.045556	-0.104027	0.0238656
y1850	0.0868325	0.232397	-0.00488003	-0.203196	0.128324	0.0373904	-0.0788822	-0.309837	-0.0788822	-0.101161	-0.0788822	0.206767	-0.186344
y1851	0.000193694	-0.00228916	1.64754e-05	4.66508e-06	0.000320631	-0.000263627	0.000136689	1.21056e-05	0.000136689	-0.000193883	0.000136689	6.9681e-06	-0.000465532
y1852	-0.000621355	0.00186592	-0.000743005	0.000708794	0.000199113	0.000213368	-0.00103384	-0.00148809	-0.00103384	-0.00117066	-0.00103384	0.00170795	0.000864441
y1853	-0.00103178	0.00309841	-0.00123378	0.00117697	0.000330633	0.000354304	-0.00171671	-0.00247102	-0.00171671	-0.00194392	-0.00171671	0.00283609	0.00143543
y1854	-0.105664	0.0520971	0.0254481	0.0191178	-0.0366311	-0.0856385	0.0166054	0.146497	0.0166054	0.0929144	0.0166054	0.033069	0.0315506
y1855	-0.0184578	0.056442	-0.0274675	0.0264087	0.00332025	0.0110299	-0.032808	-0.0312371	-0.032808	-0.0326576	-0.032808	0.0461483	0.0236243
y1856	-0.0461324	0.069792	0.0800618	0.0921118	-0.0451888	0.00159551	-0.00253909	-0.0445461	-0.00253909	0.0173525	-0.00253909	0.00576843	-0.0363155
y1857	-0.00376515	0.00569737	0.00633397	0.0069477	-0.000374834	-0.003122	-0.000268318	-0.00313724	-0.000268318	0.000943461	-0.000268318	0.000641176	-0.00225454
y1858	-0.00284353	0.0371663	0.0139386	0.0531321	0.027472	-0.0364351	0.00611951	-0.00870389	0.00611951	-0.0168665	0.00611951	-0.035712	-0.0524206
y1859	0.065872	-0.0955948	-0.148948	-0.0538555	0.018547	0.0166619	0.030663	0.0685272	0.030663	-0.0564957	0.030663	-0.128153	0.0499745
y1860	-0.0150767	-0.0514108	0.0275002	0.0603402	-0.0363311	-0.0744576	0.095712	0.158059	0.095712	0.210391	0.095712	-0.142348	-0.09778
y1861	0.0721536	-0.0902925	-0.0615339	-0.0150243	0.0339067	0.126988	-0.0887407	0.119467	-0.0887407	-0.109259	-0.0887407	-0.0975205	0.0690496
y1862	0.00587185	0.0904112	0.030954	-0.129342	-0.0934254	0.123941	-0.0246435	-0.392628	-0.0246435	-0.0984252	-0.0246435	0.176013	0.159681
y1863	0.0054493	0.00610097	-0.0432595	-0.0318902	-0.0276273	0.0397435	-0.00666685	-0.0910077	-0.00666685	-0.0524844	-0.00666685	0.0250337	0.0521349
y1864	-0.00674209	0.0116875	0.00773126	0.0042467	0.00150372	-0.00612462	-0.00212118	-0.0117961	-0.00212118	-0.00652123	-0.00212118	0.008203	0.00612712
y1865	0.0120096	0.0171013	-0.0507542	-0.0497974	0.00278689	0.052094	-0.0428713	-0.119583	-0.0428713	-0.0563862	-0.0428713	0.0290911	0.0661152
y1866	-0.036876	0.0784097	0.0823349	0.0990504	0.00063741	-0.0297604	-0.00775297	-0.0661869	-0.00775297	-0.00869739	-0.00775297	0.00975932	-0.0365496
y1867	-0.251171	0.190973	0.0546882	-0.0467938	-0.10684	-0.163175	0.0188431	0.276123	0.0188431	0.229519	0.0188431	0.0836015	0.124026
y1868	-0.029871	-0.226628	-0.0231744	0.0329503	-0.00577429	0.0263942	-0.0504909	-0.04912	-0.0504909	0.00303017	-0.0504909	0.0556804	0.0293462
y1869	-0.0802408	-0.0285336	-0.0247088	0.0553742	-0.0471119	-0.0697044	0.0365755	0.141465	0.0365755	0.0728842	0.0365755	0.0276168	0.0618718
y1870	0.0101262	-0.18584	-0.00725394	0.00583956	-0.0134253	0.0198733	0.0036782	-0.018	0.0036782	-0.037624	0.0036782	-0.00589349	0.0264614
y1871	-0.00359097	-0.993452	-0.0990139	-0.0872949	0.039224	-0.16433	0.121515	0.305685	0.121515	0.291878	0.121515	-0.140112	-0.0119692
y1872	-0.00162743	7.25203e-05	-0.000451593	0.000441838	-0.000632791	-0.00140789	0.000413248	0.00212296	0.000413248	0.00226008	0.000413248	0.00012737	0.000630332
y1873	-0.00315961	-7.38147e-05	0.000956355	-0.000827218	-0.00123972	-0.00279522	0.000875333	0.00498172	0.000875333	0.00464347	0.000875333	-0.000209116	0.00121485
y1874	-0.00390334	-0.155991	-0.00282031	0.00365898	0.0101131	-0.0264646	0.0124481	0.00668366	0.0124481	-0.00551352	0.0124481	-0.00915275	0.0233195
y1875	0.054443	-0.107123	-0.162043	-0.0544677	0.0107316	0.0134379	0.0302735	0.0494683	0.0302735	-0.0410674	0.0302735	-0.127363	0.0834556
y1876	-0.165048	0.0258185	0.00982875	-0.00970598	-0.141583	-0.0511404	0.0276752	0.18175	0.0276752	0.0898469	0.0276752	0.07843	0.0769264
y1877	0.0163885	0.0981321	0.000793128	0.0860061	0.0613268	0.00803864	-0.0529769	-0.263573	-0.0529769	-0.0756949	-0.0529769	0.0613685	-0.0684045
y1878	-0.085902	-0.00902247	0.0232452	-0.0222437	-0.0745294	-0.0380376	0.026665	0.152985	0.026665	0.136278	0.026665	-0.0157052	0.0298591
y1879	0.0927767	-0.539567	0.0599131	-0.0279853	-0.00445	0.167891	-0.0706641	-0.28574	-0.0706641	-0.270803	-0.0706641	-0.00847194	0.23067
y1880	0.135242	0.199433	-0.14842	0.0348185	-0.00395763	0.159153	-0.0199528	-0.21995	-0.0199528	-0.309838	-0.0199528	0.168898	-0.137753
y1881	8.6882e-05	-0.00456377	-0.00148265	0.00129345	-0.00118259	-0.00110375	0.00237322	0.00227595	0.00237322	0.00257233	0.00237322	-0.00368648	0.00230177
y1882	-0.0683027	-0.00764105	-0.0285637	0.0281957	-0.0331741	-0.0647168	0.0295882	0.149832	0.0295882	0.13771	0.0295882	-0.0124898	-0.0256417
y1883	-0.0980794	0.0953938	0.070517	-0.00900897	-0.0537471	-0.0432176	-0.00111462	0.0798205	-0.00111462	0.136169	-0.00111462	0.105796	-0.109315
y1884	0.00314332	-0.00851051	-0.00207904	0.00286923	0.00470601	-0.00455618	0.0029935	0.0244067	0.0029935	0.0089056	0.0029935	-0.014711	-0.00722665
y1885	0.00956695	0.198655	-0.00352232	-0.00099736	-0.064437	0.060473	0.0135309	-0.00258809	0.0135309	-0.0206246	0.0135309	-0.00148973	-0.0106502
y1886	-0.102546	0.334223	-0.0244881	0.0682091	-0.0929426	-0.0157447	0.00614187	0.106583	0.00614187	0.191012	0.00614187	0.0189103	0.00877474
y1887	-0.000991382	-0.0086328	0.00362469	-0.00328046	0.00136915	-0.00378094	0.00142042	0.00707778	0.00142042	0.0104738	0.00142042	-0.00794195	0.00405033
y1888	-0.269972	0.44586	0.452379	0.368475	-0.0554734	-0.164543	-0.049956	0.194142	-0.049956	-0.0270062	-0.049956	-0.168339	0.126362
y1889	-1.72848e-06	9.0794e-05	2.94966e-05	-2.57326e-05	2.3527e-05	2.19587e-05	-4.72141e-05	-4.52789e-05	-4.72141e-05	-5.11754e-05	-4.72141e-05	7.33408e-05	-4.57927e-05
y1890	0.000871834	0.00462234	0.00134501	-0.0014145	0.00334345	-0.00126557	-0.00120605	-0.0124768	-0.00120605	-0.00465708	-0.00120605	0.00775022	-0.00375206
y1891	-0.0233761	0.0603969	0.0287838	0.0729924	0.0237909	-0.0331106	-0.0140564	-0.0805463	-0.0140564	0.0044914	-0.0140564	0.0888119	-0.0457043
y1892	-2.39184e-18	-8.60145e-18	3.59744e-18	1.93579e-18	1.59695e-18	-4.28601e-18	2.97218e-19	7.6537e-18	2.97218e-19	1.43007e-17	2.97218e-19	-6.62266e-19	-3.43298e-19
y1893	-0.000661058	0.00178981	0.000437234	-0.000603414	-0.000989699	0.00095819	-0.00062955	-0.00513287	-0.00062955	-0.0018729	-0.00062955	0.0030938	0.0015198
y1894	-0.000591865	-0.0117113	-8.33674e-05	-2.36058e-05	-0.00201067	0.000945735	0.000473071	-6.12556e-05	0.000473071	-0.000960153	0.000473071	-3.52593e-05	0.00235564
y1895	0.0118919	0.318343	0.00163089	0.000461792	0.0250756	-0.0327594	0.0195757	0.00119832	0.0195757	-0.0315913	0.0195757	0.000689765	-0.0181927
y1896	0.00712332	-0.000435497	0.00271189	-0.00265331	0.00266444	0.00731902	-0.00286015	-0.0127487	-0.00286015	-0.0135722	-0.00286015	-0.00076488	0.00378525
y1897	0.0359014	-0.0143953	-0.0454707	-0.0760155	0.0256921	-0.020106	0.0303153	0.117031	0.0303153	0.0630239	0.0303153	-0.0887887	-0.0791165
y1898	-0.000414052	-0.0036055	0.00151386	-0.00137009	0.000571825	-0.00157912	0.000593238	0.00295604	0.000593238	0.0043744	0.000593238	-0.00331696	0.00169163
y1899	-0.0918953	0.121288	0.116981	0.122186	-0.0343806	0.000466579	-0.0579812	0.00251106	-0.0579812	0.0759365	-0.0579812	0.0367121	-0.0214623
y1900	-0.0162168	0.220939	-0.0242216	0.0080147	0.0495424	0.00686367	-0.0726229	-0.0445651	-0.0726229	-0.0367274	-0.0726229	0.123618	-0.0918926
y1901	-0.000245647	-0.00425428	3.06187e-05	8.66981e-06	0.000336325	-0.000749486	0.000167513	2.24976e-05	0.000167513	-0.000360321	0.000167513	1.29498e-05	0.000865166
y1902	-0.000991567	0.362833	-0.000505444	-0.000143118	0.00340361	0.0213278	-0.025723	-0.000371383	-0.025723	0.0448625	-0.025723	-0.000213772	-0.0220998
y1903	0.00333877	-0.000204122	0.00127109	-0.00124364	0.00124885	0.0034305	-0.00134058	-0.00597546	-0.00134058	-0.00636142	-0.00134058	-0.000358507	0.00177419
y1904	-0.157286	0.101219	-0.0268964	0.0289399	-0.0439042	-0.144276	0.0308943	0.184024	0.0308943	0.164241	0.0308943	0.0553267	0.0387767
y1905	-0.000205888	-0.00179284	0.000752767	-0.000681278	0.000284341	-0.000785217	0.000294989	0.0014699	0.000294989	0.00217518	0.000294989	-0.00164936	0.000841163
y1906	0.0997479	-0.158392	-0.149855	-0.139555	0.0206413	0.0595452	0.0195613	-0.0462119	0.0195613	0.0112356	0.0195613	0.00818474	0.00972807
y1907	0.0981537	-0.132194	-0.13047	-0.150141	0.0763375	0.0175471	0.004269	0.0341715	0.004269	0.00489971	0.004269	-0.0899727	-0.00958033
y1908	-0.115988	0.0420462	0.0917748	-0.0585828	-0.0465746	-0.101276	0.031863	0.165854	0.031863	0.123868	0.031863	-0.00639202	0.0175675
y1909	0.0257311	0.200663	0.06623	-0.105073	-0.0391939	0.0934448	-0.0285197	-0.104685	-0.0285197	-0.257451	-0.0285197	0.102033	0.108086
y1910	0.00131462	0.0614417	0.000780373	0.000220966	0.0167258	-0.0109481	-0.00446305	0.000573392	-0.00446305	0.00799215	-0.00446305	0.00033005	-0.00940826
y1911	-0.000752432	4.60013e-05	-0.000286456	0.000280268	-0.000281444	-0.000773104	0.000302116	0.00134664	0.000302116	0.00143362	0.000302116	8.07939e-05	-0.000399834
y1912	0.000655435	-0.00774623	5.57508e-05	1.57861e-05	0.00108498	-0.00089208	0.00046254	4.09639e-05	0.00046254	-0.000656077	0.00046254	2.35792e-05	-0.0015753
y1913	0.000108065	0.000941013	-0.000395107	0.000357584	-0.000149243	0.000412139	-0.000154831	-0.000771508	-0.000154831	-0.00114169	-0.000154831	0.000865706	-0.000441504
y1914	-0.0777307	0.106339	0.100129	0.0943768	-0.0535576	-0.0181673	-0.00600574	0.0301339	-0.00600574	-0.0225516	-0.00600574	-0.00630155	0.0326806
y1915	-6.7492e-05	0.00775134	-0.00308657	0.00294445	0.00190446	0.00196368	-0.00393563	-0.00618179	-0.00393563	-0.00486312	-0.00393563	0.00709509	-0.00359103
y1916	-0.00215833	0.0089011	0.00277079	-0.00260335	-0.00297951	0.00257708	-0.0017559	-0.00461895	-0.0017559	-0.0106928	-0.0017559	0.00722172	0.00455166
y1917	0.0299262	0.127254	0.0408457	-0.0887883	0.0998043	-0.036642	-0.0332361	-0.367566	-0.0332361	-0.143693	-0.0332361	0.157568	0.112396
y1918	0.000796106	-0.00328319	-0.00102201	0.000960254	0.001099	-0.000950563	0.000647667	0.00170371	0.000647667	0.00394408	0.000647667	-0.00266375	-0.00167889
y1919	-0.00137319	0.00361752	0.00105263	-0.00110701	0.00173571	-0.00187138	-0.00123752	-0.00976455	-0.00123752	-0.00364471	-0.00123752	0.00606546	0.00293643
y1920	0.0637184	0.100831	-0.174557	-0.0575501	0.0185732	0.0636527	-0.0185075	-0.188478	-0.0185075	-0.263939	-0.0185075	0.0474819	0.162443
y1921	-8.4035e-05	0.000346566	0.000107881	-0.000101362	-0.000116008	0.000100339	-6.83661e-05	-0.000179839	-6.83661e-05	-0.000416327	-6.83661e-05	0.000281179	0.00017722
y1922	0.000401251	-0.00105706	-0.000307582	0.000323473	-0.000507182	0.000546826	0.000361608	0.00285324	0.000361608	0.001065	0.000361608	-0.00177235	-0.000858037
y1923	-0.0174346	0.0547959	-0.0689402	0.0801135	0.0568531	-0.0566788	-0.0176089	-0.140436	-0.0176089	-0.047357	-0.0176089	0.0912867	0.0235217
y1924	-0.24561	0.0738107	0.152784	-0.0596884	-0.208307	-0.123338	0.0860357	0.346805	0.0860357	0.404495	0.0860357	-0.0321194	0.0557013
y1925	-9.48664e-05	0.000249916	7.27206e-05	-7.64775e-05	0.000119911	-0.000129284	-8.54936e-05	-0.000674582	-8.54936e-05	-0.000251794	-8.54936e-05	0.000419031	0.000202863
y1926	-0.0477543	0.0734876	0.075536	0.123718	0.013673	-0.0394118	-0.0220154	-0.0945632	-0.0220154	-0.0531769	-0.0220154	-0.0103564	0.080626
y1927	-0.0149702	0.0126351	0.139607	0.152243	-0.0108281	-0.025403	0.0212609	-0.0917874	0.0212609	-0.0052164	0.0212609	-0.0668446	-0.113408
y1928	-0.00396826	0.0246238	0.0103037	-0.0106163	0.00956527	-0.0103211	-0.00321244	-0.0508201	-0.00321244	-0.00925941	-0.00321244	0.0412481	-0.0220364
y1929	0.0599065	-0.179814	-0.0730956	-0.036052	-0.0169345	0.0586073	0.0182337	0.0178262	0.0182337	-0.0351064	0.0182337	-0.0441741	-0.0523382
y1930	-0.0493079	-0.0954638	0.158824	0.0244021	0.0153425	-0.00306014	-0.0615902	0.0285104	-0.0615902	-0.0240664	-0.0615902	-0.0414862	0.0202626
y1931	0.104972	-0.0650118	-0.132278	-0.201808	0.0413172	0.0263768	0.0372776	-0.0478579	0.0372776	-0.126417	0.0372776	0.0205471	0.056449
y1932	-0.134619	0.0165599	-0.0530288	0.0249527	-0.0477104	-0.182104	0.0951958	0.349387	0.0951958	0.381646	0.0951958	-0.0476356	-0.0911035
y1933	0.021805	-0.00133309	0.00830128	-0.00812197	0.00815604	0.022404	-0.00875511	-0.0390247	-0.00875511	-0.0415454	-0.00875511	-0.00234135	0.0115869
y1934	0.0765347	-0.428908	0.00982695	-0.033958	-0.0321878	0.066314	0.0424085	0.0130791	0.0424085	-0.0117994	0.0424085	-0.0524866	-0.0820434
y1935	-0.0063586	0.000388744	-0.00242076	0.00236847	-0.0023784	-0.00653329	0.0025531	0.0113801	0.0025531	0.0121151	0.0025531	0.000682767	-0.00337889
y1936	0.000966739	-0.0107104	-7.62424e-05	-2.15883e-05	-0.00119253	0.0015112	0.000648071	-5.60204e-05	0.000648071	-0.000878093	0.000648071	-3.22459e-05	-0.00215431
y1937	-0.119675	-0.0906183	-0.0178641	-0.109874	-0.121811	-0.0763609	0.0784971	0.250794	0.0784971	0.313979	0.0784971	-0.104142	0.107808
y1938	-0.00065876	4.02745e-05	-0.000250794	0.000245377	-0.000246406	-0.000676859	0.000264505	0.00117899	0.000264505	0.00125515	0.000264505	7.07356e-05	-0.000350058
y1939	-0.0407558	0.0618934	0.0856288	0.0190971	-0.0415159	0.00326926	-0.00250913	0.0829835	-0.00250913	0.011596	-0.00250913	0.0333383	-0.0272203
y1940	-0.0111491	-0.552232	0.0112947	-0.0412081	-0.0197644	0.0190856	-0.0104703	0.0287619	-0.0104703	0.0868584	-0.0104703	-0.0601649	0.11354
y1941	0.00246685	0.107254	0.00115589	0.000327295	0.0280431	-0.0129475	-0.0126288	0.00084931	-0.0126288	0.0224997	-0.0126288	0.000488871	-0.0215126
y1942	-0.0265042	0.0284942	0.0299553	0.0628245	-0.10405	0.04832	0.0292262	0.0514413	0.0292262	-0.014859	0.0292262	-0.160564	0.0801794
y1943	0.109066	-0.155222	-0.157481	-0.159865	0.0836959	0.0171901	0.00817979	0.0115473	0.00817979	0.00777427	0.00817979	-0.0022344	-0.001671
y1944	0.0313219	0.127305	-0.0567758	0.028902	0.044672	0.0542212	-0.0675712	-0.109228	-0.0675712	-0.0687076	-0.0675712	0.0919061	-0.0654252
y1945	-6.2791e-05	0.00721143	-0.00287158	0.00273936	0.00177181	0.0018269	-0.0036615	-0.00575121	-0.0036615	-0.00452439	-0.0036615	0.0066009	-0.0033409
y1946	-0.0251832	0.135874	-0.0605941	0.0308588	0.0225592	0.0327463	-0.0804888	-0.116576	-0.0804888	-0.073339	-0.0804888	0.0981069	0.0975883
y1947	-0.000664393	0.00199516	-0.000794469	0.000757887	0.000212905	0.000228147	-0.00110544	-0.00159117	-0.00110544	-0.00125175	-0.00110544	0.00182625	0.000924316
y1948	-0.0255553	0.189527	-0.0793302	0.0497356	0.0536961	-0.0190731	-0.0601784	-0.156763	-0.0601784	-0.188046	-0.0601784	0.144678	0.12408
y1949	-0.0206608	0.0551881	-0.0224154	0.0209667	0.00235852	0.0147247	-0.0377441	-0.0444666	-0.0377441	-0.0229818	-0.0377441	0.0506098	0.0256872
y1950	0.0490992	0.159606	-0.0669851	0.0366507	0.0837935	-0.0147046	-0.0199897	-0.132582	-0.0199897	-0.193883	-0.0199897	0.114916	-0.0529465
y1951	0.000333663	0.00343854	-0.00129654	0.00130572	0.0014226	-0.000525892	-0.000563048	-0.00266731	-0.000563048	-0.00408217	-0.000563048	0.00313188	-0.00157322
y1952	0.0362206	-0.315899	-0.00280522	-0.0202814	0.0305247	0.0279367	-0.0222409	-0.00185323	-0.0222409	0.0555677	-0.0222409	-0.0283928	-0.0448112
y1953	-0.00395256	0.115573	-0.0537697	0.0300602	0.049362	-0.0297486	-0.0235659	-0.106533	-0.0235659	-0.153833	-0.0235659	0.0932185	0.0776883
y1954	-0.115088	0.136176	0.16198	0.163596	-0.0135154	-0.0921973	-0.00937496	-0.0894086	-0.00937496	0.0244773	-0.00937496	-0.00864263	0.0789198
y1955	0.0289303	0.126171	-0.0518643	0.0343582	0.0536443	0.0405974	-0.0653114	-0.125388	-0.0653114	-0.0855217	-0.0653114	0.0885408	-0.030547
y1956	-0.000428553	0.0492186	-0.0195987	0.0186963	0.0120927	0.0124687	-0.02499	-0.0392524	-0.02499	-0.0308793	-0.02499	0.0450516	-0.0228019
y1957	0.0373509	0.12696	-0.0545285	0.0379196	-0.00265169	0.0620586	-0.022056	-0.12292	-0.022056	-0.158508	-0.022056	0.0962919	-0.0383303
y1958	-0.0879786	0.00371379	0.0423639	-0.0485176	-0.0254944	-0.108752	0.0462679	0.217544	0.0462679	0.213271	0.0462679	-0.0250996	-0.0404037
y1959	-0.0877023	0.0110766	-0.0478548	0.0288398	-0.0974615	-0.0348002	0.0445595	0.179325	0.0445595	0.207573	0.0445595	-0.00627806	-0.0415037
y1960	0.0271448	0.134873	-0.052596	0.0389668	0.0625676	-0.0174437	-0.017979	-0.101501	-0.017979	-0.139903	-0.017979	0.0986724	-0.043639
y1961	0.0316916	0.0838026	0.00826377	-0.0293454	-0.00592205	0.0538854	-0.0162717	-0.202141	-0.0162717	-0.0685165	-0.0162717	0.105496	-0.0453979
y1962	-0.125802	0.0257476	-0.0522384	0.0299214	-0.113624	-0.0503179	0.0381399	0.164885	0.0381399	0.200967	0.0381399	0.00623097	0.0653034
y1963	0.0232928	0.141908	-0.0607845	0.0381614	-0.0130342	0.0524025	-0.0160755	-0.107886	-0.0160755	-0.131259	-0.0160755	0.105193	-0.0419227
y1964	0.0364573	-0.240146	-0.0180471	-0.00419666	-0.026016	0.0437502	0.0187231	-0.0211812	0.0187231	-0.0211218	0.0187231	0.0041858	-0.0452817
y1965	0.0390989	-0.255146	-0.0195771	-0.00455032	-0.0276232	0.0467262	0.019996	-0.0229955	0.019996	-0.0224765	0.019996	0.00456827	-0.0480356
y1966	0.0732089	-0.0595248	-0.117829	-0.044201	0.0355149	0.0504967	-0.0128027	-0.000610572	-0.0128027	0.0171287	-0.0128027	-0.061995	-0.0428621
y1967	0.0343752	0.0755468	-0.00118276	-0.033488	0.0430873	0.000123927	-0.008836	-0.0668396	-0.008836	-0.105695	-0.008836	0.0716323	-0.0468474
y1968	-0.0761409	0.139668	0.105842	0.115085	-0.0122645	-0.0587528	-0.00512365	0.0111151	-0.00512365	-0.0431755	-0.00512365	0.000388439	0.0364096
y1969	-0.0023935	-0.207162	-0.0186979	0.00169731	0.00756019	0.0115369	-0.0214906	-0.0304225	-0.0214906	0.018505	-0.0214906	0.007736	0.0412846
y1970	-0.0540519	0.125882	0.114555	0.128374	0.000688147	-0.050361	-0.00437908	0.00710117	-0.00437908	-0.0458997	-0.00437908	0.00177214	-0.0405881
y1971	0.0336919	-0.0552794	-0.0328802	-0.0763614	0.0292796	0.0251176	-0.0207053	0.0206607	-0.0207053	0.00609809	-0.0207053	-0.0738262	0.0401901
y1972	0.0209743	0.0237983	-0.00269416	0.00388123	0.0343894	0.00268788	-0.0161029	-0.0681851	-0.0161029	-0.0804777	-0.0161029	0.0206986	0.025246
y1973	0.00163282	-0.00647463	-0.00218904	0.00177795	-0.00189323	0.0022601	0.00126594	0.00310151	0.00126594	0.00759643	0.00126594	-0.0052076	-0.00322143
y1974	-0.00593976	-0.000365805	0.00227792	-0.00222871	-0.00624063	-0.0023309	0.00263177	0.0128728	0.00263177	0.0121811	0.00263177	-0.000642479	-0.00317951
y1975	-0.010288	-0.000633594	0.00394547	-0.00386024	-0.0108091	-0.00403724	0.00455836	0.0222963	0.00455836	0.0210983	0.00455836	-0.00111281	-0.00550707

## Sheet: All.PValues
Balances	Intercept	Village[T.LasCruses1]	Village[T.LasCruses3]	Village[T.LasCruses4]	ResSusUnexp[T.Res]	ResSusUnexp[T.Sus]	ResSusUnexp[T.Unexp]	InsecticideType[T.Deltamethrin]	InsecticideType[T.None]	InsecticideType[T.Permethrin]	Exposure[T.Unexposed]	DevelopStage[T.Larvae]	MicrobNiche[T.Int]
y0	0	0.570275	0.343853	0.194267	0	0	0.131176	0.0302025	0.131176	0.0039565	0.131176	0	2.36891e-07
y1	0	0.237548	0.422293	0.477612	0	9.2207e-10	4.2e-13	0.0113471	4.2e-13	0.00628454	4.2e-13	0	0.00733205
y2	1.55682e-09	2.13848e-06	3.08246e-07	0	0.000126477	1.60009e-06	0.228485	0.184208	0.228485	0.929874	0.228485	0	0.901248
y3	0.000818655	0.0400079	0.803828	0.979145	0.859792	0.312018	6.468e-11	0.00528211	6.468e-11	0.0297103	6.468e-11	8.02774e-08	0
y4	0.291868	0.00135946	0.563745	0.605122	0.172775	0.138428	0.0236389	0.0206539	0.0236389	0.0702902	0.0236389	0.198668	0.464747
y5	0.239979	0.00549947	0.0622612	3.81418e-07	0.592795	0.103856	0.463594	0.45097	0.463594	0.218306	0.463594	0	2.949e-11
y6	1.275e-11	0.000113566	7.5e-13	8.45028e-05	0.000519596	4.20642e-07	0.000243806	0.267842	0.000243806	0.152791	0.000243806	0	1.85389e-09
y7	0.548516	0.000260661	0.272154	0.296158	0.439803	0.614292	0.499036	0.778996	0.499036	0.933693	0.499036	0.0151371	1.1e-13
y8	0.000607569	0.224678	0.291443	0.384513	0.00102847	0.119832	0.550777	0.835842	0.550777	0.800351	0.550777	0.000108371	0.255469
y9	0.00100688	0.322336	0.733107	0.913057	0.0628778	0.013481	0.253253	0.837766	0.253253	0.52288	0.253253	5.83444e-09	0.00206595
y10	4.8104e-10	0.0325241	0.554369	0.652023	0.000108468	9.89433e-07	0.124975	0.445169	0.124975	0.00874078	0.124975	1.55244e-08	1.69304e-07
y11	0.00543351	0.00815135	1.59997e-09	0.157794	0.0830584	0.446685	0.00250697	0.0125248	0.00250697	0.328535	0.00250697	1.8338e-10	0.00494232
y12	4.3249e-10	7.05279e-08	0	7.9e-13	1.52335e-05	9.1399e-06	0.105405	0.987678	0.105405	0.736261	0.105405	8e-14	0.0408595
y13	4.59563e-05	0.00134035	0.12497	2.2e-12	0.300063	6.72324e-05	0.0453163	0.0703116	0.0453163	0.882	0.0453163	0	0.251357
y14	2.1688e-08	1.44569e-05	0.00274031	4e-14	0.00019192	7.70867e-05	0.0935401	0.468278	0.0935401	0.999754	0.0935401	0	0.639999
y15	0.0011228	4.74129e-05	0.274216	0.302071	0.0077632	0.0189136	0.857562	0.545667	0.857562	0.979003	0.857562	0.0382322	2.44317e-09
y16	0	0.00549493	0.85379	0.888154	0	0	2e-14	0.454363	2e-14	0.622706	2e-14	0	6.03705e-07
y17	2.07e-11	0.285619	0.325552	0.0563374	3.47713e-09	0.000593024	0.0635697	0.51492	0.0635697	0.87881	0.0635697	1.54e-12	0.0978922
y18	0.0188301	0.51387	0.24249	0.0760217	0.110777	0.0101337	0.240836	0.826113	0.240836	0.0465619	0.240836	0.20484	0.00154473
y19	0.0308433	0.976493	0.875277	0.910128	0.0126567	0.288054	0.565461	0.514706	0.565461	0.539422	0.565461	0.00141376	0.0344004
y20	0.0221911	0.0236115	0.424041	0.426584	0.01994	0.111765	0.381182	0.567568	0.381182	0.352499	0.381182	0.711687	9.50988e-08
y21	0.000579003	0.541741	0.438469	0.322135	0.000216432	0.0141643	0.0738648	0.00720033	0.0738648	9.75648e-07	0.0738648	0.939331	0.0199225
y22	1.11574e-06	0.000570386	1.335e-11	8.40138e-07	0.0235921	2.11202e-07	0.800568	0.234863	0.800568	0.809623	0.800568	2.141e-11	0.293731
y23	0.014983	0.0819752	0.748767	0.00303609	0.888268	0.446107	1.72461e-06	0.264815	1.72461e-06	0.530044	1.72461e-06	0.149173	0.00580718
y24	1.3279e-09	8.32902e-07	6.56249e-05	0	0.000123811	6.77161e-05	0.00446747	0.11609	0.00446747	0.748349	0.00446747	0	0.0435754
y25	2.34584e-05	0.128179	0.769668	0.00275423	0.0288236	0.00240932	0.0292886	0.424598	0.0292886	0.609909	0.0292886	0.000910451	0
y26	0	0	0	0	1.08463e-08	2.95959e-08	3.12651e-06	0.715286	3.12651e-06	0.859884	3.12651e-06	0	1.14283e-08
y27	0.0012162	0.00346671	0.354275	3.74404e-09	0.0325618	0.129293	0.0264365	0.798636	0.0264365	0.848527	0.0264365	4.77084e-09	0.619676
y28	0.088926	0.946281	0.722388	0.819586	0.634565	0.012042	0.384641	0.519491	0.384641	0.718458	0.384641	0.87001	6.876e-10
y29	7.4734e-10	0.240947	0.062488	0.633879	8.00654e-05	4.07311e-09	0.393277	1.70768e-05	0.393277	1.2826e-10	0.393277	0.000289288	1.79774e-05
y30	0	0.222476	0.862333	0.820706	0	0	0	0.0693551	0	0.163588	0	0	0.207155
y31	0.301606	2.40052e-05	0.322828	0.346351	0.229987	0.299311	0.21554	0.558526	0.21554	0.769125	0.21554	0.0805142	4.123e-11
y32	0.77707	0.000191782	0.284399	0.309189	0.827464	0.948226	0.303362	0.809024	0.303362	0.953004	0.303362	0.000432471	4.4e-13
y33	1.39222e-09	0.00413087	0.11635	0.453328	4.71619e-05	0.00148781	0.000112884	0.227119	0.000112884	0.538125	0.000112884	0	9.5922e-10
y34	0.688178	0.418036	0.052272	0.798542	0.382118	0.916465	0.766828	0.140669	0.766828	0.88402	0.766828	0.0802077	0.41143
y35	0.0820752	0.363045	0.432795	0.731348	0.541474	0.0143066	0.395065	0.300815	0.395065	0.544724	0.395065	0.900793	0.000192789
y36	0.823991	0.584807	0.499099	0.538933	0.792066	0.171332	0.163068	0.533216	0.163068	0.60293	0.163068	0.0302367	6.82171e-06
y37	0.0225535	0.526376	0.610199	0.647486	0.222284	0.00119152	0.0537106	0.0299796	0.0537106	0.00782417	0.0537106	0.605478	0.00721603
y38	0.452541	0.508224	0.966154	0.930443	0.083249	0.504381	0.0231173	0.193341	0.0231173	0.0832607	0.0231173	0.66587	0.380492
y39	0.952111	0.114142	0.956065	0.982783	0.305324	0.551406	0.357499	0.477251	0.357499	0.492804	0.357499	0.571766	0.322732
y40	4.74221e-05	0.178228	0.870687	0.867605	0.00445916	0.000469871	0.722582	0.0707756	0.722582	0.00427635	0.722582	0.000168915	0.352436
y41	0.0166322	0.949376	0.674454	0.825602	0.238586	0.00520584	0.475461	0.31302	0.475461	0.414907	0.475461	0.355848	0.000184291
y42	2.1589e-10	6.58039e-08	4e-14	1.6e-13	1.23836e-07	0.0044906	0.00215945	0.12589	0.00215945	0.954638	0.00215945	0.475093	0.938829
y43	3.781e-11	1.36058e-08	2.4459e-10	0	0.000244904	8.18187e-08	0.0268731	0.297371	0.0268731	0.589266	0.0268731	0.000246838	0.801612
y44	0.220032	0.145469	0.322987	0.00177732	0.561617	0.481222	0.322067	0.252747	0.322067	0.804624	0.322067	7.16915e-08	0.800897
y45	1.7354e-10	6.32583e-07	6.8198e-10	1.2e-13	0.0083333	1.87959e-05	9.61495e-08	0.777745	9.61495e-08	0.378256	9.61495e-08	0	0.0737135
y46	0.228399	0.416277	0.0847132	0.209808	0.858612	0.0759227	0.773477	0.605736	0.773477	0.991374	0.773477	0.366643	0.747975
y47	0.272732	0.823033	0.592358	0.3413	0.095873	0.754666	0.600951	0.774143	0.600951	0.907596	0.600951	0	0.0605635
y48	0.000195238	0.000538731	0.00288138	4e-14	0.0849852	0.00052435	0.444821	0.153676	0.444821	0.922791	0.444821	3.42621e-09	0.0911793
y49	1.64076e-05	0.000435888	4.98436e-07	6.50645e-07	2.11764e-05	0.0311418	0.853611	0.393854	0.853611	0.258101	0.853611	2.56485e-06	0.128341
y50	4.9984e-10	2.28594e-07	0	1.35432e-08	4.33056e-06	0.00399508	9.09818e-05	0.07829	9.09818e-05	0.927743	9.09818e-05	1.3e-13	0.479867
y51	0.00124909	0.123311	2.24516e-06	0.674929	0.0121252	0.0481725	0.484226	0.425464	0.484226	0.755998	0.484226	0.793847	7.91669e-06
y52	0.000204313	0.00289791	2.4e-13	0.0150575	0.00758743	0.0112265	0.452983	0.579806	0.452983	0.478128	0.452983	6.24778e-05	0.0996948
y53	0.923977	0.462748	0.04283	0.0555791	0.770448	0.345816	0.15354	0.166176	0.15354	0.445857	0.15354	0.74829	0.00102848
y54	0.0660695	0.480913	0.015603	0.259359	0.972677	0.0287261	0.352894	0.325656	0.352894	0.304042	0.352894	5.6482e-06	0.0937697
y55	0.197278	0.245431	0.14062	0.11774	0.0664841	0.140035	0.0137469	0.0326464	0.0137469	0.507865	0.0137469	3e-14	0.00123482
y56	0.0313041	0.0808869	0.108334	0.170584	0.932798	0.203104	0.000928845	0.00218121	0.000928845	0.0327503	0.000928845	5.53342e-07	0.828025
y57	0.0115979	0.00678113	0.00364135	2.76591e-05	0.467829	0.887139	3.96175e-07	0.0629499	3.96175e-07	0.533289	3.96175e-07	1.02782e-06	0.762014
y58	0.33508	0.0525021	0.720823	0.735947	0.798925	0.167088	0.720563	0.460433	0.720563	0.111918	0.720563	0.593794	0.0923606
y59	0	0.0926273	0.968538	0.976035	0	0	0	0.818536	0	0.605664	0	0	0.973679
y60	0.241148	0.223971	0.562041	0.608728	0.562105	0.315501	0.7592	0.873175	0.7592	0.242675	0.7592	0.419462	0.28221
y61	0.00129463	7.20333e-05	0.299084	0.45586	0.0131045	0.0325332	0.670945	0.942209	0.670945	0.857021	0.670945	0.012529	3.67085e-09
y62	0.145834	0.974856	0.928523	0.49462	0.200499	0.310334	0.837662	0.803033	0.837662	0.759808	0.837662	0.039289	0.493218
y63	0.0800483	0.52331	0.582885	0.622137	0.0675612	0.360541	0.834027	0.380654	0.834027	0.203398	0.834027	0.231167	0.651251
y64	0.0959303	0.411215	0.952545	0.946811	0.0723158	0.356658	0.689675	0.0361085	0.689675	0.0467099	0.689675	0.927745	0.931189
y65	0.0300019	0.0321472	0.664223	0.675268	0.161331	0.509227	0.0315708	0.790928	0.0315708	0.745157	0.0315708	0.00320278	0.876217
y66	0.0426588	0.0204322	0.772396	0.789996	0.235586	0.00606342	0.101727	0.188297	0.101727	0.0282576	0.101727	0.268644	0.611741
y67	0.408757	0.650204	0.991593	0.956002	0.464658	0.303359	0.0966026	0.970832	0.0966026	0.716244	0.0966026	0.319079	0.730993
y68	0.654241	0.705778	0.758826	0.769777	0.822844	0.587356	0.0107848	0.695528	0.0107848	0.775043	0.0107848	0.695437	0.152869
y69	0.00139744	0.227025	0.288169	0.384276	0.241047	0.0266148	0.0103695	0.243532	0.0103695	0.0156562	0.0103695	1.79e-12	0.134234
y70	0.171435	0.0269354	5.38649e-06	0.0167755	0.226756	0.725472	0.377563	0.33772	0.377563	0.595621	0.377563	0.206234	2.82064e-09
y71	0.155542	0.897072	0.530112	0.929604	0.994515	0.0231909	0.758785	0.91965	0.758785	0.743053	0.758785	0.0513296	6.02025e-07
y72	0.589053	0.168852	0.0011361	0.347913	0.600717	0.940396	0.516779	0.424788	0.516779	0.734349	0.516779	0.0552882	1.55055e-06
y73	0.00116185	0.00218846	1.55095e-08	2.84116e-05	0.0209618	0.085911	0.111828	0.565005	0.111828	0.380235	0.111828	0.00660353	0.00027915
y74	0.0274718	0.00742382	6.81106e-07	0.00165884	0.0659462	0.352366	0.326557	0.975291	0.326557	0.944107	0.326557	0.0289143	0.000353673
y75	0.000389248	0.0303041	0.000282588	0.00441489	0.0394594	0.0269998	0.0476217	0.825653	0.0476217	0.696839	0.0476217	0.334934	0.00108245
y76	0.0732993	0.220178	0.102701	0.0727005	0.285795	0.833026	0.0119914	0.845841	0.0119914	0.535836	0.0119914	0.0915234	0.551449
y77	0.437707	0.331557	0.000567512	0.696076	0.0153241	0.250439	0.830987	0.166299	0.830987	0.984888	0.830987	0.228557	0.0472877
y78	0.370274	0.495229	0.17361	0.133796	0.61477	0.487678	0.796551	0.268079	0.796551	0.592224	0.796551	0.619442	0.295725
y79	0.0239396	0.203074	5.47503e-05	0.0857293	0.0694291	0.22189	0.519752	0.785701	0.519752	0.766758	0.519752	5.07645e-09	0.69552
y80	0.00595955	0.00617881	1.37534e-06	9.27849e-05	0.090661	0.0587535	0.313164	0.583851	0.313164	0.606484	0.313164	0.00894592	0.000489625
y81	0.00014109	7.69542e-05	5.613e-11	1.27369e-06	0.0876629	0.00722457	0.0135714	0.830271	0.0135714	0.598522	0.0135714	0.00814034	7.69348e-06
y82	0.0982355	0.94369	0.441513	0.143502	0.622404	0.0317828	0.752657	0.620688	0.752657	0.822369	0.752657	0	0.0091044
y83	0.463923	0.752162	0.183372	0.459957	0.0392301	0.118486	0.281703	0.590443	0.281703	0.628095	0.281703	1.4927e-07	0.000654504
y84	0.00181221	1.0596e-05	1.85132e-06	7.28668e-08	0.633553	0.000113402	0.0263875	0.522548	0.0263875	0.521358	0.0263875	0.352857	1.49e-11
y85	0.0700042	0.0117287	0.0238689	6.27077e-06	0.909106	0.211566	0.0161962	0.83652	0.0161962	0.479662	0.0161962	0.000369989	2.30137e-06
y86	0.00322598	0.276984	0.0558035	0.324631	0.020495	0.161395	0.191876	0.561595	0.191876	0.816449	0.191876	1.02951e-05	6.179e-11
y87	2.04004e-05	8.17862e-06	2.0804e-10	2.3341e-10	0.00092344	0.0230858	0.106654	0.245114	0.106654	0.792037	0.106654	0.354329	1.15478e-05
y88	0.0506085	0.0613719	1.98077e-06	0.10644	0.266414	0.26851	0.19774	0.576288	0.19774	0.35953	0.19774	0.00429093	0.00208391
y89	0.00209473	0.0171191	3.60252e-09	0.0827908	0.0980352	0.0156135	0.309084	0.433789	0.309084	0.615794	0.309084	5.45405e-05	0.609681
y90	5.83048e-07	3.06762e-05	6.9421e-10	2.0055e-10	0.00014941	0.00199238	0.171685	0.458073	0.171685	0.808515	0.171685	0.0324579	0.305346
y91	0.0055468	0.0139646	1.46786e-05	0.0173496	0.344954	0.00883666	0.281319	0.0572279	0.281319	0.373011	0.281319	0.00122283	0.0040505
y92	1.88065e-06	0.000139753	6.96456e-09	3.7023e-08	0.000140872	0.000212589	0.610558	0.381618	0.610558	0.559832	0.610558	0.0283792	0.0486885
y93	0.548523	0.64447	0.00299826	0.0362265	0.382536	0.476637	0.219508	0.295168	0.219508	0.168443	0.219508	0.181917	0.0179239
y94	0.0400613	0.219389	0.34869	0.231213	0.030537	0.916661	0.144615	0.317641	0.144615	0.498591	0.144615	9.9e-13	2.30336e-05
y95	9.20536e-07	3.13463e-05	4.15465e-08	1.85981e-06	0.350497	7.2564e-07	0.0067734	0.121789	0.0067734	0.384516	0.0067734	0.527494	0.190024
y96	1.23798e-05	2.9704e-05	0.00363333	1e-14	0.105743	0.000313894	0.0111427	0.501414	0.0111427	0.633284	0.0111427	0	0.244955
y97	0.00762743	0.00948446	0.0397196	0.000956111	0.00814884	0.124771	0.756615	0.296587	0.756615	0.766025	0.756615	9.2183e-07	0.696964
y98	0.945179	7.718e-11	0.424789	0.472063	0.92541	0.833143	0.978179	0.214069	0.978179	0.493379	0.978179	0.196834	0.784903
y99	0.0038217	0.144737	0.0220705	0.969156	0.0179036	0.0105684	0.295283	0.107292	0.295283	0.0944659	0.295283	0.0107476	0.0170352
y100	6.50047e-05	0.00170228	0.00661678	2.40033e-05	0.0685855	0.200528	2.23406e-07	0.363713	2.23406e-07	0.951832	2.23406e-07	0.0130996	0.00137935
y101	5.31246e-05	0.472414	0.40771	0.363674	0.0442824	0.00159419	0.0835321	0.74576	0.0835321	0.686703	0.0835321	1.44123e-08	0.464387
y102	0.0958258	0.896364	0.605705	0.260739	0.640556	0.0315542	0.808477	0.799486	0.808477	0.37656	0.808477	0.044082	0.575562
y103	0.775335	0.991803	0.710272	0.764754	0.67336	0.188263	0.393755	0.205743	0.393755	0.33333	0.393755	0.266443	0.581262
y104	0.169398	0.941034	0.823214	0.815878	0.0649673	0.160628	0.0331839	0.337472	0.0331839	0.503004	0.0331839	0.330031	1.15755e-06
y105	0.0154148	0.862399	0.408749	0.419162	0.00392196	0.00516005	0.000242285	0.00711914	0.000242285	0.00332188	0.000242285	0.0545642	2.06833e-07
y106	0.623162	0.529775	0.681558	0.680476	0.255346	0.819635	0.26132	0.735364	0.26132	0.904544	0.26132	0.085964	1.17585e-07
y107	0.107082	0.504486	0.594434	0.587319	0.1407	0.0532861	0.0742421	0.356896	0.0742421	0.0510646	0.0742421	0.151586	1.323e-07
y108	0.223965	0.967567	0.793172	0.827656	0.649557	0.0522916	0.293366	0.0477931	0.293366	0.0148336	0.293366	0.467587	0.916324
y109	0.532848	0.53713	0.868359	0.897043	0.0550414	0.466691	0.645336	0.553698	0.645336	0.842169	0.645336	0.539295	0.947385
y110	5.52699e-05	0.619222	0.392243	0.714436	0.0130077	0.00340495	0.202405	0.906919	0.202405	0.833032	0.202405	1.64214e-08	0.994511
y111	0.421441	0.0893277	0.599952	0.942147	0.55221	0.606955	0.8644	0.989419	0.8644	0.534206	0.8644	0.0178651	0.00100028
y112	0.229662	0.416311	0.0690679	0.245244	0.533201	0.184426	0.78139	0.875139	0.78139	0.984467	0.78139	0.311399	0.766995
y113	0.460069	0.253666	0.139554	0.30801	0.322162	0.632788	0.284724	0.409698	0.284724	0.833801	0.284724	0.249701	0.125797
y114	0.000866225	0.000204632	2.2139e-10	2.98851e-06	0.0427501	0.029398	0.134581	0.680737	0.134581	0.735	0.134581	0.118709	1.53407e-07
y115	0.0959475	0.27759	0.0252792	0.60948	0.950997	0.115666	0.126657	0.190883	0.126657	0.885097	0.126657	0.137476	0.0984438
y116	0.31149	0.326334	0.318662	0.0321481	0.332218	0.73393	0.708832	0.443213	0.708832	0.880061	0.708832	0.000238688	0.281741
y117	0.373868	0.591901	0.577861	0.416779	0.594939	0.122328	0.583998	0.857724	0.583998	0.960955	0.583998	0.397479	0.23118
y118	0.975087	0.861284	0.86373	0.873871	0.405138	0.659975	0.540801	0.594008	0.540801	0.491264	0.540801	0.518875	0.638927
y119	0.400304	0.156444	0.386061	0.543278	0.535499	0.683367	0.676514	0.849569	0.676514	0.951799	0.676514	0.673485	0.297243
y120	0.477115	0.485531	0.426789	0.528177	0.38227	0.867635	0.518615	0.331778	0.518615	0.689731	0.518615	0.00507747	0.589873
y121	0.758992	0.88494	0.179155	0.458976	0.905623	0.609047	0.908978	0.522082	0.908978	0.895444	0.908978	0.329345	0.0280376
y122	0.000805226	0.00278157	0.000658035	1.98976e-06	0.0193925	0.0667872	0.106238	0.846634	0.106238	0.789207	0.106238	2.73404e-06	0.807324
y123	0.898464	0.828107	0.13092	0.347702	0.654792	0.780702	0.964462	0.711968	0.964462	0.422784	0.964462	0.872853	1.35664e-05
y124	0.136489	0.203856	0.0229398	0.0647986	0.610616	0.0932672	0.947437	0.787707	0.947437	0.994784	0.947437	0.00648131	0.585401
y125	0.0427016	0.0108788	1.80767e-05	0.00466987	0.449283	0.161946	0.112321	0.347914	0.112321	0.908308	0.112321	0.26582	0.000669684
y126	0.106557	0.0294425	6.28463e-06	0.0109242	0.0695704	0.842322	0.464923	0.981576	0.464923	0.575317	0.464923	0.177336	2.6268e-07
y127	0.664944	0.188005	0.133784	0.997304	0.281739	0.962636	0.497864	0.806286	0.497864	0.826286	0.497864	0.0050813	0.769402
y128	0.179892	0.211906	0.085102	0.146159	0.389608	0.879243	0.0741563	0.43206	0.0741563	0.769373	0.0741563	0.339499	0.616112
y129	0.171074	0.322301	0.0207477	0.366963	0.364412	0.528588	0.355238	0.81717	0.355238	0.680683	0.355238	0.0462778	0.980131
y130	0.902631	0.970506	0.406508	0.593275	0.946771	0.288425	0.144488	0.742689	0.144488	0.521114	0.144488	0.476698	0.441149
y131	0.705517	0.87275	0.825647	0.997324	0.802115	0.440407	0.411626	0.169813	0.411626	0.985679	0.411626	0.395028	0.102497
y132	0.0145207	0.00615436	3.89018e-06	0.000311959	0.124526	0.201775	0.119828	0.838323	0.119828	0.63642	0.119828	0.483734	3.58068e-05
y133	0.534501	0.129028	0.900565	0.629011	0.779707	0.568425	0.887809	0.438314	0.887809	0.894754	0.887809	0.0224582	0.187976
y134	0.0948766	0.490393	0.128873	0.430834	0.199905	0.22226	0.996305	0.406264	0.996305	0.40789	0.996305	1.682e-11	0.340344
y135	0.704728	0.858335	0.314205	0.659141	0.765194	0.213364	0.488594	0.646608	0.488594	0.740095	0.488594	0.952877	0.317798
y136	8.08471e-08	0.00155558	3.122e-11	0.00389642	0.000406528	0.000241119	0.0620188	0.467202	0.0620188	0.786177	0.0620188	6.23749e-06	5.2414e-10
y137	0.0978214	0.294639	0.907713	0.000322747	0.865198	0.0572958	0.473723	0.170034	0.473723	0.50922	0.473723	0.456897	0.00805602
y138	0.0968554	0.0317914	0.00113488	0.00175967	0.171479	0.649094	0.22957	0.995066	0.22957	0.738919	0.22957	0.238276	4.51315e-05
y139	0.0201983	0.0239894	0.0147751	0.0127913	0.19029	0.58404	0.00359977	0.0665718	0.00359977	0.762047	0.00359977	0.160471	0.876097
y140	0.381051	0.188058	0.912159	0.000836515	0.823121	0.569905	0.353084	0.681066	0.353084	0.597415	0.353084	0.13119	0.0348863
y141	0.00170425	0.00555282	0.000908914	6.36726e-06	0.0193865	0.444784	0.00351645	0.896502	0.00351645	0.497183	0.00351645	0.647081	0.200397
y142	0.0438522	0.0606353	5.66232e-05	0.0100441	0.00242579	0.868117	0.805284	0.85005	0.805284	0.609447	0.805284	0.00967742	0.00989319
y143	0.00447382	0.0232701	0.000540087	0.00160945	0.228259	0.163158	0.00266227	0.410449	0.00266227	0.5285	0.00266227	0.587886	0.611477
y144	0.00531725	0.127892	0.0153135	0.00319149	0.137362	0.033307	0.294915	0.378251	0.294915	0.726092	0.294915	0.0729475	0.0182071
y145	6.15402e-05	0.00113626	0.00389918	4.62177e-08	0.108019	0.0106769	0.000594308	0.896747	0.000594308	0.773758	0.000594308	0.00278649	0.200813
y146	0.197289	0.210666	0.026395	0.173075	0.308644	0.622182	0.44806	0.600593	0.44806	0.957007	0.44806	0.989197	0.389263
y147	0.00182484	0.00499898	0.00510577	2.19665e-05	0.392849	0.107326	7.73928e-05	0.466788	7.73928e-05	0.55159	7.73928e-05	0.857526	0.560425
y148	0.451377	0.473043	0.0382298	0.913665	0.580411	0.784085	0.588628	0.281441	0.588628	0.464493	0.588628	0.278749	0.0455661
y149	0.0648566	0.679977	0.928321	0.198267	0.486071	0.0118681	0.403741	0.594135	0.403741	0.413867	0.403741	2.50431e-05	4.20873e-09
y150	0.0657838	0.935868	0.991571	0.997634	0.29953	0.0144681	0.183826	0.0159022	0.183826	0.0401771	0.183826	0.615447	0.498599
y151	0.727918	0.315708	0.198062	0.951511	0.915085	0.949656	0.217504	0.140794	0.217504	0.534605	0.217504	0.0194908	0.217827
y152	0.91468	0.878691	0.00852568	0.738943	0.330679	0.847988	0.269618	0.715417	0.269618	0.269267	0.269618	0.750746	2.59245e-06
y153	0.875505	0.920166	0.232655	0.542751	0.738636	0.731475	0.659023	0.712812	0.659023	0.673416	0.659023	2.18915e-09	0.166272
y154	0.001856	0.0552997	0.00163544	0.00315371	0.00701874	0.0126257	0.357306	0.0255857	0.357306	0.0287019	0.357306	0.162727	0.000828869
y155	0.00174186	0.0699135	0.00520061	0.00335697	0.0436928	0.0189907	0.517361	0.525869	0.517361	0.980303	0.517361	0.115497	0.000629641
y156	0.182684	0.372594	0.702526	0.0526788	0.846982	0.497686	0.0450206	0.78264	0.0450206	0.601934	0.0450206	0.0139995	0.398323
y157	1.51958e-09	4.12829e-07	5.79e-12	3.23e-12	0.00245793	9.60694e-06	0.000643902	0.661156	0.000643902	0.892973	0.000643902	0.000579864	0.708702
y158	0.665509	0.197508	0.00666825	0.181761	0.320371	0.505497	0.561378	0.975817	0.561378	0.901866	0.561378	0.891694	0.000127431
y159	0.00229891	0.469333	0.000885673	0.864908	0.0880324	0.186326	0.00485852	0.0490886	0.00485852	0.246658	0.00485852	0.000717808	8.41375e-07
y160	0.000839521	0.119352	0.0953934	0.00378303	0.280131	0.0175533	0.00457956	0.643795	0.00457956	0.437602	0.00457956	3.66242e-05	6.30748e-07
y161	4.63698e-07	6.22169e-05	2.126e-11	5.0459e-08	2.53637e-06	0.0101558	0.482401	0.833206	0.482401	0.850919	0.482401	0.212862	0.559821
y162	0.960706	0.302735	0.0486993	0.0412172	0.292462	0.481144	0.629902	0.257804	0.629902	0.314887	0.629902	0.0262803	0.0115691
y163	0.63336	0.080173	0.432824	0.000799828	0.580094	0.630677	0.162273	0.0121574	0.162273	0.141527	0.162273	9.8651e-05	0.503395
y164	0.322059	0.201487	0.862994	0.895905	0.807861	0.0442034	0.584306	0.615307	0.584306	0.457285	0.584306	0.554341	0.000658248
y165	0.000980446	0.312457	0.145945	0.169616	0.0460314	0.000227437	0.173862	0.0223639	0.173862	0.000420087	0.173862	0.0429884	0.199876
y166	0.253629	0.0147001	0.184166	0.129028	0.458947	0.837056	0.170785	0.509402	0.170785	0.325296	0.170785	0.749925	0.52939
y167	7.92381e-09	0.36451	0.109697	0.307733	5.74971e-05	3.78164e-06	0.728277	0.348133	0.728277	0.424018	0.728277	0.263247	0
y168	2.92084e-07	8.3458e-07	2.50869e-06	3.6982e-10	0.000102897	0.176499	3.53477e-06	0.324981	3.53477e-06	0.287163	3.53477e-06	0.0495072	0.289117
y169	0.000379439	0.0270423	7.9622e-06	0.00645727	0.0404907	0.00471651	0.371821	0.652964	0.371821	0.764847	0.371821	0.115351	0.0221898
y170	0.594366	0.00344103	0.786121	0.821647	0.618505	0.390584	0.0384662	0.172814	0.0384662	0.264182	0.0384662	0.0414905	0.450588
y171	0.958584	0.0217077	0.748162	0.780974	0.617577	0.720673	0.91314	0.806973	0.91314	0.865692	0.91314	0.435367	0.205593
y172	0.200546	0.953094	0.505593	0.533952	0.015871	0.415624	0.0189503	0.0626454	0.0189503	0.434208	0.0189503	0.38933	0.0762868
y173	0.860488	0.498992	0.867902	0.874531	0.717465	0.232102	0.301185	0.608826	0.301185	0.204257	0.301185	0.1525	0.0946607
y174	0.458741	0.152772	0.936916	0.940848	0.520683	0.469959	0.64657	0.803067	0.64657	0.917956	0.64657	0.584591	0.422315
y175	0.843642	0.275838	0.573999	0.593711	0.954392	0.59974	0.754431	0.485612	0.754431	0.156712	0.754431	0.158738	0.175283
y176	0.214466	0.104848	0.84768	0.266993	0.878538	0.11946	0.800019	0.905909	0.800019	0.773099	0.800019	0.536893	1.03074e-06
y177	0.0363215	0.561825	0.76033	0.804161	0.936606	0.0247868	0.0860933	0.275281	0.0860933	0.248548	0.0860933	1.10804e-07	0.00521635
y178	0.0517302	0.337751	0.811087	0.238427	0.758529	0.102193	0.0821695	0.596873	0.0821695	0.521339	0.0821695	6.30622e-06	0.311769
y179	0.000208656	0.188136	0.781302	0.793578	0.00506042	0.000983264	0.35249	0.126508	0.35249	0.103667	0.35249	0.00023296	0.913244
y180	0.885727	0.693109	0.273264	0.643558	0.770762	0.954238	0.423131	0.823852	0.423131	0.513579	0.423131	0.946279	0.0200073
y181	0.477029	0.448275	0.268646	0.2829	0.578591	0.135607	0.835917	0.914212	0.835917	0.934494	0.835917	0.952225	0.493784
y182	0.714171	0.808347	0.541924	0.835192	0.620436	0.429537	0.656877	0.964215	0.656877	0.82182	0.656877	0.711359	0.971377
y183	0.495188	0.291431	0.498469	0.792451	0.0818934	0.859293	0.332646	0.229494	0.332646	0.547319	0.332646	0.273992	0.0796049
y184	0.334736	0.387672	0.146681	0.628322	0.674477	0.60049	0.369874	0.232489	0.369874	0.874039	0.369874	0.749756	0.689844
y185	0.275678	0.352286	0.0681469	0.663219	0.470479	0.617289	0.459727	0.228018	0.459727	0.863103	0.459727	0.363389	0.639602
y186	0.562785	0.897379	0.53338	0.639023	0.536938	0.735516	0.874847	0.460325	0.874847	0.967163	0.874847	0.480089	0.00669535
y187	0.0747078	0.0335159	0.000182875	0.00657052	0.200199	0.384375	0.345831	0.849237	0.345831	0.776045	0.345831	0.796035	0.000297815
y188	0.439259	0.186401	0.428544	0.0202555	0.533966	0.327267	0.425016	0.166933	0.425016	0.877122	0.425016	2.26021e-09	0.15504
y189	0.575308	0.588249	0.475465	0.0262002	0.174599	0.77833	0.153365	0.446488	0.153365	0.939677	0.153365	8.60441e-06	0.0912023
y190	0.0360314	0.0171076	0.000380181	0.000376	0.0650115	0.501343	0.255606	0.907608	0.255606	0.808278	0.255606	0.0773996	0.000493198
y191	0.53876	0.179755	0.00934642	0.177775	0.809863	0.611561	0.759627	0.576727	0.759627	0.977131	0.759627	0.449224	7.80123e-05
y192	0.0885801	0.496129	0.0656404	0.949044	0.221848	0.186824	0.982854	0.132869	0.982854	0.520546	0.982854	0.482573	0.12338
y193	0.739805	0.585993	0.486726	0.265577	0.614239	0.266427	0.832573	0.681234	0.832573	0.965899	0.832573	0.340668	0.152062
y194	0.80648	0.791397	0.8413	0.781505	0.840959	0.99177	0.751198	0.200789	0.751198	0.479292	0.751198	1.87035e-05	0.464142
y195	0.332048	0.173822	0.0852436	0.0756423	0.979425	0.181036	0.811269	0.508253	0.811269	0.660436	0.811269	8.22528e-07	0.0777028
y196	0.462864	0.952031	0.413422	0.494875	0.89948	0.389336	0.518823	0.823047	0.518823	0.681868	0.518823	0.0280139	0.013944
y197	0.819804	0.757074	0.71014	0.89454	0.500181	0.804427	0.882425	0.923645	0.882425	0.684902	0.882425	0	0.838249
y198	0.01292	0.931243	0.71099	0.372383	0.0171903	0.0236108	0.0980794	0.0145373	0.0980794	0.00874151	0.0980794	0.00013622	0.0215739
y199	0.0372779	0.00640251	1.12014e-06	0.000521594	0.201579	0.14668	0.472688	0.638612	0.472688	0.741816	0.472688	0.10573	1.15772e-05
y200	0.340375	0.266003	0.00237419	0.069299	0.447575	0.836771	0.405654	0.620857	0.405654	0.364398	0.405654	0.0877837	9.7123e-06
y201	0.269585	0.0911488	0.000777477	0.0482648	0.839206	0.221499	0.261947	0.717368	0.261947	0.536494	0.261947	0.0382538	4.42107e-06
y202	0.235623	0.065015	0.000181127	0.0338775	0.152044	0.779683	0.261573	0.887491	0.261573	0.507441	0.261573	0.425476	3.5435e-07
y203	2.25109e-05	0.0219308	0.000744753	0.00122293	0.0346328	0.00434316	0.00763504	0.975905	0.00763504	0.556953	0.00763504	0.50432	2.76747e-08
y204	0.0463997	0.0289901	3.22457e-05	8.91737e-05	0.66722	0.00530647	0.286981	0.842432	0.286981	0.956279	0.286981	0	5.15634e-06
y205	0.696757	0.945874	0.299181	0.901134	0.238262	0.622374	0.052677	0.421949	0.052677	0.459041	0.052677	0.882035	0.907434
y206	0.738658	0.710618	0.0940881	0.0663452	0.601678	0.974084	0.923816	0.424461	0.923816	0.872603	0.923816	0	0.158877
y207	0.743691	0.811971	0.982182	0.347403	0.73863	0.891186	0.971888	0.484916	0.971888	0.898959	0.971888	0.000602202	0.833916
y208	0.223741	0.0213098	0.000367241	0.0897454	0.756011	0.0864885	0.467284	0.817655	0.467284	0.609401	0.467284	0.719287	0.000108331
y209	0.479688	0.244433	0.00303131	0.0514497	0.418694	0.890567	0.838067	0.903577	0.838067	0.730744	0.838067	0.0565027	5.61164e-07
y210	0.789543	0.394203	0.0265273	0.431191	0.755151	0.50779	0.302883	0.990573	0.302883	0.810788	0.302883	0.871815	0.00133433
y211	0.101775	0.0752351	0.107734	0.00113185	0.563545	0.359289	0.0863275	0.902674	0.0863275	0.806257	0.0863275	0.265312	0.0450983
y212	0.0745591	0.16884	0.158017	0.0161712	0.244381	0.139894	0.952424	0.933005	0.952424	0.615141	0.952424	0.535149	0.230302
y213	0.0085136	0.0478626	0.0170757	0.000579173	0.0353791	0.265901	0.17981	0.662961	0.17981	0.871203	0.17981	0.00450459	0.427008
y214	0.0903297	0.17319	0.04342	0.134347	0.172426	0.682351	0.168073	0.376571	0.168073	0.986368	0.168073	0.010857	0.531355
y215	0.20731	0.0594687	5.4592e-05	0.0277248	0.148083	0.55075	0.784539	0.749706	0.784539	0.904449	0.784539	0.0171639	2.16212e-06
y216	0.103398	0.0786934	0.000147404	0.00180939	0.217166	0.449149	0.415777	0.713934	0.415777	0.637398	0.415777	0.613306	1.2112e-06
y217	1.6515e-09	3.93995e-06	1.4323e-10	2.195e-11	1.22113e-05	0.000187637	0.0279634	0.941276	0.0279634	0.826996	0.0279634	1.8e-13	0.00811579
y218	0.366715	0.868744	0.588022	0.446684	0.943419	0.269461	0.575462	0.845138	0.575462	0.934481	0.575462	0.627683	0.00212417
y219	0.177038	0.0814965	8.42239e-05	0.0372999	0.259954	0.814085	0.234341	0.432329	0.234341	0.713175	0.234341	0.372881	2.07597e-06
y220	0.217754	0.0622518	0.594085	0.000621326	0.586224	0.311486	0.604842	0.454094	0.604842	0.723151	0.604842	0.000703963	0.109004
y221	0.0670799	0.317765	0.000503981	0.808126	0.100981	0.712436	0.183896	0.249354	0.183896	0.57215	0.183896	0.649692	0.116375
y222	0.0161267	0.257267	0.92503	0.00683645	0.0985302	0.144297	0.361045	0.689785	0.361045	0.694887	0.361045	0.00888377	1.13204e-06
y223	0.138959	0.166954	0.0291222	0.0988524	0.509895	0.234118	0.509767	0.775275	0.509767	0.894996	0.509767	0.622635	0.67654
y224	0.0220756	0.0983821	0.103568	0.00429056	0.266483	0.063888	0.395304	0.61293	0.395304	0.595786	0.395304	0.431373	0.906855
y225	0.721676	0.881555	0.447684	0.360788	0.874326	0.64987	0.673917	0.742914	0.673917	0.725469	0.673917	0.0732406	0.136003
y226	0.993688	0.521183	0.0436359	0.967498	0.458481	0.538569	0.844246	0.53647	0.844246	0.985112	0.844246	0.0633747	0.00146459
y227	0.905137	0.482663	0.0284022	0.986397	0.615742	0.908764	0.711245	0.462882	0.711245	0.91266	0.711245	0.405907	0.00380575
y228	0.388122	0.81128	0.899363	0.469748	0.25674	0.847354	0.954125	0.956976	0.954125	0.458362	0.954125	0.63943	0.794248
y229	0.785358	0.949693	0.920451	0.775636	0.951446	0.664619	0.874435	0.830796	0.874435	0.915673	0.874435	0.800562	0.360294
y230	0.00424338	0.00311306	1.85704e-07	0.000519002	0.148355	0.0108762	0.581247	0.476375	0.581247	0.820535	0.581247	0.181764	0.0056854
y231	0.1492	0.140182	0.00042954	0.0608891	0.803997	0.116023	0.548879	0.522573	0.548879	0.439571	0.548879	0.491747	0.00178848
y232	0.927594	0.361074	0.590718	0.618863	0.955365	0.408808	0.180735	0.029297	0.180735	0.220772	0.180735	0.0659512	0.354894
y233	0.00487407	0.145973	0.00931593	0.0885897	0.0974677	0.00501806	0.66355	0.316898	0.66355	0.275286	0.66355	0.78681	0.518255
y234	0.0262117	0.0127248	2.05308e-05	0.000891571	0.0849372	0.185291	0.596671	0.94599	0.596671	0.972177	0.596671	0.00823285	0.000521818
y235	0.12749	0.169313	0.0451564	0.0562578	0.237425	0.825409	0.1131	0.635111	0.1131	0.684239	0.1131	0.000734535	0.403118
y236	0.459465	0.228549	0.0949124	0.0428317	0.879558	0.675781	0.33678	0.761327	0.33678	0.662141	0.33678	0.075531	0.000759989
y237	0.280733	0.06672	0.499409	2.02952e-05	0.212424	0.852192	0.740327	0.367018	0.740327	0.772518	0.740327	5.95712e-09	7.7751e-05
y238	0.0544271	0.0377401	9.70059e-05	0.448714	0.597971	0.0792758	0.283517	0.420121	0.283517	0.515586	0.283517	0.227785	0.518926
y239	0.63823	0.774235	0.00539255	0.0954431	0.517873	0.474887	0.259657	0.137794	0.259657	0.480797	0.259657	0.0046151	0.603601
y240	0.158243	0.23864	0.139789	0.0843878	0.534034	0.2855	0.447471	0.75163	0.447471	0.985252	0.447471	0.0339547	0.907876
y241	0.9512	0.967614	0.660988	0.919727	0.157524	0.28817	0.435274	0.644314	0.435274	0.823611	0.435274	0.276387	0.663217
y242	0.402592	0.0179444	0.209126	0.233162	0.616591	0.926525	0.236534	0.416364	0.236534	0.471303	0.236534	0.00867662	0.12553
y243	0.826279	0.00241157	0.0302148	0.0638974	0.836208	0.552193	0.910905	0.847169	0.910905	0.474741	0.910905	0.452468	0.00545785
y244	6.70887e-07	2.43211e-05	1.0641e-08	1.1383e-09	0.00911013	0.00147335	0.0010253	0.709345	0.0010253	0.680247	0.0010253	4.22069e-08	0.647913
y245	0.685734	0.730044	0.560238	0.44971	0.455644	0.562629	0.42781	0.64311	0.42781	0.586556	0.42781	0.216406	0.37213
y246	0.27829	0.605696	0.628282	0.241418	0.675097	0.214758	0.155806	0.662776	0.155806	0.548292	0.155806	0.300729	0.273162
y247	0.61799	0.571733	0.327278	0.131686	0.871559	0.810465	0.233393	0.891176	0.233393	0.83438	0.233393	0.00983813	0.8245
y248	0.43026	0.719885	0.865202	0.657478	0.523308	0.0684891	0.0217163	0.208143	0.0217163	0.712551	0.0217163	0.140942	4.78507e-05
y249	0.960348	0.994231	0.268079	0.206155	0.731439	0.63419	0.183259	0.551687	0.183259	0.492839	0.183259	0.115559	0.208778
y250	0.00318629	0.91862	0.897298	0.773379	0.0267448	0.000207439	0.00596582	0.00189447	0.00596582	0.0018183	0.00596582	0.929355	0.140926
y251	0.625445	0.392458	0.130653	0.158321	0.525251	0.283488	0.0805174	0.510453	0.0805174	0.208049	0.0805174	0.633425	4.69034e-06
y252	0.370506	0.215986	0.997283	0.994337	0.459066	0.865423	0.16712	0.746319	0.16712	0.906725	0.16712	0.0840795	0.137891
y253	0.00240996	0.627636	0.323672	0.320465	0.0186339	0.0161902	0.731006	0.795508	0.731006	0.0724972	0.731006	0.000391933	0.524148
y254	0.685371	0.213972	0.648494	0.676558	0.941484	0.583032	0.0287075	0.230417	0.0287075	0.434968	0.0287075	0.161614	0.205811
y255	0.241398	0.563142	0.446784	0.250585	0.0766719	0.498103	0.214073	0.24827	0.214073	0.110995	0.214073	0.237856	0.00461529
y256	0.0662829	0.13715	0.0193543	0.0237921	0.274722	0.230311	0.404211	0.439062	0.404211	0.416048	0.404211	0.316878	0.0929582
y257	0.733532	0.558977	0.00387332	0.00301836	0.240764	0.320484	0.546345	0.282183	0.546345	0.172202	0.546345	0.482031	7.5367e-10
y258	0.00401032	0.000349543	0.768943	0.3626	0.804146	0.350798	5.61583e-08	0.0956404	5.61583e-08	0.512317	5.61583e-08	2.0897e-10	0.38424
y259	0.305425	0.953904	0.000191995	0.698366	0.595667	0.0171578	0.0126761	0.0688171	0.0126761	0.254561	0.0126761	0.640252	0.208268
y260	0.645917	0.996882	0.0170372	0.161321	0.257139	0.702001	0.915633	0.506933	0.915633	0.351782	0.915633	0.0816044	0.75993
y261	3.94431e-07	0.000349993	1.66833e-09	4.3274e-05	0.000348707	0.00541136	0.0104603	0.397345	0.0104603	0.53656	0.0104603	4.29163e-05	0.0248887
y262	4.59182e-06	0.00202033	2.64558e-05	3.61587e-07	4.43793e-05	0.0491003	0.0985836	0.602093	0.0985836	0.686108	0.0985836	0	0.0196595
y263	0.405751	0.240984	0.999811	0.308123	0.773295	0.305752	0.898915	0.553601	0.898915	0.730041	0.898915	0.137003	0.687358
y264	0.146222	0.20593	0.346373	0.365792	0.408354	0.340552	0.474888	0.445087	0.474888	0.569241	0.474888	0.241823	6.00807e-06
y265	0.481846	0.83952	0.717522	0.734672	0.403332	0.449213	0.334212	0.992801	0.334212	0.446908	0.334212	0.977386	0.000574354
y266	0.0645625	0.335683	0.904621	0.838051	0.0533837	0.083908	0.109463	0.0421651	0.109463	0.117169	0.109463	0.436016	0.000256033
y267	0.552186	0.81361	0.631024	0.625202	0.167431	0.729785	0.135857	0.545359	0.135857	0.529018	0.135857	0.330394	0.006553
y268	0.254055	0.333454	0.372348	0.405293	0.370613	0.195538	0.385702	0.113721	0.385702	0.0649478	0.385702	0.0451265	1.1874e-05
y269	0.0887142	0.39564	0.50398	0.529934	0.259321	0.0145645	0.0635795	0.175606	0.0635795	0.0861227	0.0635795	0.123862	3.31036e-08
y270	0.190163	0.314584	0.0926461	0.0618571	0.202001	0.53681	0.898116	0.429103	0.898116	0.83941	0.898116	0.674957	0.704799
y271	0.919183	0.974981	0.978732	0.939336	0.880602	0.948362	0.672054	0.974314	0.672054	0.848384	0.672054	0.28018	0.71286
y272	0.240657	0.168513	0.0713522	0.0374877	0.185714	0.75154	0.829712	0.888722	0.829712	0.797132	0.829712	0.867122	0.123807
y273	0.240044	0.351281	0.219702	0.188825	0.98334	0.0828069	0.951694	0.799969	0.951694	0.721868	0.951694	0.919274	0.461797
y274	0.132376	0.214898	0.289733	0.0527043	0.82973	0.1451	0.30096	0.615783	0.30096	0.810364	0.30096	0.28346	0.382061
y275	0.790728	0.282432	0.8383	0.999238	0.856954	0.599491	0.929369	0.835829	0.929369	0.941935	0.929369	0.83888	0.468716
y276	0.220603	0.214623	0.207331	0.0739065	0.491509	0.391002	0.603903	0.556977	0.603903	0.678135	0.603903	0.255733	0.908399
y277	0.613848	0.750897	0.240047	0.562132	0.928684	0.395691	0.987512	0.781728	0.987512	0.648116	0.987512	0.279	0.457411
y278	0.664188	0.726834	0.315033	0.950606	0.45548	0.816264	0.803394	0.575392	0.803394	0.985798	0.803394	0.516655	0.891177
y279	0.213252	0.415809	0.235856	0.10306	0.158928	0.645666	0.997234	0.491875	0.997234	0.975774	0.997234	0.926038	0.537782
y280	0.063767	0.161559	0.0181871	0.0648004	0.91772	0.0276935	0.234157	0.886959	0.234157	0.76825	0.234157	0.00645523	0.794187
y281	0.335841	0.45294	0.490752	0.134882	0.561645	0.112403	0.450904	0.782322	0.450904	0.868056	0.450904	0.087079	0.93839
y282	0.90264	0.913911	0.933244	0.750527	0.385712	0.255759	0.865362	0.315553	0.865362	0.699233	0.865362	0.0744057	0.958429
y283	0.0177678	0.0154844	0.000553137	0.00264357	0.211422	0.0529999	0.499192	0.281962	0.499192	0.550779	0.499192	0.152289	0.295453
y284	0.056544	0.216814	0.0158196	0.114957	0.708779	0.026841	0.642981	0.947205	0.642981	0.921349	0.642981	0.190495	0.225266
y285	0.260369	0.584748	0.364953	0.464785	0.814426	0.10861	0.585305	0.953704	0.585305	0.94468	0.585305	0.292661	0.0820806
y286	0.0163674	0.5969	0.250941	0.67208	0.0277646	0.0206752	0.0990096	0.101026	0.0990096	0.0111816	0.0990096	0.143616	0.451714
y287	0.0875278	0.0869078	0.0201194	0.00828157	0.11149	0.420204	0.7646	0.986682	0.7646	0.781723	0.7646	0.565018	0.284277
y288	0.187976	0.17945	0.748642	0.824618	0.481909	0.190864	0.940645	0.296768	0.940645	0.734941	0.940645	0.94429	0.359308
y289	0.0690167	0.0163295	0.114694	0.110536	0.322441	0.227737	0.338872	0.993691	0.338872	0.649852	0.338872	0.578963	0.172827
y290	0.00878035	0.0679303	0.0086705	0.0358665	0.0175355	0.350432	0.253771	0.40954	0.253771	0.882293	0.253771	0.286536	0.0377773
y291	0.222169	0.581584	0.125551	0.13744	0.0461802	0.744912	0.775318	0.683563	0.775318	0.38767	0.775318	0.492329	0.97231
y292	0.800854	0.650379	0.260793	0.804921	0.877225	0.735719	0.83664	0.914834	0.83664	0.636871	0.83664	0.994255	0.778109
y293	0.372655	0.45716	0.208611	0.094691	0.359119	0.765314	0.827728	0.280444	0.827728	0.662403	0.827728	0.413294	0.248932
y294	0.724005	0.714344	0.141223	0.863903	0.708522	0.260148	0.678856	0.87059	0.678856	0.913046	0.678856	0.06464	0.319791
y295	0.00198506	0.000617612	3.3032e-10	2.78032e-05	0.0397734	0.0834576	0.112088	0.837583	0.112088	0.51452	0.112088	0.0487989	8.70841e-08
y296	0.000960532	0.00158904	1.48298e-09	1.60323e-05	0.0522854	0.0319329	0.103367	0.921167	0.103367	0.554258	0.103367	0.0945944	1.46482e-05
y297	2.05578e-05	0.0103441	3.703e-11	0.00455724	0.0206842	0.000456623	0.247088	0.288387	0.247088	0.892896	0.247088	0.395029	0.152789
y298	3.065e-11	4.89832e-07	1.7e-13	9.85e-12	0.00097815	1.70816e-06	4.2468e-05	0.255131	4.2468e-05	0.323353	4.2468e-05	1.31923e-06	0.0153878
y299	0.0180311	0.0330288	7.19306e-06	0.000175323	0.160364	0.030425	0.970658	0.586326	0.970658	0.322601	0.970658	0.502574	0.000161453
y300	0.147955	0.98764	4.22082e-06	0.00404663	0.416127	0.336451	0.479267	0.472809	0.479267	0.775826	0.479267	0.197165	7.71926e-07
y301	0.000267392	0.0143252	0.00163047	0.00377912	0.0109543	0.0180351	0.27129	0.428122	0.27129	0.277081	0.27129	6.86022e-07	0.950951
y302	0.0497227	0.000776857	4.97667e-07	0.000714028	0.68218	0.174126	0.0360842	0.798764	0.0360842	0.952899	0.0360842	0.010409	4.65155e-08
y303	0.887836	0.894289	0.892812	0.972345	0.633836	0.591777	0.622736	0.580706	0.622736	0.906999	0.622736	0.0107889	0.621016
y304	0.813876	0.720673	0.940275	0.700865	0.423889	0.839695	0.664862	0.177446	0.664862	0.49983	0.664862	0.262807	0.481202
y305	0.372016	0.33248	0.317567	0.332032	0.0416231	0.418973	0.848055	0.723321	0.848055	0.480898	0.848055	0.557521	0.67379
y306	0.73552	0.172039	0.347656	0.778144	0.815042	0.795986	0.3414	0.499764	0.3414	0.471442	0.3414	0.778558	0.2847
y307	0.841323	0.801268	0.840314	0.696258	0.437688	0.327691	0.87239	0.904715	0.87239	0.948089	0.87239	0.561095	0.835804
y308	0.725929	0.812416	0.921786	0.456237	0.761603	0.966869	0.746191	0.784286	0.746191	0.956711	0.746191	0.726303	0.803399
y309	0.456027	0.190509	0.00404632	0.158649	0.399153	0.917824	0.497379	0.92732	0.497379	0.615581	0.497379	0.676546	3.35419e-05
y310	0.637143	0.848363	0.0536793	0.158036	0.92288	0.5837	0.915119	0.818432	0.915119	0.480515	0.915119	0.0154152	0.000535338
y311	0.176324	0.100607	0.000333385	0.123914	0.921745	0.0650127	0.63451	0.617953	0.63451	0.843264	0.63451	0.695701	0.00261332
y312	0.0742002	0.0729866	0.00552136	0.00975503	0.150136	0.441978	0.395743	0.991749	0.395743	0.895943	0.395743	0.246632	0.0803634
y313	0.244448	0.0724589	0.00140137	0.0165158	0.352021	0.428728	0.968169	0.98019	0.968169	0.99812	0.968169	0.0225275	2.38761e-05
y314	0.0456668	0.154841	0.405809	0.00366106	0.841277	0.0200295	0.127112	0.780454	0.127112	0.949462	0.127112	4.77469e-06	0.143276
y315	0.190145	0.198472	0.0527338	0.139319	0.0704575	0.973983	0.826986	0.878487	0.826986	0.675404	0.826986	0.0431369	0.830656
y316	0.792687	0.589653	0.555115	0.250785	0.600067	0.434807	0.814091	0.398643	0.814091	0.871146	0.814091	0.000145857	0.0671792
y317	0.454827	0.68804	0.395483	0.790903	0.296515	0.793871	0.542781	0.732944	0.542781	0.908608	0.542781	0.205506	0.327659
y318	0.770244	0.333607	0.783712	0.805147	0.602071	0.635463	0.481469	0.615113	0.481469	0.881799	0.481469	0.290054	0.425027
y319	0.46099	0.163812	0.00707717	0.132398	0.353322	0.816048	0.461164	0.686513	0.461164	0.76628	0.461164	0.587943	4.75335e-05
y320	0.177593	0.0414625	3.69765e-05	0.0255488	0.0500894	0.982152	0.882546	0.732151	0.882546	0.930035	0.882546	0.0992233	1.62406e-06
y321	0.84958	0.779127	0.451949	0.698352	0.836016	0.712003	0.830601	0.290036	0.830601	0.805996	0.830601	0.307966	0.939829
y322	0.575331	0.678991	0.51022	0.531163	0.497509	0.643784	0.58922	0.957155	0.58922	0.726983	0.58922	0.323873	0.598981
y323	0.542458	0.239653	0.117812	0.377065	0.790475	0.322808	0.535358	0.47617	0.535358	0.909911	0.535358	0.583167	0.261542
y324	0.443063	0.494652	0.598631	0.201123	0.852906	0.405395	0.818238	0.899751	0.818238	0.916864	0.818238	0.940459	0.879875
y325	0.0854253	0.104685	0.0263947	0.0135236	0.37854	0.232564	0.364494	0.961762	0.364494	0.959945	0.364494	0.059458	0.346116
y326	0.0962442	0.0119902	9.56885e-07	0.0160107	0.169334	0.531008	0.373227	0.256605	0.373227	0.898354	0.373227	0.110784	5.106e-08
y327	0.699874	0.493798	0.372514	0.0544365	0.378518	0.104881	0.0179839	0.93101	0.0179839	0.64962	0.0179839	0.0596676	0.198549
y328	0.958895	0.984054	0.930774	0.770691	0.646945	0.798346	0.825938	0.735246	0.825938	0.824486	0.825938	0.931107	0.51302
y329	0.915633	0.82211	0.58494	0.965497	0.546411	0.545151	0.785322	0.758633	0.785322	0.864146	0.785322	0.902517	0.209907
y330	0.1265	0.318966	0.0119152	0.339323	0.960725	0.0359507	0.687486	0.219965	0.687486	0.781202	0.687486	0.925206	0.625009
y331	0.167935	0.219528	0.0234754	0.297808	0.409381	0.251935	0.865063	0.350975	0.865063	0.684183	0.865063	0.319227	0.793835
y332	0.906098	0.971168	0.957539	0.810878	0.899459	0.98357	0.898342	0.757373	0.898342	0.865488	0.898342	0.998698	0.962015
y333	0.625629	0.889257	0.519458	0.766484	0.939472	0.754109	0.37922	0.636991	0.37922	0.690592	0.37922	0.0725743	0.0334726
y334	0.219368	0.482447	0.0842481	0.358722	0.127222	0.477845	0.479483	0.712315	0.479483	0.831674	0.479483	0.257975	0.240485
y335	0.660708	0.863421	0.449627	0.942916	0.664557	0.976458	0.726474	0.908578	0.726474	0.898047	0.726474	0.0322394	0.00321597
y336	0.894825	0.810117	0.927988	0.531097	0.879899	0.864923	0.825144	0.943554	0.825144	0.791147	0.825144	0.609914	0.843353
y337	0.213921	0.235162	0.337975	0.0177825	0.67564	0.0805393	0.353171	0.726314	0.353171	0.920401	0.353171	0.0695075	0.476216
y338	0.561775	0.661633	0.31039	0.479759	0.445534	0.563933	0.399313	0.688945	0.399313	0.798757	0.399313	0.532893	0.955585
y339	0.109284	0.235343	0.0833624	0.0389141	0.763003	0.148186	0.245508	0.624672	0.245508	0.633444	0.245508	0.365904	0.921517
y340	0.770453	0.770353	0.801394	0.276678	0.830757	0.942819	0.596509	0.607298	0.596509	0.849874	0.596509	0.219773	0.685643
y341	0.312684	0.314478	0.393982	0.33884	0.545407	0.74497	0.296359	0.148819	0.296359	0.633577	0.296359	0.30168	0.466285
y342	0.633697	0.0666669	0.38199	0.00229473	0.648502	0.925244	0.024977	0.203713	0.024977	0.0198879	0.024977	0.00255357	0.971217
y343	0.0323749	0.118831	0.00210494	0.00904052	0.158114	0.0459304	0.719241	0.238429	0.719241	0.874845	0.719241	0.834118	0.852031
y344	0.816828	0.923036	0.674596	0.827754	0.371069	0.838315	0.542109	0.721785	0.542109	0.907336	0.542109	0.388529	0.807646
y345	0.00568625	0.0068797	6.67675e-06	6.17821e-05	0.137614	0.0306857	0.352935	0.258163	0.352935	0.712386	0.352935	0.0378519	0.00281113
y346	0.0267883	0.0352527	0.000790125	0.00600894	0.232304	0.127786	0.272952	0.684676	0.272952	0.954328	0.272952	0.997103	0.185178
y347	0.280087	0.354032	0.236346	0.156809	0.443804	0.401404	0.981645	0.921287	0.981645	0.760112	0.981645	0.78179	0.790275
y348	0.617596	0.938151	0.753894	0.563691	0.718049	0.387806	0.390626	0.348886	0.390626	0.932071	0.390626	0.249032	0.281986
y349	0.0539596	0.233791	0.00233532	0.218715	0.0526537	0.230086	0.657273	0.840362	0.657273	0.946932	0.657273	0.154222	0.205452
y350	0.300005	0.998734	0.123795	0.880555	0.443035	0.69983	0.472162	0.171592	0.472162	0.310309	0.472162	0.494711	0.177582
y351	0.702728	0.805729	0.723513	0.450887	0.393345	0.910495	0.764768	0.443836	0.764768	0.658267	0.764768	0.808808	0.29098
y352	0.00779924	0.00562163	5.50964e-06	7.36016e-05	0.164626	0.0452415	0.271356	0.793071	0.271356	0.735659	0.271356	1.30481e-05	0.000463726
y353	0.633203	0.222246	0.0191233	0.123333	0.480947	0.995543	0.991074	0.999659	0.991074	0.916338	0.991074	0.62913	2.31605e-05
y354	0.447484	0.850686	0.703156	0.401222	0.503194	0.050834	0.765775	0.706702	0.765775	0.706576	0.765775	0.096001	0.0107244
y355	0.237435	0.359269	0.0389546	0.287627	0.362185	0.384704	0.985228	0.833627	0.985228	0.893589	0.985228	0.586552	0.795321
y356	0.941971	0.33746	0.0986821	0.0621648	0.455416	0.459768	0.847675	0.779411	0.847675	0.873376	0.847675	0.806671	7.7628e-05
y357	0.710886	0.666679	0.076668	0.23781	0.90061	0.794812	0.761661	0.900177	0.761661	0.558523	0.761661	0.195037	0.000801309
y358	0.989163	0.696367	0.266234	0.225636	0.729137	0.802497	0.303396	0.381676	0.303396	0.137385	0.303396	0.868713	0.25665
y359	1.26335e-05	0.000875005	1.32638e-07	1.50033e-05	0.00054817	0.0146252	0.179068	0.568041	0.179068	0.80255	0.179068	0.00177302	0.0662017
y360	0.333706	0.887105	0.648048	0.974281	0.623876	0.331255	0.976638	0.926963	0.976638	0.874863	0.976638	0.397089	0.00143931
y361	0.00843855	0.0148276	0.0368464	4.11685e-06	0.11218	0.098816	0.190666	0.601455	0.190666	0.868558	0.190666	0.0628435	0.485343
y362	0.474111	0.768255	0.410329	0.759412	0.875045	0.356971	0.985396	0.359705	0.985396	0.926882	0.985396	0.041752	0.000179485
y363	0.862074	0.768234	0.825944	0.731344	0.262441	0.103857	0.640993	0.731345	0.640993	0.953745	0.640993	0.0513895	0.062747
y364	0.214112	0.500323	0.826309	0.0640085	0.60508	0.413852	0.345577	0.441867	0.345577	0.773831	0.345577	0.0163722	0.184552
y365	0.565332	0.398977	0.701708	0.255361	0.388878	0.240741	0.333995	0.351872	0.333995	0.765074	0.333995	0.197426	0.570924
y366	0.454695	0.728461	0.874942	0.122914	0.378035	0.164769	0.283034	0.250372	0.283034	0.518289	0.283034	0.000209006	0.751091
y367	0.569633	0.256556	0.0730419	0.128345	0.778499	0.641729	0.852232	0.948438	0.852232	0.984653	0.852232	0.122894	0.000665426
y368	0.947862	0.952129	0.995079	0.938359	0.558941	0.49715	0.723914	0.258301	0.723914	0.52997	0.723914	0.253702	0.457641
y369	0.520341	0.569269	0.174137	0.223157	0.388967	0.73444	0.427053	0.993338	0.427053	0.534553	0.427053	0.151585	0.000454895
y370	0.171984	0.929239	0.402729	0.883706	0.242651	0.130151	0.252273	0.0718397	0.252273	0.0390948	0.252273	0.933111	0.0330416
y371	0.00807563	0.997542	0.19929	0.593084	0.0466478	0.0633454	0.801498	0.0608894	0.801498	0.00199086	0.801498	0.954001	0.296958
y372	0.70131	0.631169	0.572949	0.882894	0.779566	0.922199	0.481587	0.944314	0.481587	0.992741	0.481587	0.371256	0.885927
y373	0.442095	0.277984	0.964319	0.520847	0.244126	0.755073	0.589023	0.930976	0.589023	0.914409	0.589023	0.487495	0.423792
y374	0.979235	0.950139	0.455697	0.452405	0.585292	0.217574	0.240005	0.175399	0.240005	0.237928	0.240005	0.050183	0.193811
y375	0.714215	0.877097	0.79703	0.826096	0.571306	0.244515	0.917228	0.828392	0.917228	0.891973	0.917228	0.874181	0.0202984
y376	0.95809	0.279589	0.538076	0.597959	0.0693521	0.410434	0.103573	0.153072	0.103573	0.105407	0.103573	0.713954	0.000332703
y377	0.585371	0.658317	0.60831	0.633563	0.972574	0.822712	0.263092	0.454497	0.263092	0.401453	0.263092	0.437757	0.00928422
y378	0.177104	0.825173	0.878562	0.902135	0.100714	0.0823795	0.0152381	0.119001	0.0152381	0.0655583	0.0152381	0.0875846	3.47647e-05
y379	0.0588172	0.51979	0.686551	0.722752	0.26672	0.00611331	0.0617821	0.0349133	0.0617821	0.0196227	0.0617821	0.755862	0.228098
y380	0.394824	0.434708	0.382078	0.411844	0.91816	0.262353	0.935153	0.375934	0.935153	0.839442	0.935153	0.134543	0.0224255
y381	0.842923	0.815707	0.538228	0.529402	0.334552	0.779796	0.49039	0.787959	0.49039	0.538311	0.49039	0.711009	0.945835
y382	0.00831662	0.00696574	0.000281618	0.000433805	0.0883072	0.0717383	0.399888	0.772292	0.399888	0.990611	0.399888	0.456346	0.00850822
y383	0.260681	0.842111	0.542491	0.56787	0.00384956	0.867002	0.0585725	0.183137	0.0585725	0.0681737	0.0585725	0.428679	0.769179
y384	0.841439	0.223204	0.67123	0.373355	0.899302	0.919834	0.896925	0.12364	0.896925	0.586713	0.896925	0.237394	0.0237373
y385	0.663961	0.778227	0.495525	0.517786	0.90468	0.803318	0.069307	0.293738	0.069307	0.393335	0.069307	0.603206	0.000571175
y386	7.80062e-05	0.605668	0.013519	0.248161	0.00983815	9.45003e-06	0.0454353	0.000149367	0.0454353	6.53806e-06	0.0454353	0.0129559	0.00055633
y387	0.011182	0.00516096	0.000118097	0.000140597	0.0234498	0.285203	0.385491	0.302665	0.385491	0.894819	0.385491	0.39556	0.0139715
y388	0.0787688	0.0432967	0.0105006	0.00518926	0.991187	0.0708739	0.148033	0.384367	0.148033	0.971756	0.148033	0.0249222	0.0312146
y389	0.5031	0.31885	0.141578	0.115865	0.459878	0.389552	0.0442616	0.962906	0.0442616	0.918637	0.0442616	0.0441274	0.00163432
y390	0.0289175	0.147376	0.00849549	0.138676	0.131242	0.526863	0.0408345	0.530039	0.0408345	0.609696	0.0408345	0.792996	0.176118
y391	0.282534	0.259327	0.203572	0.0474107	0.597128	0.32852	0.854536	0.824027	0.854536	0.796577	0.854536	0.49542	0.36569
y392	0.161056	0.762055	0.15813	0.640906	0.211301	0.75365	0.33364	0.403513	0.33364	0.468737	0.33364	0.304034	0.0187921
y393	5.94601e-08	5.42575e-05	7.90712e-08	1.06542e-06	0.000479	0.00432315	0.000319164	0.0337123	0.000319164	0.131519	0.000319164	0.990514	0.371835
y394	0.0959556	0.0561411	0.00679829	0.00646571	0.294253	0.458136	0.20445	0.639038	0.20445	0.893857	0.20445	0.000120739	0.00742775
y395	0.0210605	0.722888	0.939622	0.974098	0.10191	0.00132331	0.0112596	0.0199019	0.0112596	0.0693248	0.0112596	0.368226	0.930956
y396	0.50645	0.981199	0.74879	0.758721	0.610561	0.311713	0.343805	0.893938	0.343805	0.920704	0.343805	0.424068	0.936306
y397	0.57082	0.976547	0.334402	0.625409	0.334385	0.88575	0.643641	0.24335	0.643641	0.491457	0.643641	0.735329	0.345038
y398	0.693068	0.132759	0.734838	0.924319	0.586059	0.68194	0.411094	0.677611	0.411094	0.73296	0.411094	0.365937	0.440296
y399	0.226544	0.469301	0.791993	0.770833	0.170977	0.223376	0.164526	0.382966	0.164526	0.0676895	0.164526	0.891346	0.907721
y400	0.104844	0.846802	0.544948	0.541495	0.0681896	0.448937	0.788812	0.318582	0.788812	0.0701502	0.788812	0.391872	0.910463
y401	0.430975	0.474293	0.959017	0.954775	0.435883	0.422663	0.471269	0.219425	0.471269	0.0736115	0.471269	0.189905	0.0526531
y402	0.331514	0.404528	0.549252	0.571733	0.222474	0.337413	0.194295	0.0374552	0.194295	0.0166342	0.194295	0.262354	0.869846
y403	0.199314	0.19661	0.5732	0.61628	0.100934	0.138692	0.0320085	0.0426938	0.0320085	0.00358505	0.0320085	0.312957	0.929598
y404	0.813602	0.389015	0.632033	0.558459	0.478838	0.513214	0.47171	0.0981312	0.47171	0.478347	0.47171	0.123593	0.266622
y405	0.687054	0.967187	0.948529	0.599268	0.995935	0.483996	0.850934	0.437291	0.850934	0.884638	0.850934	0.217347	0.413143
y406	0.518791	0.802961	0.387965	0.746172	0.528828	0.87921	0.739193	0.736588	0.739193	0.723134	0.739193	0.148403	0.561119
y407	0.160146	0.965589	0.0218904	0.242245	0.691485	0.30897	0.217432	0.458098	0.217432	0.827723	0.217432	0.250265	0.665084
y408	0.172078	0.156108	0.00782386	0.314634	0.151687	0.875272	0.41119	0.172044	0.41119	0.836997	0.41119	0.114672	0.46411
y409	0.847887	0.264005	0.00241583	0.496885	0.941491	0.986166	0.724908	0.650829	0.724908	0.651941	0.724908	0.0500273	1.53101e-07
y410	0.0104537	0.0136201	1.11261e-07	0.000283161	0.132556	0.17273	0.0761166	0.841397	0.0761166	0.463742	0.0761166	0.074331	6.80789e-07
y411	0.483043	0.12466	0.1399	0.0440973	0.97969	0.60726	0.00487126	0.594778	0.00487126	0.818763	0.00487126	0.831814	5.36464e-05
y412	0.0949349	0.202757	0.182816	0.258876	0.977603	0.555558	0.000879555	0.0999426	0.000879555	0.750097	0.000879555	5.08884e-07	0.103229
y413	0.983941	0.468844	0.612896	0.875684	0.376354	0.845194	0.0485341	0.624215	0.0485341	0.625818	0.0485341	0.107129	0.369789
y414	0.275468	0.371365	0.889883	0.556672	0.0791076	0.471525	0.282912	0.208317	0.282912	0.939663	0.282912	0.712601	0.768462
y415	0.325054	0.435184	0.354709	0.339044	0.858988	0.452599	0.331074	0.135518	0.331074	0.959574	0.331074	0.974069	0.663478
y416	0.754076	0.642543	0.105108	0.114192	0.68784	0.764231	0.309738	0.0389617	0.309738	0.393663	0.309738	0.568979	0.323738
y417	0.831478	0.807605	0.976847	0.614086	0.852671	0.810668	0.503416	0.925524	0.503416	0.897407	0.503416	0.974133	0.821201
y418	0.566559	0.840069	0.986825	0.524562	0.560223	0.870378	0.429787	0.769035	0.429787	0.760479	0.429787	0.580203	0.330295
y419	0.402443	0.251327	0.00181406	0.111907	0.900073	0.345203	0.746346	0.994806	0.746346	0.511612	0.746346	0.155766	1.88552e-05
y420	0.261415	0.653437	0.137608	0.687365	0.296431	0.519119	0.992501	0.735121	0.992501	0.870443	0.992501	0.00336141	0.109986
y421	0.3895	0.193248	0.0576018	0.156283	0.799856	0.24715	0.498781	0.372341	0.498781	0.845611	0.498781	0.458367	0.0316341
y422	0.219029	0.297387	0.0318742	0.446204	0.101761	0.65562	0.66645	0.420418	0.66645	0.561877	0.66645	0.795993	0.552109
y423	0.99598	0.762926	0.752692	0.93527	0.982693	0.817678	0.640966	0.467969	0.640966	0.560432	0.640966	0.014928	0.672366
y424	0.367345	0.387609	0.239093	0.138183	0.825891	0.350196	0.729935	0.807678	0.729935	0.947307	0.729935	0.0735039	0.458461
y425	0.377451	0.810534	0.382701	0.563466	0.716135	0.359449	0.943935	0.42115	0.943935	0.708738	0.943935	0.810933	0.201526
y426	0.275588	0.381156	0.859196	0.512836	0.28011	0.721288	0.102778	0.924769	0.102778	0.550418	0.102778	0.226825	0.0200129
y427	0.714531	0.641723	0.797025	0.337458	0.68282	0.720702	0.371928	0.936789	0.371928	0.78659	0.371928	0.531301	0.365939
y428	0.907143	0.725116	0.661705	0.632413	0.528186	0.477948	0.643498	0.882914	0.643498	0.899693	0.643498	0.853758	0.217718
y429	0.713497	0.763423	0.954787	0.624569	0.711518	0.941593	0.648491	0.794195	0.648491	0.936471	0.648491	0.0449138	0.682263
y430	0.0879284	0.162412	0.0239625	0.0128761	0.0414841	0.493924	0.766844	0.38442	0.766844	0.952148	0.766844	0.766896	0.638345
y431	0.23048	0.335208	0.200818	0.215674	0.07732	0.876088	0.737936	0.648893	0.737936	0.763318	0.737936	0.490248	0.463139
y432	0.0987659	0.154084	0.0576053	0.0217559	0.372188	0.265582	0.398866	0.900371	0.398866	0.928914	0.398866	0.616695	0.704589
y433	0.0233893	0.135868	0.0535717	0.0821819	0.752097	0.0445823	0.0552102	0.297634	0.0552102	0.984657	0.0552102	9.08089e-05	0.0124434
y434	0.28304	0.564795	0.691449	0.0720981	0.310915	0.678648	0.743778	0.598545	0.743778	0.795046	0.743778	0.643608	0.0432577
y435	0.885674	0.841966	0.958627	0.744534	0.898618	0.725354	0.63605	0.874472	0.63605	0.67414	0.63605	0.980371	0.815907
y436	0.777198	0.779627	0.95109	0.768541	0.64907	0.656234	0.455693	0.614809	0.455693	0.999156	0.455693	0.997304	0.82883
y437	0.4469	0.652976	0.286566	0.460801	0.853295	0.185635	0.987905	0.652348	0.987905	0.866899	0.987905	0.0840779	0.806784
y438	0.0468704	0.0639886	0.000593087	0.072515	0.0729225	0.27591	0.855195	0.318759	0.855195	0.652555	0.855195	0.0435275	0.699659
y439	0.402581	0.381476	0.0377755	0.726602	0.394356	0.141741	0.264884	0.354245	0.264884	0.760887	0.264884	0.498099	0.289109
y440	0.954498	0.899239	0.863366	0.659685	0.517025	0.610617	0.929753	0.90754	0.929753	0.89394	0.929753	0.496723	0.884083
y441	0.22087	0.271284	0.0148376	0.554845	0.365883	0.576436	0.503724	0.290033	0.503724	0.96416	0.503724	0.650988	0.840421
y442	0.093964	0.11968	0.0015306	0.190295	0.538852	0.140278	0.452518	0.351667	0.452518	0.990801	0.452518	0.436147	0.452291
y443	0.630226	0.438368	0.736807	0.0731093	0.483881	0.946348	0.936189	0.857937	0.936189	0.469835	0.936189	0.970599	0.757784
y444	0.307819	0.673721	0.361698	0.236949	0.174479	0.99933	0.756849	0.241742	0.756849	0.588356	0.756849	0.196669	0.491238
y445	0.343788	0.456622	0.514549	0.338925	0.197993	0.696028	0.347524	0.524022	0.347524	0.903979	0.347524	0.626203	0.396562
y446	0.117596	0.168913	0.0547186	0.100646	0.0559533	0.918327	0.335149	0.437193	0.335149	0.865547	0.335149	0.292676	0.818784
y447	0.467201	0.89785	0.424047	0.487491	0.511104	0.763944	0.812446	0.335907	0.812446	0.870415	0.812446	0.519859	0.00238972
y448	0.0630188	0.341037	0.0115591	0.810489	0.118257	0.71935	0.118754	0.312241	0.118754	0.676644	0.118754	0.035773	0.0166965
y449	0.571734	0.632427	0.265912	0.617544	0.98645	0.512607	0.7578	0.988063	0.7578	0.855158	0.7578	0.13281	0.669709
y450	0.913129	0.784954	0.649308	0.734629	0.716526	0.791783	0.905268	0.94351	0.905268	0.959457	0.905268	0.391139	0.0952441
y451	0.308473	0.268503	0.01494	0.167472	0.712775	0.05768	0.968197	0.812188	0.968197	0.872352	0.968197	0.33683	0.0507116
y452	0.684433	0.91741	0.789282	0.639249	0.0973656	0.253551	0.8605	0.372387	0.8605	0.94736	0.8605	0.664644	0.202721
y453	0.752438	0.774159	0.510736	0.947061	0.745407	0.515734	0.798021	0.684292	0.798021	0.986863	0.798021	0.642854	0.999879
y454	0.0459723	0.13565	0.0405198	0.0362515	0.100862	0.615802	0.124865	0.733216	0.124865	0.838009	0.124865	0.9671	0.426272
y455	0.0571895	0.148641	0.0107772	0.024299	0.167688	0.201962	0.72012	0.587089	0.72012	0.855243	0.72012	0.13077	0.931923
y456	0.893256	0.437843	0.599628	0.127243	0.537949	0.864679	0.664824	0.925799	0.664824	0.6699	0.664824	0.375182	0.0121313
y457	0.0729846	0.137594	0.012153	0.0531441	0.151239	0.487654	0.312067	0.850432	0.312067	0.838788	0.312067	0.413328	0.772597
y458	0.000136848	0.00355822	0.00115098	1.73083e-06	0.00125424	0.127257	0.0648146	0.987036	0.0648146	0.862113	0.0648146	0.000543659	0.0601147
y459	0.363742	0.283471	0.0996175	0.102299	0.57413	0.138383	0.442969	0.908286	0.442969	0.774739	0.442969	0.563949	0.052782
y460	0.462409	0.582274	0.747927	0.0363526	0.523318	0.690676	0.907211	0.235989	0.907211	0.890415	0.907211	0.00085622	0.359524
y461	0.738052	0.965444	0.15757	0.432352	0.762455	0.370656	0.860911	0.683437	0.860911	0.677683	0.860911	0.574908	0.94469
y462	0.0714119	0.0677635	0.000301727	0.000661079	0.272026	0.058012	0.594373	0.366982	0.594373	0.586511	0.594373	0.762712	0.000218885
y463	0.0092419	0.0491258	0.000466471	0.000221782	0.0382993	0.0533414	0.870695	0.256762	0.870695	0.230896	0.870695	0.95783	0.00696613
y464	0.615972	0.664265	0.242506	0.943816	0.816458	0.709006	0.277537	0.452277	0.277537	0.737775	0.277537	0.855108	0.786775
y465	0.298922	0.7507	0.147284	0.870719	0.470434	0.51874	0.7343	0.756317	0.7343	0.660864	0.7343	0.469425	0.130736
y466	0.621437	0.567005	0.722773	0.412058	0.0870137	0.197749	0.563557	0.63699	0.563557	0.869251	0.563557	0.171519	0.884721
y467	0.254432	0.350932	0.223703	0.071634	0.218246	0.646264	0.972975	0.577485	0.972975	0.973228	0.972975	0.0709893	0.863697
y468	0.0476166	0.0560491	0.000917481	0.0073032	0.226875	0.12211	0.695376	0.85138	0.695376	0.942915	0.695376	0.0787961	0.0772349
y469	0.0046082	0.017037	0.0456635	7.53665e-06	0.0427096	0.170249	0.115824	0.684421	0.115824	0.903199	0.115824	1.48441e-05	0.694337
y470	0.661026	0.933382	0.812485	0.911075	0.478152	0.431067	0.133174	0.329004	0.133174	0.341097	0.133174	0.796807	0.108988
y471	0.52061	0.558214	0.985177	0.451661	0.733502	0.180434	0.933286	0.35114	0.933286	0.990958	0.933286	0.945481	0.162465
y472	0.360893	0.357109	0.56361	0.125443	0.582129	0.586687	0.622694	0.206954	0.622694	0.718138	0.622694	0.17832	0.895782
y473	0.293436	0.198056	0.261619	0.880947	0.527552	0.730672	0.283682	0.589747	0.283682	0.731299	0.283682	0.237726	0.0272768
y474	0.689119	0.311753	0.09097	0.614495	0.381807	0.934005	0.733377	0.376409	0.733377	0.123455	0.733377	0.844605	1.26697e-05
y475	0.945519	0.802244	0.230202	0.748755	0.340052	0.37198	0.778774	0.761447	0.778774	0.590063	0.778774	0.986747	0.00136753
y476	0.571567	0.859153	0.395764	0.841502	0.613623	0.989794	0.523179	0.779792	0.523179	0.898244	0.523179	0.26257	0.00240034
y477	0.0113537	0.0532231	7.4833e-05	0.0598599	0.0557443	0.13696	0.460376	0.49208	0.460376	0.995266	0.460376	0.793291	0.556553
y478	0.687734	0.895155	0.551981	0.820322	0.893273	0.437607	0.936577	0.538194	0.936577	0.683996	0.936577	0.654738	0.269357
y479	0.515291	0.392287	0.0470245	0.839766	0.863367	0.348784	0.714722	0.239725	0.714722	0.864925	0.714722	0.687423	0.289403
y480	0.340345	0.350615	0.391418	0.0932372	0.734588	0.0788803	0.99245	0.966401	0.99245	0.721515	0.99245	0.000553245	0.890496
y481	0.784629	0.347723	0.14607	0.204918	0.566161	0.887275	0.970755	0.869078	0.970755	0.90751	0.970755	0.243699	0.00133562
y482	0.693594	0.892866	0.86415	0.489938	0.926928	0.990959	0.361959	0.613983	0.361959	0.638055	0.361959	0.952719	0.740037
y483	0.312448	0.547146	0.328231	0.599391	0.288634	0.746395	0.163876	0.583078	0.163876	0.74615	0.163876	0.676522	0.298836
y484	0.0418441	0.0200265	0.0393016	0.00010053	0.00196	0.355026	0.123251	0.707996	0.123251	0.807347	0.123251	0.000647912	0.0394414
y485	0.312255	0.264766	0.213074	0.00995524	0.309498	0.404419	0.546523	0.223509	0.546523	0.883169	0.546523	7.17812e-05	0.089894
y486	0.70622	0.711298	0.634825	0.766653	0.660672	0.422012	0.72697	0.62573	0.72697	0.904389	0.72697	0.80137	0.892864
y487	0.00638395	0.0418469	0.0824017	0.000109939	0.134891	0.0474564	0.257681	0.674678	0.257681	0.817112	0.257681	1.79389e-05	0.0976586
y488	0.68347	0.840959	0.495283	0.764547	0.703742	0.878488	0.491002	0.745016	0.491002	0.994974	0.491002	0.151924	0.00385936
y489	0.311606	0.457272	0.0516993	0.492336	0.147699	0.831253	0.611497	0.46771	0.611497	0.871785	0.611497	0.630108	0.486
y490	0.501955	0.705516	0.72046	0.795257	0.169906	0.989687	0.498055	0.469859	0.498055	0.117187	0.498055	0.506953	0.915118
y491	0.342095	0.454729	0.142333	0.140149	0.140089	0.754388	0.513682	0.344253	0.513682	0.910251	0.513682	0.608532	0.51218
y492	0.606065	0.396088	0.725931	0.755949	0.932632	0.248642	0.398233	0.912444	0.398233	0.560083	0.398233	0.661238	0.658467
y493	0.563505	0.220274	0.066265	0.165332	0.250314	0.24781	0.116616	0.873532	0.116616	0.909971	0.116616	0.541969	4.55207e-06
y494	0.030944	0.924339	0.791662	0.852301	0.000311532	0.289722	0.0088788	0.0051129	0.0088788	0.00104602	0.0088788	0.992383	0.246754
y495	0.421819	0.834458	0.857809	0.930797	0.92613	0.109814	0.572348	0.0424275	0.572348	0.228733	0.572348	0.325495	0.451838
y496	0.704263	0.350132	0.667031	0.731336	0.301055	0.537631	0.0803931	0.826141	0.0803931	0.544339	0.0803931	0.210647	0.772259
y497	0.649425	0.847893	0.531004	0.545532	0.931202	0.455224	0.976521	0.896661	0.976521	0.482124	0.976521	0.734658	0.934131
y498	0.464547	0.646133	0.570647	0.608713	0.409188	0.921155	0.756584	0.918128	0.756584	0.603688	0.756584	0.340748	0.610383
y499	0.454884	0.204825	0.807421	0.865511	0.040015	0.217427	0.000135438	0.0578435	0.000135438	0.012221	0.000135438	0.0795088	0.806632
y500	0.399031	0.695382	0.903167	0.926403	0.410964	0.562477	0.804993	0.349383	0.804993	0.749423	0.804993	0.702099	0.753211
y501	0.915386	0.0580542	0.710268	0.770788	0.204191	0.236737	0.671433	0.889997	0.671433	0.999566	0.671433	0.788775	0.321597
y502	0.253237	0.938635	0.929397	0.975387	0.583551	0.128624	0.515399	0.0332876	0.515399	0.0730819	0.515399	0.270238	0.169247
y503	0.807351	0.821882	0.601161	0.59715	0.679975	0.953687	0.851811	0.805833	0.851811	0.676587	0.851811	0.15379	0.0023921
y504	0.718679	0.741167	0.661541	0.675708	0.427431	0.203936	0.925356	0.367178	0.925356	0.9828	0.925356	0.116561	0.167451
y505	0.88452	0.792315	0.751862	0.43292	0.929858	0.576672	0.440852	0.0631035	0.440852	0.585412	0.440852	0.548114	0.984519
y506	0.573689	0.152556	0.402992	0.178443	0.839067	0.580017	0.033501	0.257147	0.033501	0.438255	0.033501	0.727292	0.128962
y507	0.951065	0.604453	0.740374	0.692601	0.496286	0.415813	0.679079	0.153007	0.679079	0.755111	0.679079	0.111659	0.213765
y508	0.871116	0.391735	0.684512	0.737138	0.540328	0.668483	0.448951	0.782251	0.448951	0.289434	0.448951	0.224742	0.609948
y509	0.230703	0.0353054	0.0708105	0.648827	0.314423	0.507646	0.000182701	0.987812	0.000182701	0.355643	0.000182701	0.525383	0.0780944
y510	0.0648677	0.0739587	0.000445259	0.255847	0.142774	0.430228	0.351996	0.38864	0.351996	0.939452	0.351996	1.1139e-05	0.0362868
y511	0.909867	0.920396	0.675502	0.690503	0.210889	0.167509	0.957977	0.425423	0.957977	0.799329	0.957977	0.580425	0.62902
y512	0.376333	0.203106	0.709286	0.188406	0.554935	0.318418	0.104199	0.188811	0.104199	0.431575	0.104199	0.239793	0.914461
y513	0.779683	0.856728	0.45289	0.496616	0.440239	0.85581	0.340385	0.765146	0.340385	0.417324	0.340385	0.678847	0.508809
y514	0.761236	0.321077	0.93917	0.363002	0.907191	0.965158	0.345918	0.207279	0.345918	0.963085	0.345918	0.0198649	0.41614
y515	0.965678	0.649041	0.993989	0.430655	0.914179	0.723873	0.743365	0.845115	0.743365	0.825592	0.743365	0.683311	0.110354
y516	0.246331	0.193932	0.0368903	0.0206758	0.632544	0.349032	0.56559	0.769389	0.56559	0.648745	0.56559	0.144993	0.00894423
y517	0.0756635	0.0290217	0.00348064	0.00137521	0.225922	0.511284	0.151779	0.875862	0.151779	0.869301	0.151779	0.00316972	0.000910762
y518	0.0839083	0.209626	0.0993964	0.0335923	0.0275137	0.412412	0.434381	0.791674	0.434381	0.480988	0.434381	0.0160963	0.140305
y519	0.0744672	0.252584	0.349014	0.00750604	0.0174638	0.747822	0.959244	0.685732	0.959244	0.656703	0.959244	0.153277	0.112132
y520	0.312173	0.678773	0.0939193	0.124806	0.765993	0.231329	0.979258	0.139321	0.979258	0.215136	0.979258	0.0689408	0.000287037
y521	0.700648	0.89242	0.108739	0.0490453	0.640017	0.724245	0.406985	0.110917	0.406985	0.711869	0.406985	2.94529e-08	0.0679902
y522	0.115058	0.696805	0.284112	0.058594	0.252364	0.0926922	0.40069	0.00896	0.40069	0.000138872	0.40069	0.519967	0.0458798
y523	0.000776165	0.00352288	1.42704e-07	0.000225577	0.0438881	0.0102425	0.37462	0.74127	0.37462	0.923289	0.37462	0.366113	0.215244
y524	0.717524	0.693305	0.473905	0.358772	0.646193	0.169204	0.491108	0.203226	0.491108	0.974239	0.491108	0.0312852	0.661439
y525	0.0438431	0.035869	8.58765e-07	0.0469419	0.15215	0.0725993	0.71199	0.802801	0.71199	0.999829	0.71199	0.00260821	0.0039625
y526	0.385109	0.257831	0.501375	0.536522	0.990048	0.333132	0.571467	0.529556	0.571467	0.389612	0.571467	0.0484361	0.67358
y527	0.658394	0.90298	0.857731	0.304415	0.0617075	0.542155	0.28565	0.125645	0.28565	0.0896437	0.28565	0.723664	0.674678
y528	0.476381	0.325828	0.336523	0.221361	0.392413	0.734101	0.819751	0.996697	0.819751	0.333348	0.819751	0.0685944	0.0110552
y529	0.269719	0.0963652	0.118282	0.0455061	0.529015	0.349672	0.875373	0.498679	0.875373	0.891215	0.875373	0.167221	0.20307
y530	0.366755	0.579178	0.301813	0.221723	0.880443	0.559723	0.270163	0.982423	0.270163	0.718023	0.270163	0.722083	0.638231
y531	0.0128825	0.0130481	0.000568746	0.000180093	0.203476	0.346057	0.00637741	0.486913	0.00637741	0.741623	0.00637741	0.538366	0.918107
y532	0.224447	0.0351109	4.16302e-06	0.0112009	0.495083	0.538385	0.348512	0.550619	0.348512	0.331662	0.348512	0.735621	1.62926e-07
y533	0.111528	0.899818	0.71748	0.651578	0.0199511	0.406638	0.163436	0.083385	0.163436	0.0403184	0.163436	0.3506	0.485841
y534	0.020985	0.00142248	7.21863e-09	5.68863e-05	0.139224	0.331626	0.0666681	0.667782	0.0666681	0.943197	0.0666681	0.0270381	2.20776e-08
y535	0.551581	0.379812	0.87795	0.892084	0.193133	0.481873	0.593607	0.55226	0.593607	0.237767	0.593607	0.35022	0.265715
y536	0.886485	0.05778	0.888925	0.918168	0.791992	0.93817	0.475814	0.388339	0.475814	0.780582	0.475814	0.464251	0.926923
y537	0.453269	0.486131	0.0772045	0.809599	0.802579	0.323707	0.833219	0.711251	0.833219	0.917766	0.833219	0.523777	0.959218
y538	0.37711	0.663443	0.0827525	0.901414	0.6871	0.210755	0.546492	0.640281	0.546492	0.976168	0.546492	0.522571	0.344053
y539	0.532641	0.541131	0.303829	0.374294	0.63111	0.57427	0.846451	0.821261	0.846451	0.880189	0.846451	0.981218	0.679303
y540	0.868158	0.743416	0.110037	0.844906	0.939108	0.970848	0.606391	0.791478	0.606391	0.730813	0.606391	0.45918	0.00100379
y541	0.252889	0.121804	0.00428418	0.051389	0.146471	0.961317	0.576542	0.923844	0.576542	0.817814	0.576542	0.533664	0.000869975
y542	0.393875	0.511231	0.246004	0.826631	0.739945	0.497321	0.635121	0.267444	0.635121	0.753394	0.635121	0.828067	0.292463
y543	0.111854	0.0480149	0.000514922	0.00168079	0.260843	0.16145	0.797951	0.384253	0.797951	0.903613	0.797951	0.0610619	5.75821e-05
y544	0.0190723	0.115059	0.0321054	0.00678158	0.30497	0.153732	0.0548063	0.634625	0.0548063	0.508829	0.0548063	0.000589084	0.367227
y545	0.232745	0.873037	0.256952	0.346875	0.186843	0.920755	0.506136	0.987752	0.506136	0.716728	0.506136	0.662299	1.77808e-06
y546	0.283629	0.580166	0.225075	0.334291	0.593045	0.146911	0.49021	0.568886	0.49021	0.846589	0.49021	0.753224	0.200855
y547	0.832621	0.978241	0.798906	0.777007	0.829653	0.732296	0.737415	0.876409	0.737415	0.8657	0.737415	0.108984	0.456758
y548	0.905681	0.984563	0.676452	0.92024	0.756658	0.460887	0.648562	0.910146	0.648562	0.939185	0.648562	0.909027	0.834309
y549	0.598028	0.491299	0.0873414	0.676657	0.500152	0.735446	0.691203	0.667397	0.691203	0.809017	0.691203	0.794623	0.285948
y550	0.78735	0.928237	0.911129	0.700761	0.315	0.121679	0.784268	0.690235	0.784268	0.970248	0.784268	0.947158	0.644534
y551	0.721335	0.54589	0.656192	0.434764	0.301065	0.412162	0.18525	0.562707	0.18525	0.826477	0.18525	0.309204	0.236732
y552	0.558154	0.442277	0.459083	0.0784706	0.624504	0.231379	0.773412	0.484558	0.773412	0.854545	0.773412	0.832845	0.0792051
y553	0.462152	0.710327	0.330191	0.454779	0.877092	0.690423	0.327636	0.495603	0.327636	0.431613	0.327636	0.491622	0.810214
y554	0.331139	0.477504	0.431852	0.112357	0.191936	0.812537	0.879365	0.506297	0.879365	0.930457	0.879365	0.336082	0.782648
y555	0.298456	0.552537	0.46939	0.273935	0.899214	0.107775	0.908365	0.827755	0.908365	0.912773	0.908365	0.316011	0.186909
y556	0.000165805	0.00146229	7.77729e-06	0.000113676	0.167753	0.0123247	0.00113234	0.110446	0.00113234	0.819019	0.00113234	0.073694	0.675165
y557	0.767255	0.849372	0.685783	0.502087	0.146969	0.377803	0.8295	0.452568	0.8295	0.854621	0.8295	0.363886	0.690695
y558	0.13958	0.354727	0.580019	0.0901447	0.921549	0.161926	0.203181	0.874643	0.203181	0.986911	0.203181	0.0341442	0.0647694
y559	0.70025	0.683858	0.111401	0.971469	0.958228	0.623101	0.808932	0.815199	0.808932	0.765645	0.808932	0.743812	0.286346
y560	0.0476614	0.15303	8.80134e-05	0.471591	0.38248	0.0475617	0.843335	0.443335	0.843335	0.95748	0.843335	0.168415	0.634062
y561	0.974064	0.941295	0.95449	0.434837	0.437465	0.427	0.964449	0.127155	0.964449	0.52847	0.964449	0.281877	0.203346
y562	0.9804	0.485825	0.488608	0.298941	0.520838	0.369553	0.687221	0.774017	0.687221	0.981512	0.687221	0.808812	0.00218912
y563	0.0362471	0.0296509	0.00791122	0.000268064	0.241893	0.172425	0.272482	0.777605	0.272482	0.939863	0.272482	0.0226122	0.031655
y564	0.28718	0.173461	0.0358961	0.0694272	0.338026	0.329801	0.543434	0.782172	0.543434	0.547221	0.543434	0.00658745	0.104569
y565	0.593964	0.809691	0.219243	0.35979	0.780614	0.948141	0.0718494	0.919762	0.0718494	0.900621	0.0718494	0.288238	0.0292362
y566	0.146212	0.0704393	0.00331171	0.021214	0.154395	0.634359	0.61485	0.681818	0.61485	0.923925	0.61485	0.235618	0.00592116
y567	0.0453882	0.210042	0.864595	0.0162136	0.0309523	0.931695	0.173428	0.612313	0.173428	0.626056	0.173428	0.0530336	0.000645521
y568	0.0873637	0.665832	0.0910983	0.572167	0.0435109	0.514354	0.845807	0.661537	0.845807	0.441082	0.845807	0.748635	0.0215077
y569	0.509024	0.59893	0.382896	0.775608	0.722066	0.941279	0.316203	0.451075	0.316203	0.913015	0.316203	0.0682368	0.729963
y570	0.700941	0.903449	0.48592	0.659731	0.355745	0.851215	0.777248	0.548934	0.777248	0.773592	0.777248	0.498532	0.190067
y571	0.9751	0.833826	0.698048	0.713356	0.733422	0.859944	0.40084	0.876067	0.40084	0.59662	0.40084	0.68843	0.075701
y572	0.0184195	0.0269306	0.00189222	0.0138858	0.692157	0.202289	0.000930837	0.127234	0.000930837	0.558407	0.000930837	0.577719	0.321966
y573	0.59223	0.681665	0.393819	0.758607	0.734758	0.969443	0.36853	0.18599	0.36853	0.918767	0.36853	0.658766	0.387795
y574	0.375263	0.51704	0.596711	0.508696	0.405906	0.897219	0.507769	0.382735	0.507769	0.732555	0.507769	0.785291	0.157494
y575	0.0815813	0.0189331	0.000308875	0.00355737	0.320434	0.185921	0.595765	0.415628	0.595765	0.732525	0.595765	0.215727	0.000243713
y576	0.876413	0.790185	0.258138	0.557683	0.95518	0.887514	0.792713	0.348022	0.792713	0.590387	0.792713	0.673579	0.00119197
y577	0.103813	0.105922	0.0417282	0.00860813	0.581329	0.30149	0.126625	0.928063	0.126625	0.7019	0.126625	0.104985	0.107956
y578	0.513591	0.487968	0.348641	0.549328	0.886199	0.652115	0.492994	0.422212	0.492994	0.89157	0.492994	0.362332	0.896237
y579	0.613353	0.529886	0.504449	0.478201	0.627222	0.910642	0.774617	0.547229	0.774617	0.771745	0.774617	0.670834	0.781805
y580	0.824513	0.671053	0.752431	0.350858	0.365468	0.851934	0.492663	0.767211	0.492663	0.958264	0.492663	0.0814568	0.0247627
y581	0.780902	0.83176	0.560294	0.890112	0.693816	0.104289	0.139331	0.292064	0.139331	0.942539	0.139331	0.771896	0.233349
y582	0.563833	0.300842	0.0994266	0.120067	0.249051	0.88579	0.799004	0.900822	0.799004	0.880653	0.799004	0.992487	0.0082584
y583	0.286949	0.434373	0.770134	0.162614	0.722503	0.490085	0.325918	0.732142	0.325918	0.885132	0.325918	0.457005	0.23414
y584	0.608541	0.231423	0.0256574	0.100305	0.287997	0.808556	0.928223	0.867707	0.928223	0.930649	0.928223	0.153805	5.53936e-05
y585	0.737791	0.717014	0.61855	0.97778	0.434696	0.757463	0.954053	0.327129	0.954053	0.650947	0.954053	0.626959	0.552392
y586	0.725514	0.828094	0.969023	0.299059	0.64252	0.843157	0.639612	0.373811	0.639612	0.944405	0.639612	0.0731672	0.00527648
y587	0.273479	0.864875	0.815105	0.518848	0.511906	0.489279	0.599103	0.807829	0.599103	0.98893	0.599103	0.497582	0.00038132
y588	0.166825	0.623222	0.956524	0.164504	0.422116	0.23448	0.887657	0.593245	0.887657	0.83109	0.887657	0.530738	0.000985364
y589	0.856563	0.965649	0.843803	0.288963	0.311294	0.936724	0.23829	0.605627	0.23829	0.692842	0.23829	0.924291	0.204203
y590	0.537736	0.884209	0.634084	0.554802	0.229093	0.746821	0.93423	0.399789	0.93423	0.606058	0.93423	0.38354	3.66511e-05
y591	0.0665987	0.521345	0.941208	0.993577	0.0884535	0.077947	0.19683	0.00437146	0.19683	0.00400963	0.19683	0.355014	0.823008
y592	0.892078	0.923694	0.60998	0.89732	0.788077	0.352353	0.406787	0.918743	0.406787	0.74345	0.406787	0.963545	0.611455
y593	0.252454	0.774232	0.44081	0.4912	0.60491	0.0298682	0.0762041	0.0959121	0.0762041	0.177011	0.0762041	0.822859	0.318076
y594	0.0318354	0.87294	0.450786	0.470339	0.00555286	0.0629114	0.0108698	0.00113862	0.0108698	0.000767688	0.0108698	0.902598	0.0813985
y595	0.269516	0.491742	0.25107	0.11841	0.245718	0.332971	0.39439	0.686498	0.39439	0.553231	0.39439	0.422506	0.230727
y596	0.562208	0.606238	0.138133	0.0658076	0.324061	0.701845	0.631069	0.435345	0.631069	0.698144	0.631069	0.672252	0.36016
y597	0.509508	0.700997	0.949388	0.955989	0.976075	0.31921	0.976453	0.965764	0.976453	0.638017	0.976453	0.378864	0.622346
y598	0.908079	0.0655654	0.164604	0.00252835	0.855258	0.0670137	0.00817337	0.0877105	0.00817337	0.181344	0.00817337	0.0138747	2.50438e-05
y599	0.0274731	0.324457	0.977148	0.441205	0.000504104	0.820424	0.436884	0.128578	0.436884	0.460669	0.436884	0.0221269	0.810725
y600	0.849608	0.915418	0.623415	0.927451	0.185914	0.40273	0.724624	0.953599	0.724624	0.934286	0.724624	0.0055089	0.888548
y601	6.42386e-06	0.000113435	0.0219282	1.767e-11	0.00283408	0.00488383	0.0508776	0.0715564	0.0508776	0.545469	0.0508776	0	0.106884
y602	0.0419912	0.03948	0.0274204	0.0109195	0.0442769	0.558914	0.410712	0.925548	0.410712	0.916799	0.410712	0.896399	0.747122
y603	0.240014	0.487362	0.675916	0.0882887	0.367339	0.894033	0.0757278	0.985627	0.0757278	0.645021	0.0757278	0.574942	0.594182
y604	0.757565	0.633437	0.21792	0.579336	0.69692	0.947047	0.989557	0.450237	0.989557	0.837176	0.989557	0.243045	0.105585
y605	0.596193	0.428599	0.982687	0.334534	0.999212	0.95866	0.184983	0.658757	0.184983	0.691304	0.184983	0.11081	0.99662
y606	0.701997	0.373828	0.229173	0.0936898	0.748285	0.44425	0.356671	0.619659	0.356671	0.701443	0.356671	0.204663	0.0100538
y607	0.529423	0.915883	0.230324	0.48548	0.646761	0.417076	0.55463	0.997698	0.55463	0.504032	0.55463	0.688453	0.87266
y608	0.864542	0.955279	0.624769	0.65992	0.363098	0.512245	0.99096	0.349227	0.99096	0.618231	0.99096	0.231968	0.423696
y609	0.664311	0.909336	0.383205	0.473444	0.878706	0.71392	0.816447	0.972586	0.816447	0.754229	0.816447	0.703548	0.0528124
y610	0.195184	0.383299	0.00263852	0.967083	0.661791	0.279581	0.451636	0.44857	0.451636	0.666909	0.451636	0.637523	0.914069
y611	0.0162311	0.123755	0.00134833	0.204286	0.0679944	0.0488205	0.738034	0.592651	0.738034	0.495533	0.738034	1.44455e-06	0.00425779
y612	0.350081	0.100288	0.0300544	0.0686354	0.399925	0.697229	0.760353	0.392604	0.760353	0.682338	0.760353	0.176069	0.00619858
y613	0.471499	0.482164	0.552503	0.908396	0.901918	0.342351	0.658447	0.427546	0.658447	0.134591	0.658447	0.0347815	0.253257
y614	0.760024	0.555629	0.342776	0.216352	0.68282	0.776227	0.548417	0.192493	0.548417	0.164622	0.548417	0.104464	0.270269
y615	0.103363	0.242049	0.0439285	0.0966848	0.141969	0.709148	0.279148	0.911718	0.279148	0.701284	0.279148	0.433815	0.803369
y616	0.39339	0.671962	0.250865	0.852934	0.372779	0.0628279	0.603106	0.944936	0.603106	0.855154	0.603106	0.00274358	0.338552
y617	0.894656	0.275123	0.0837948	0.144531	0.0702617	0.334492	0.249597	0.0499786	0.249597	0.24445	0.249597	0.443554	0.0281973
y618	0.188035	0.429742	0.875639	0.118574	0.0858969	0.941527	0.554379	0.412532	0.554379	0.762814	0.554379	0.00115322	0.440343
y619	0.0420568	0.121547	0.010336	0.048553	0.269112	0.358091	0.0650804	0.370059	0.0650804	0.840297	0.0650804	0.989837	0.849658
y620	0.758327	0.820737	0.891341	0.791502	0.866909	0.850739	0.85126	0.888582	0.85126	0.885451	0.85126	0.000768157	0.302055
y621	0.346935	0.278211	0.0213862	0.191887	0.41763	0.920305	0.370361	0.529263	0.370361	0.691994	0.370361	0.773898	0.00516008
y622	0.644122	0.222588	0.0439615	0.186632	0.365501	0.437251	0.308759	0.515495	0.308759	0.808513	0.308759	0.789998	8.28587e-05
y623	0.0757346	0.0454748	0.000236133	0.0280288	0.893157	0.0510199	0.31056	0.507465	0.31056	0.86518	0.31056	0.0246647	0.00597052
y624	0.481376	0.183248	0.422909	0.00662041	0.149927	0.892436	0.352404	0.787306	0.352404	0.362686	0.352404	0.00119293	0.0217224
y625	0.0333987	0.152211	0.111774	0.0133093	0.0773498	0.383018	0.315357	0.883683	0.315357	0.978837	0.315357	0.909928	0.0801818
y626	0.538737	0.573005	0.498939	0.89585	0.749744	0.352833	0.553639	0.58453	0.553639	0.152395	0.553639	0.790388	0.278571
y627	0.0109642	0.0983172	0.0174955	0.00113541	0.26593	0.0108448	0.784786	0.182719	0.784786	0.868794	0.784786	0.173867	0.192695
y628	0.0289617	0.781564	0.359323	0.852004	0.00704819	0.21269	0.227482	0.0814844	0.227482	0.0369305	0.227482	0.885109	0.305083
y629	0.431463	0.670055	0.461624	0.342264	0.76565	0.195445	0.757112	0.667705	0.757112	0.847431	0.757112	0.0469247	0.702971
y630	0.346387	0.40104	0.121775	0.145613	0.448234	0.384319	0.694921	0.518106	0.694921	0.975236	0.694921	0.552407	0.44969
y631	0.689367	0.543241	0.0465677	0.655361	0.918338	0.512665	0.938626	0.872478	0.938626	0.681964	0.938626	0.13897	0.0195854
y632	0.864859	0.757598	0.772564	0.532713	0.686072	0.407332	0.754026	0.895617	0.754026	0.84273	0.754026	0.419682	0.545272
y633	0.96985	0.938335	0.443278	0.723515	0.872103	0.830909	0.996259	0.34357	0.996259	0.54119	0.996259	0.344922	0.0979728
y634	0.984099	0.759743	0.153582	0.876311	0.599318	0.75911	0.660188	0.845293	0.660188	0.630168	0.660188	0.759074	0.0274679
y635	0.0602492	0.151967	0.00764185	0.0859509	0.035002	0.543399	0.854358	0.826406	0.854358	0.86652	0.854358	0.0298921	0.557486
y636	0.733863	0.939581	0.467073	0.56411	0.780431	0.805668	0.977538	0.527832	0.977538	0.971839	0.977538	0.151217	0.0940907
y637	0.160931	0.409829	0.418897	0.0515022	0.993312	0.107375	0.380379	0.387196	0.380379	0.697683	0.380379	0.0386781	0.359182
y638	0.740681	0.579917	0.647402	0.414398	0.742866	0.816066	0.907443	0.748028	0.907443	0.702619	0.907443	0.466903	0.533267
y639	0.275866	0.28856	0.0529929	0.382488	0.207061	0.979498	0.47461	0.382872	0.47461	0.939662	0.47461	0.755999	0.682428
y640	0.991951	0.664967	0.462525	0.656744	0.232196	0.526105	0.333376	0.796861	0.333376	0.567249	0.333376	0.915515	0.172536
y641	0.873315	0.837138	0.865104	0.572447	0.825279	0.636604	0.977496	0.751404	0.977496	0.96968	0.977496	0.540394	0.611896
y642	0.759497	0.406947	0.526698	0.153686	0.226664	0.109462	0.925098	0.855811	0.925098	0.770216	0.925098	0.197653	0.0363032
y643	0.792407	0.998968	0.646529	0.339847	0.587173	0.916026	0.650652	0.230259	0.650652	0.536156	0.650652	0.0421115	0.0355896
y644	0.468476	0.301808	0.112868	0.0299231	0.26437	0.857525	0.785435	0.261652	0.785435	0.63009	0.785435	0.0574127	0.0014637
y645	0.755661	0.547492	0.619656	0.278455	0.656754	0.711533	0.53316	0.984137	0.53316	0.599155	0.53316	0.265726	0.348416
y646	0.00538383	0.0142049	0.000540198	0.000387831	0.0212288	0.21214	0.247941	0.808961	0.247941	0.917437	0.247941	0.0312933	0.648015
y647	0.690051	0.581017	0.95185	0.233516	0.507152	0.725838	0.106107	0.982762	0.106107	0.628201	0.106107	0.0611456	0.231457
y648	0.864752	0.848135	0.827167	0.356792	0.6607	0.902195	0.915682	0.523137	0.915682	0.999277	0.915682	0.621449	0.714121
y649	0.426458	0.408242	0.236585	0.275268	0.443756	0.735345	0.874168	0.786581	0.874168	0.842147	0.874168	0.338412	0.642916
y650	0.29092	0.262451	0.245859	0.0927963	0.418589	0.399166	0.899751	0.689124	0.899751	0.542705	0.899751	0.0647	0.881483
y651	0.00113975	0.00443846	0.000716567	3.73434e-08	0.00838186	0.00833497	0.495567	0.079196	0.495567	0.577518	0.495567	1.2272e-10	0.424221
y652	0.912582	0.446591	0.431684	0.028703	0.153139	0.154215	0.759212	0.869542	0.759212	0.645806	0.759212	0.288891	0.0508021
y653	0.0772064	0.018907	0.0321006	0.000384396	0.0876721	0.985673	0.0849191	0.79947	0.0849191	0.12518	0.0849191	0.0298675	0.982385
y654	0.434938	0.287066	0.0624482	0.495221	0.927188	0.465844	0.344978	0.206041	0.344978	0.931888	0.344978	0.689361	0.166459
y655	0.441318	0.283002	0.549134	0.0664152	0.324224	0.621966	0.234841	0.662252	0.234841	0.950188	0.234841	0.232297	0.176114
y656	0.495318	0.504042	0.503202	0.350413	0.340114	0.755298	0.663293	0.7081	0.663293	0.53417	0.663293	0.732308	0.642607
y657	0.0450561	0.206743	0.0481579	0.0512314	0.25244	0.0934328	0.740698	0.828193	0.740698	0.923369	0.740698	0.00638997	0.0712293
y658	0.454576	0.680377	0.259561	0.594813	0.996884	0.281297	0.952885	0.763944	0.952885	0.851398	0.952885	0.185178	0.701595
y659	0.901017	0.93884	0.961364	0.805595	0.661644	0.992276	0.667177	0.869271	0.667177	0.841242	0.667177	0.324465	0.791973
y660	0.0420623	0.25234	0.0189472	0.0618246	0.411151	0.0721432	0.443102	0.400739	0.443102	0.568092	0.443102	0.0288761	0.220656
y661	0.874904	0.984214	0.691892	0.835122	0.51219	0.831038	0.715538	0.450288	0.715538	0.810376	0.715538	0.593134	0.890566
y662	0.503966	0.467765	0.101144	0.161667	0.807181	0.317632	0.658603	0.311436	0.658603	0.797313	0.658603	0.384871	0.0550451
y663	0.160496	0.292013	0.0691774	0.117246	0.200974	0.686821	0.447121	0.827284	0.447121	0.766771	0.447121	0.26883	0.961267
y664	0.458763	0.189944	0.467433	0.020518	0.367626	0.17639	0.247169	0.687338	0.247169	0.891485	0.247169	0.00406201	0.0148549
y665	0.729334	0.87418	0.823436	0.461019	0.976146	0.616352	0.93622	0.652549	0.93622	0.957273	0.93622	0.131513	0.0277509
y666	0.588259	0.613683	0.52657	0.588335	0.582341	0.896229	0.481556	0.652785	0.481556	0.974901	0.481556	0.903267	0.98669
y667	0.000611685	0.00989495	0.00673001	1.96207e-05	0.0196875	0.115639	0.0214766	0.918179	0.0214766	0.937594	0.0214766	0.0180859	0.0786178
y668	0.346289	0.483013	0.113516	0.133099	0.985482	0.153559	0.938005	0.219622	0.938005	0.637204	0.938005	0.0452793	0.293623
y669	0.320913	0.461183	0.177397	0.226093	0.374378	0.704944	0.691458	0.683388	0.691458	0.78911	0.691458	0.70942	0.818869
y670	0.00168801	0.00816359	0.00305271	3.27548e-07	0.0242799	0.053209	0.317271	0.158975	0.317271	0.888666	0.317271	6.63348e-06	0.47234
y671	0.0507569	0.194131	0.046697	0.134798	0.996379	0.0109119	0.513737	0.500018	0.513737	0.763504	0.513737	0.0533228	0.0326795
y672	0.813222	0.321233	0.0807621	0.419187	0.395045	0.276131	0.848325	0.377038	0.848325	0.832075	0.848325	0.0491108	0.00129112
y673	0.724962	0.899564	0.644209	0.855813	0.866747	0.8328	0.388729	0.576676	0.388729	0.935993	0.388729	0.0495252	0.141863
y674	0.973334	0.982021	0.75883	0.773426	0.7701	0.945882	0.579932	0.760081	0.579932	0.747736	0.579932	0.195459	0.698107
y675	0.114897	0.136954	0.0880033	0.0114765	0.437709	0.332622	0.267027	0.899803	0.267027	0.887218	0.267027	0.0122003	0.370603
y676	0.712367	0.504253	0.216802	0.414848	0.217553	0.581452	0.821754	0.926607	0.821754	0.889398	0.821754	0.142912	0.0947412
y677	0.0964877	0.34341	0.365183	0.099026	0.0891088	0.473591	0.890008	0.310304	0.890008	0.879766	0.890008	0.000792326	0.205373
y678	0.295457	0.353806	0.00201352	0.812477	0.315364	0.405716	0.630623	0.667134	0.630623	0.985243	0.630623	0.604047	0.378862
y679	0.556276	0.460705	0.984888	0.110244	0.373103	0.951067	0.922559	0.944625	0.922559	0.641331	0.922559	0.0259893	0.829692
y680	0.202145	0.8158	0.528883	0.571146	0.631315	0.0364323	0.22546	0.140105	0.22546	0.0979631	0.22546	0.547877	0.133386
y681	0.430134	0.234539	0.0399921	0.352162	0.47516	0.92564	0.313617	0.508402	0.313617	0.748891	0.313617	0.305987	0.173958
y682	0.00216458	0.0339712	0.0133082	0.415523	0.00271168	0.0613342	0.641721	0.277628	0.641721	0.444641	0.641721	0.0713471	0.374263
y683	0.794978	0.890259	0.344182	0.36435	0.901357	0.823677	0.605262	0.969433	0.605262	0.792162	0.605262	0.80609	0.175309
y684	0.550362	0.112291	0.0572374	0.199023	0.562652	0.921815	0.0148759	0.766915	0.0148759	0.443463	0.0148759	0.939818	0.0510774
y685	0.466812	0.0990454	0.908711	0.934632	0.952573	0.0623247	0.191329	0.462474	0.191329	0.44317	0.191329	0.434937	0.0173282
y686	0.342924	0.507715	0.698522	0.00462101	0.17149	0.719121	0.456486	0.225589	0.456486	0.202951	0.456486	0.00330512	0.0451734
y687	0.192222	0.249429	0.090933	0.0936233	0.464044	0.462149	0.382585	0.958136	0.382585	0.776916	0.382585	0.000597087	0.434324
y688	0.000835498	0.0075797	0.00247292	0.000222035	0.0162981	0.0836643	0.0975931	0.226939	0.0975931	0.529066	0.0975931	0.270277	0.0294788
y689	0.0141946	0.00236904	0.000498912	1.65398e-06	0.450908	0.0830906	0.0320846	0.804404	0.0320846	0.871686	0.0320846	5.8284e-07	5.99767e-06
y690	3.60906e-05	0.135324	0.394987	0.588214	0.00105397	0.0102189	0.443866	0.829382	0.443866	0.828554	0.443866	0.00170417	4.0624e-09
y691	0.235986	0.563658	0.0564742	0.0481076	0.555993	0.250908	0.948659	0.903601	0.948659	0.781167	0.948659	0.114594	0.157023
y692	0.711608	0.617578	0.884526	0.428962	0.7056	0.776306	0.846396	0.671643	0.846396	0.581109	0.846396	0.600049	0.8999
y693	0.778838	0.905297	0.805919	0.71446	0.576326	0.244547	0.729524	0.207902	0.729524	0.6657	0.729524	0.837754	0.721682
y694	0.322759	0.356413	0.298763	0.255567	0.626862	0.39628	0.794696	0.500856	0.794696	0.652836	0.794696	0.256973	0.651588
y695	0.0584388	0.0642208	0.0211727	0.00854068	0.0434847	0.665291	0.485728	0.575735	0.485728	0.694444	0.485728	0.0565284	0.606715
y696	0.105096	0.207098	0.00576448	0.310855	0.134393	0.448328	0.750908	0.498546	0.750908	0.909161	0.750908	0.0718153	0.678729
y697	0.588896	0.818611	0.189949	0.982214	0.17135	0.927731	0.246598	0.772818	0.246598	0.805795	0.246598	0.938991	0.503112
y698	0.754929	0.872525	0.441633	0.924258	0.426608	0.252118	0.84631	0.913532	0.84631	0.918677	0.84631	0.213566	0.0228346
y699	0.100064	0.182446	0.0515706	0.0197655	0.0853834	0.601577	0.686055	0.341301	0.686055	0.909455	0.686055	0.0825513	0.750848
y700	0.0306174	0.0763018	0.000953027	0.0287192	0.470885	0.132053	0.0682326	0.883025	0.0682326	0.480378	0.0682326	0.794148	0.360526
y701	0.15541	0.255065	0.313379	0.00411924	0.20849	0.400378	0.954316	0.775266	0.954316	0.599689	0.954316	0.451263	0.668711
y702	0.340289	0.164015	0.804789	0.475607	0.67379	0.370285	0.0909337	0.63231	0.0909337	0.964298	0.0909337	0.568612	0.109913
y703	0.0874627	0.223327	0.0122693	0.032302	0.431673	0.0994276	0.823452	0.853725	0.823452	0.690073	0.823452	0.0658054	0.755926
y704	0.297748	0.619483	0.979184	0.234172	0.134289	0.656546	0.361223	0.87785	0.361223	0.934372	0.361223	0.123242	0.0591666
y705	0.00992934	0.0185576	0.00220331	0.00475638	0.224748	0.258105	0.00610187	0.138021	0.00610187	0.870903	0.00610187	0.457256	0.78951
y706	0.000640963	0.00370466	8.6558e-05	9.97048e-05	0.103456	0.15242	0.000186016	0.332617	0.000186016	0.398232	0.000186016	0.666617	0.372107
y707	0.13448	0.79075	0.361208	0.651259	0.168388	0.164515	0.345393	0.209298	0.345393	0.168847	0.345393	0.646702	0.703795
y708	0.890574	0.901668	0.365749	0.789169	0.77076	0.284152	0.299314	0.580287	0.299314	0.614779	0.299314	0.495697	0.427237
y709	0.0744058	0.0412038	0.0286276	0.00159245	0.0381982	0.738702	0.0939227	0.782171	0.0939227	0.149313	0.0939227	0.26546	0.196834
y710	0.868067	0.979653	0.573049	0.918684	0.729556	0.275897	0.368875	0.731737	0.368875	0.801155	0.368875	0.0794444	0.941935
y711	0.168893	0.761755	0.12393	0.528563	0.799753	0.279019	0.196056	0.726438	0.196056	0.77489	0.196056	0.413034	0.345438
y712	0.0609437	0.0549272	0.000848987	0.026467	0.734416	0.072167	0.232553	0.534285	0.232553	0.859375	0.232553	0.623425	0.0571104
y713	0.868412	0.507358	0.308584	0.819144	0.971377	0.876951	0.510663	0.44048	0.510663	0.970422	0.510663	0.229041	0.430685
y714	0.537181	0.312877	0.958258	0.166057	0.442263	0.490749	0.339519	0.962908	0.339519	0.750089	0.339519	0.0290801	0.718254
y715	0.459707	0.409323	0.455425	0.236781	0.984829	0.55044	0.346229	0.631599	0.346229	0.982417	0.346229	0.0413419	0.591763
y716	0.998688	0.731191	0.496325	0.952713	0.743221	0.820542	0.319748	0.419007	0.319748	0.810914	0.319748	0.00198374	0.130123
y717	0.92039	0.856188	0.812515	0.367401	0.731909	0.774696	0.864156	0.530463	0.864156	0.879852	0.864156	0.238265	0.460726
y718	0.0381704	0.144703	0.00502219	0.101048	0.150392	0.286985	0.271226	0.743633	0.271226	0.797192	0.271226	0.0595732	0.40922
y719	0.86449	0.665985	0.060481	0.82013	0.78169	0.685046	0.823811	0.688702	0.823811	0.850908	0.823811	0.567007	0.00118299
y720	0.191605	0.034754	0.00134528	0.00208934	0.601116	0.298042	0.48267	0.991079	0.48267	0.881449	0.48267	0.212356	4.65293e-07
y721	0.258667	0.511626	0.562445	0.119019	0.999019	0.153635	0.643496	0.722548	0.643496	0.885052	0.643496	0.00851642	0.317955
y722	0.760776	0.533263	0.390512	0.508366	0.484453	0.198382	0.800106	0.6164	0.800106	0.676644	0.800106	0.0787418	0.286768
y723	0.226303	0.150666	0.122645	0.0462918	0.683809	0.31896	0.466103	0.460931	0.466103	0.712806	0.466103	0.405808	0.278259
y724	0.155339	0.35934	0.187345	0.121239	0.865709	0.0832661	0.320834	0.78039	0.320834	0.738783	0.320834	0.0631473	0.452375
y725	0.491858	0.868922	0.208753	0.940288	0.822356	0.599264	0.618518	0.747992	0.618518	0.545243	0.618518	0.407626	0.504024
y726	0.344856	0.479743	0.399161	0.125191	0.212119	0.807315	0.893036	0.525533	0.893036	0.94933	0.893036	0.431074	0.881716
y727	0.0810187	0.16749	0.0164689	0.138723	0.203212	0.357536	0.44352	0.512518	0.44352	0.928348	0.44352	0.309018	0.57825
y728	0.282307	0.340327	0.157325	0.26056	0.100723	0.980433	0.922164	0.62263	0.922164	0.644533	0.922164	0.180445	0.688054
y729	0.955544	0.836867	0.964978	0.969643	0.666438	0.34889	0.443371	0.457671	0.443371	0.983174	0.443371	0.207721	0.537447
y730	0.319035	0.339265	0.617795	0.0941087	0.280035	0.97305	0.42142	0.72518	0.42142	0.806952	0.42142	0.0231677	0.832256
y731	0.255528	0.266618	0.291969	0.0963828	0.844049	0.125792	0.952989	0.627956	0.952989	0.511061	0.952989	0.359346	0.720428
y732	0.842281	0.954238	0.564232	0.756914	0.632567	0.764066	0.826212	0.853327	0.826212	0.704642	0.826212	0.885843	0.785704
y733	0.942734	0.752545	0.57665	0.292547	0.676512	0.856219	0.541246	0.913533	0.541246	0.991496	0.541246	0.0785944	0.422038
y734	0.0569361	0.185539	0.057788	0.116409	0.248188	0.480785	0.0734953	0.469548	0.0734953	0.816671	0.0734953	0.0121562	0.168577
y735	0.812797	0.739396	0.88893	0.376642	0.337281	0.364091	0.579921	0.725978	0.579921	0.829141	0.579921	0.496966	0.0199807
y736	0.418685	0.277771	0.0974825	0.192948	0.16102	0.553852	0.468196	0.629127	0.468196	0.971687	0.468196	0.0455206	0.0702761
y737	0.233689	0.476842	0.494246	0.164744	0.348053	0.627591	0.515792	0.941883	0.515792	0.729828	0.515792	0.103112	0.534836
y738	0.581315	0.63481	0.599482	0.584567	0.399361	0.685403	0.450917	0.674191	0.450917	0.465626	0.450917	0.814815	0.34508
y739	0.0268782	0.165859	0.043926	0.0764465	0.0597432	0.5719	0.114688	0.606782	0.114688	0.877062	0.114688	0.0329178	0.0237728
y740	0.0329909	0.0277132	3.32654e-05	0.00456725	0.00548748	0.476443	0.589832	0.923229	0.589832	0.751146	0.589832	0.00187137	0.019335
y741	0.106321	0.397833	0.0761633	0.600402	0.184863	0.713621	0.189975	0.432075	0.189975	0.827787	0.189975	0.0185576	0.0219419
y742	0.557871	0.906681	0.902315	0.799094	0.752831	0.639548	0.86696	0.906693	0.86696	0.903261	0.86696	0.0182851	0.0113941
y743	0.518786	0.863859	0.602502	0.724255	0.556274	0.185696	0.692552	0.698704	0.692552	0.860445	0.692552	0.851761	0.000143684
y744	0.307511	0.410435	0.307343	0.132633	0.217431	0.857483	0.832811	0.764515	0.832811	0.970603	0.832811	0.506636	0.964531
y745	0.468139	0.43485	0.342341	0.0999632	0.845758	0.538077	0.623089	0.525185	0.623089	0.763782	0.623089	0.212096	0.150685
y746	0.764264	0.926247	0.521141	0.789909	0.420519	0.794414	0.868018	0.803539	0.868018	0.943084	0.868018	0.509107	0.475179
y747	0.507834	0.679268	0.928433	0.556258	0.928837	0.5864	0.523509	0.625497	0.523509	0.854223	0.523509	0.587052	0.185391
y748	0.653555	0.798007	0.704612	0.629387	0.924362	0.89532	0.425712	0.866296	0.425712	0.695877	0.425712	0.921747	0.952917
y749	0.926299	0.651306	0.236101	0.876262	0.4325	0.558711	0.550133	0.343865	0.550133	0.618355	0.550133	0.522085	0.0806085
y750	0.0245841	0.199579	0.154632	0.0168985	0.368264	0.0389978	0.465497	0.67635	0.465497	0.950403	0.465497	0.00102933	0.00519634
y751	0.98815	0.83181	0.885904	0.889369	0.565065	0.94409	0.38983	0.494904	0.38983	0.995262	0.38983	0.439987	0.619883
y752	0.00353359	0.00588611	0.000667826	0.000219251	0.0122575	0.271393	0.154007	0.232409	0.154007	0.572633	0.154007	0.608407	0.862485
y753	0.0400431	0.178632	0.0564562	0.0203975	0.0744489	0.415858	0.380822	0.633358	0.380822	0.829837	0.380822	0.0385932	0.213863
y754	0.126699	0.263628	0.0524564	0.104831	0.0765142	0.363979	0.483778	0.459014	0.483778	0.945194	0.483778	0.206916	0.164599
y755	0.823265	0.578883	0.509336	0.849837	0.904839	0.991033	0.429032	0.230099	0.429032	0.851653	0.429032	0.705911	0.390541
y756	0.283779	0.388874	0.523285	0.0825212	0.255504	0.764023	0.759884	0.822963	0.759884	0.855187	0.759884	0.234396	0.648577
y757	0.531101	0.624137	0.488058	0.334196	0.624058	0.219851	0.730927	0.71427	0.730927	0.846508	0.730927	0.303407	0.795252
y758	0.743206	0.442552	0.163965	0.289462	0.885887	0.836065	0.802453	0.940415	0.802453	0.852962	0.802453	0.565921	0.00666227
y759	0.49931	0.134689	0.664146	0.685593	0.565163	0.48086	0.629531	0.590642	0.629531	0.678148	0.629531	0.475923	0.436359
y760	0.725556	0.332298	0.708964	0.507388	0.962365	0.199645	0.19971	0.146398	0.19971	0.0494688	0.19971	0.148603	0.659803
y761	0.228994	0.568411	0.156048	0.07804	0.0795424	0.845322	0.793241	0.700137	0.793241	0.399582	0.793241	0.456237	0.652302
y762	0.0543765	0.163722	0.150481	0.465188	0.0867021	0.473344	0.409241	0.101642	0.409241	0.723144	0.409241	0.470608	0.867752
y763	0.876318	0.813664	0.613412	0.792624	0.638263	0.369807	0.720604	0.208194	0.720604	0.943466	0.720604	0.712311	0.523817
y764	0.756354	0.167783	0.976221	0.99968	0.58796	0.668879	0.366583	0.146887	0.366583	0.399411	0.366583	0.241787	0.494763
y765	0.916783	0.442506	0.997618	0.980264	0.801015	0.844237	0.279818	0.289656	0.279818	0.673457	0.279818	0.317553	0.831909
y766	0.00102661	0.0280089	0.0375967	0.00824705	0.0678322	0.0612373	0.0230216	0.948788	0.0230216	0.193338	0.0230216	0.00412029	0.615947
y767	0.000934878	0.101961	0.156866	0.236724	0.011431	7.78629e-05	0.00548515	0.0157837	0.00548515	0.000294005	0.00548515	0.0154187	0.0139489
y768	0.067822	0.0432318	0.0316569	0.000260643	0.560565	0.142404	0.217657	0.659685	0.217657	0.87013	0.217657	0.00016586	0.0121729
y769	0.074699	0.0803829	0.000902351	0.0295663	0.29613	0.483923	0.0955034	0.967559	0.0955034	0.695433	0.0955034	0.00132616	0.111895
y770	0.777775	0.583064	0.225281	0.808203	0.764722	0.840196	0.888734	0.533862	0.888734	0.807992	0.888734	0.57317	0.262448
y771	0.406756	0.860798	0.665222	0.636316	0.876682	0.35388	0.779101	0.61817	0.779101	0.805665	0.779101	0.535341	0.0675894
y772	0.15908	0.369463	0.31368	0.0873734	0.515198	0.362012	0.326064	0.721534	0.326064	0.797256	0.326064	3.97761e-05	0.369462
y773	0.000792076	0.0200464	2.4751e-07	0.0161732	0.0587273	0.0315051	0.0630497	0.85815	0.0630497	0.379391	0.0630497	0.000224722	0.577414
y774	6.67842e-05	0.00108856	0.379856	0.623209	0.00397678	0.0440857	0.0360674	0.528375	0.0360674	0.846304	0.0360674	1.14748e-07	0.00991395
y775	0.498509	0.0730964	0.221886	0.330639	0.119516	0.371506	0.525275	0.684615	0.525275	0.0753212	0.525275	0.00303924	0.340898
y776	0.635142	0.733424	0.777562	0.330609	0.962907	0.260542	0.502582	0.555297	0.502582	0.785671	0.502582	0.290468	0.771342
y777	0.772423	0.993171	0.863808	0.995426	0.75853	0.698717	0.530383	0.867244	0.530383	0.894134	0.530383	0.752231	0.252845
y778	0.463357	0.251275	0.0537493	0.042119	0.766001	0.47562	0.878455	0.452887	0.878455	0.743653	0.878455	0.404379	0.000644344
y779	0.9643	0.999648	0.414453	0.592217	0.227049	0.20508	0.997291	0.836673	0.997291	0.851028	0.997291	0.11423	0.779817
y780	0.911366	0.818504	0.587109	0.673967	0.339771	0.377953	0.676657	0.762343	0.676657	0.997786	0.676657	0.571485	0.0723233
y781	0.151586	0.264004	0.00927092	0.249627	0.414483	0.16705	0.926305	0.967559	0.926305	0.993286	0.926305	0.10282	0.910375
y782	0.206027	0.347901	0.00480726	0.320704	0.693598	0.159482	0.874149	0.586473	0.874149	0.569903	0.874149	0.569165	0.289246
y783	0.511429	0.139283	0.257427	0.415251	0.372106	0.893025	0.683021	0.574891	0.683021	0.642641	0.683021	0.895204	0.522399
y784	0.377472	0.399515	0.0973082	0.307962	0.865107	0.361214	0.67311	0.964417	0.67311	0.864851	0.67311	0.219753	0.368864
y785	0.422204	0.266431	0.0934641	0.036372	0.37384	0.789861	0.931613	0.439495	0.931613	0.82733	0.931613	0.0696616	0.0050864
y786	0.0429145	0.327235	0.243828	0.0553486	0.209398	0.234809	0.28279	0.594841	0.28279	0.784638	0.28279	0.331509	0.00415782
y787	0.71266	0.896226	0.771349	0.884243	0.643262	0.790436	0.751394	0.627657	0.751394	0.944351	0.751394	0.676785	0.0549261
y788	0.289429	0.186277	0.00316007	0.284543	0.112149	0.557587	0.292125	0.923161	0.292125	0.512393	0.292125	0.0773955	0.102466
y789	0.0945331	0.456416	0.0264304	0.191297	0.151675	0.200052	0.708492	0.584568	0.708492	0.546858	0.708492	0.362531	0.802984
y790	0.0358391	0.139822	0.0327342	0.00733289	0.545214	0.0151238	0.859387	0.424512	0.859387	0.99285	0.859387	0.149442	0.411203
y791	0.00188784	0.00308591	5.99836e-05	0.000816035	0.0667255	0.288282	0.00136174	0.0407522	0.00136174	0.923538	0.00136174	0.871962	0.44996
y792	0.269015	0.193591	0.569397	0.0134068	0.0127778	0.0499114	1.08626e-06	0.00251605	1.08626e-06	0.000585965	1.08626e-06	0.399033	0.178873
y793	0.750298	0.516362	0.150773	0.594151	0.409011	0.756088	0.239188	0.747351	0.239188	0.52648	0.239188	0.0764182	0.204956
y794	0.116185	0.228956	0.0265322	0.0268309	0.0370267	0.717607	0.865741	0.710916	0.865741	0.712194	0.865741	0.498839	0.556121
y795	0.682512	0.61071	0.346013	0.472675	0.676659	0.596066	0.375396	0.927284	0.375396	0.631723	0.375396	0.853764	0.148478
y796	0.714372	0.473395	0.661246	0.813534	0.367109	0.857261	0.759231	0.661111	0.759231	0.849318	0.759231	0.107209	0.59003
y797	0.974823	0.683026	0.263379	0.706366	0.879061	0.428436	0.286183	0.962339	0.286183	0.721675	0.286183	0.282847	0.0823947
y798	0.869065	0.72784	0.87716	0.507645	0.714129	0.436345	0.760552	0.948241	0.760552	0.733613	0.760552	0.411816	0.634632
y799	0.767705	0.971245	0.955055	0.813346	0.269583	0.581308	0.849451	0.556078	0.849451	0.967283	0.849451	0.290553	0.301058
y800	0.00431148	0.0134375	0.00597324	0.000601459	0.00609837	0.119339	0.990577	0.452158	0.990577	0.670804	0.990577	0.419604	0.0344322
y801	0.385851	0.0462251	0.324003	0.195009	0.29326	0.687163	0.78318	0.527815	0.78318	0.972492	0.78318	0.730562	0.959827
y802	0.054861	0.501712	0.842761	0.0408618	0.891703	0.0164846	0.559604	0.934564	0.559604	0.23545	0.559604	0.227503	0.132788
y803	0.788566	0.943504	0.780065	0.676401	0.327612	0.848915	0.491998	0.505014	0.491998	0.943165	0.491998	0.841068	0.731821
y804	0.419886	0.497906	0.232723	0.368188	0.666547	0.615546	0.622729	0.981242	0.622729	0.87935	0.622729	0.214414	0.767048
y805	0.453887	0.721347	0.332194	0.604887	0.20402	0.859535	0.955744	0.726985	0.955744	0.858171	0.955744	0.1971	0.502559
y806	0.380351	0.461635	0.443856	0.54103	0.471484	0.797808	0.543537	0.277729	0.543537	0.675281	0.543537	0.212833	0.271517
y807	0.381052	0.405784	0.265977	0.323323	0.727744	0.43917	0.735679	0.602671	0.735679	0.80043	0.735679	0.423703	0.949762
y808	0.972736	0.755701	0.615159	0.406109	0.313112	0.393134	0.861734	0.841162	0.861734	0.749017	0.861734	0.297442	0.453345
y809	0.291039	0.263861	0.0485648	0.182486	0.161663	0.815488	0.453755	0.778951	0.453755	0.859772	0.453755	0.174599	0.170969
y810	0.0683769	0.0764065	0.0292484	0.0076071	0.355936	0.150011	0.506133	0.763096	0.506133	0.769788	0.506133	0.0172516	0.515825
y811	0.390997	0.669309	0.920275	0.447877	0.444469	0.991308	0.339866	0.80607	0.339866	0.970383	0.339866	0.554911	0.0931229
y812	0.612766	0.636771	0.795046	0.403161	0.719865	0.929832	0.576492	0.880184	0.576492	0.979014	0.576492	0.0582599	0.963955
y813	0.338136	0.60201	0.162966	0.552278	0.968701	0.281967	0.482048	0.824084	0.482048	0.629705	0.482048	0.218776	0.699529
y814	0.132292	0.269208	0.0817315	0.039488	0.259706	0.68912	0.189955	0.427184	0.189955	0.456991	0.189955	0.107223	0.558363
y815	0.910469	0.776999	0.383441	0.995963	0.5688	0.627729	0.655347	0.740622	0.655347	0.819081	0.655347	0.746104	0.24122
y816	0.43504	0.891695	0.23981	0.108415	0.188911	0.639129	0.557398	0.236834	0.557398	0.875302	0.557398	0.391662	0.0246899
y817	0.233845	0.307308	0.706141	0.0639701	0.149405	0.538886	0.0864117	0.690721	0.0864117	0.925272	0.0864117	0.410684	0.648741
y818	0.736741	0.649769	0.397276	0.490906	0.338626	0.962159	0.470083	0.558025	0.470083	0.90305	0.470083	0.175312	0.00904322
y819	0.940273	0.719789	0.235198	0.682957	0.732958	0.915238	0.536678	0.555714	0.536678	0.787759	0.536678	0.167213	0.0998838
y820	0.942292	0.869251	0.96251	0.496714	0.512084	0.750416	0.685949	0.631741	0.685949	0.750135	0.685949	0.721378	0.128454
y821	0.27651	0.3888	0.218218	0.107928	0.05005	0.640743	0.807101	0.611408	0.807101	0.915516	0.807101	0.125406	0.83916
y822	0.961665	0.994675	0.922919	0.59574	0.338579	0.194792	0.618728	0.436578	0.618728	0.985739	0.618728	0.570796	0.810916
y823	0.012943	0.0417187	0.0569068	0.000198249	0.0292263	0.427883	0.16871	0.766323	0.16871	0.961869	0.16871	0.000195589	0.634811
y824	0.520278	0.966995	0.296618	0.820999	0.311718	0.415639	0.168535	0.726362	0.168535	0.922159	0.168535	0.651501	0.00119908
y825	0.717166	0.825424	0.364123	0.587916	0.625665	0.580212	0.397495	0.336691	0.397495	0.86451	0.397495	0.00388261	0.645664
y826	0.260109	0.299707	0.556818	0.0917705	0.392961	0.936808	0.10227	0.574099	0.10227	0.950753	0.10227	0.237563	0.874861
y827	0.0615282	0.238355	0.380181	0.0191182	0.747991	0.107929	0.119207	0.790188	0.119207	0.80827	0.119207	0.0160156	0.0787619
y828	0.563427	0.720994	0.875726	0.192515	0.633428	0.586276	0.779229	0.47671	0.779229	0.839761	0.779229	0.0359504	0.485698
y829	0.108181	0.113141	0.0686177	0.00756617	0.634779	0.163021	0.337651	0.917324	0.337651	0.968917	0.337651	0.0657514	0.263901
y830	0.780183	0.868865	0.66719	0.47523	0.720938	0.89949	0.907427	0.832325	0.907427	0.793832	0.907427	0.0819279	0.44223
y831	0.225709	0.427927	0.659214	0.071146	0.405896	0.359516	0.903616	0.666474	0.903616	0.800403	0.903616	0.0429187	0.180225
y832	0.809347	0.814268	0.985406	0.387323	0.373936	0.225408	0.959337	0.582562	0.959337	0.937753	0.959337	0.94312	0.699371
y833	0.60856	0.979217	0.45626	0.349699	0.581871	0.815118	0.418109	0.812199	0.418109	0.920397	0.418109	0.971453	0.0380722
y834	0.0463007	0.0233744	0.00177141	0.00176552	0.751333	0.0540583	0.186088	0.569444	0.186088	0.986571	0.186088	0.66691	0.00929511
y835	0.0261313	0.0299311	0.000144328	0.0253194	0.00192848	0.815364	0.977604	0.257066	0.977604	0.488046	0.977604	0.970783	0.530156
y836	0.782742	0.886215	0.546502	0.795906	0.854438	0.910901	0.833145	0.685106	0.833145	0.72137	0.833145	0.263618	0.718065
y837	0.148742	0.752048	0.708863	0.145664	0.103288	0.128651	0.0771563	0.201323	0.0771563	0.120741	0.0771563	0.137932	0.295863
y838	0.691139	0.874489	0.85697	0.385192	0.581586	0.912489	0.907705	0.267838	0.907705	0.566106	0.907705	0.914729	0.472978
y839	0.623103	0.462164	0.487064	0.495769	0.414355	0.64983	0.339718	0.230142	0.339718	0.0459893	0.339718	0.143981	0.368422
y840	0.903933	0.658103	0.704177	0.744987	0.601704	0.242801	0.396635	0.876122	0.396635	0.817182	0.396635	0.778343	0.263421
y841	0.251172	0.496339	0.678443	0.704915	0.376995	0.309584	0.745045	0.140985	0.745045	0.0927547	0.745045	0.805346	0.359975
y842	0.538522	0.490697	0.875375	0.118946	0.81338	0.102287	0.380466	0.479521	0.380466	0.0565217	0.380466	0.433966	0.62961
y843	0.348179	0.743719	0.225995	0.228446	0.896038	0.112607	0.563451	0.258324	0.563451	0.214902	0.563451	0.864704	0.00597002
y844	0.0590444	0.387783	0.32317	0.355997	0.283313	0.0450622	0.649971	0.564547	0.649971	0.534238	0.649971	0.0959829	0.28129
y845	0.00530381	0.0124051	0.348619	0.490006	0.0836147	0.00145522	0.178189	0.0195525	0.178189	0.000518245	0.178189	0.195648	0.383129
y846	0.982814	0.723524	0.694223	0.306968	0.513199	0.276604	0.463348	0.474402	0.463348	0.895057	0.463348	0.183663	0.0708673
y847	0.476083	0.390089	0.557432	0.0850726	0.487911	0.486154	0.562478	0.869526	0.562478	0.543666	0.562478	0.00327629	0.634054
y848	0.552027	0.182261	0.0175992	0.469586	0.937072	0.965631	0.169963	0.333647	0.169963	0.68873	0.169963	0.671762	0.0202111
y849	0.765578	0.796941	0.873525	0.969503	0.682925	0.589075	0.577885	0.28976	0.577885	0.772328	0.577885	0.0915181	0.355373
y850	0.0377702	0.0565553	0.000143089	0.0509298	0.0451208	0.859606	0.092378	0.541661	0.092378	0.566739	0.092378	0.165019	0.0953327
y851	0.848746	0.889564	0.938711	0.623293	0.853223	0.931413	0.492741	0.161729	0.492741	0.322949	0.492741	0.405209	0.633078
y852	0.328176	0.368192	0.0287725	0.443826	0.109262	0.971412	0.857573	0.817375	0.857573	0.938471	0.857573	0.0240302	0.51106
y853	0.667787	0.543175	0.245209	0.747633	0.798741	0.441752	0.824581	0.358279	0.824581	0.847254	0.824581	0.476403	7.39745e-05
y854	0.431991	0.674641	0.25396	0.55249	0.133172	0.862391	0.788147	0.699421	0.788147	0.96224	0.788147	0.268063	0.556342
y855	0.66851	0.458686	0.12411	0.602566	0.52737	0.921934	0.844726	0.547902	0.844726	0.939958	0.844726	0.687655	0.0962623
y856	0.718306	0.245009	0.965365	0.968144	0.874965	0.784334	0.0834001	0.0882556	0.0834001	0.0363892	0.0834001	0.0390128	0.0627001
y857	0.429046	0.537028	0.0125325	0.0806032	0.545496	0.220422	0.321484	0.533736	0.321484	0.707568	0.321484	0.190007	0.0193397
y858	0.486587	0.284305	0.569434	0.585262	0.151284	0.430037	0.473428	0.771864	0.473428	0.157906	0.473428	0.126298	0.219379
y859	7.81774e-05	0.096531	0.000279678	0.687585	0.132999	0.000813845	0.0431744	0.791075	0.0431744	0.838807	0.0431744	2.1428e-10	1.84133e-05
y860	0.314272	0.407002	0.232259	0.138146	0.0429977	0.763756	0.695311	0.697472	0.695311	0.802893	0.695311	0.0763881	0.962763
y861	0.115543	0.590326	0.223362	0.248091	0.306006	0.0979817	0.561104	0.344386	0.561104	0.941887	0.561104	0.00998377	0.00298017
y862	0.11126	0.185563	0.00698386	0.268203	0.0831144	0.861035	0.387835	0.41856	0.387835	0.949555	0.387835	0.0612649	0.97531
y863	0.532132	0.607231	0.461768	0.279092	0.739149	0.55112	0.992493	0.611749	0.992493	0.934117	0.992493	0.788362	0.725549
y864	0.275059	0.610712	0.115458	0.406374	0.149175	0.66601	0.669652	0.414992	0.669652	0.850657	0.669652	0.00293753	0.394441
y865	0.766567	0.527326	0.90652	0.975334	0.444467	0.709685	0.920649	0.157725	0.920649	0.174018	0.920649	0.141187	0.187441
y866	0.776682	0.896565	0.966777	0.644714	0.938197	0.743552	0.972958	0.750111	0.972958	0.967763	0.972958	0.452944	0.725957
y867	0.443162	0.772015	0.127267	0.58878	0.39375	0.467935	0.440865	0.904067	0.440865	0.77075	0.440865	0.186939	0.821656
y868	0.996212	0.781519	0.480686	0.89845	0.47355	0.538922	0.851423	0.81925	0.851423	0.931036	0.851423	0.31995	0.203252
y869	0.107289	0.0606598	0.0184525	0.103197	0.480975	0.626962	0.0288721	0.796577	0.0288721	0.992033	0.0288721	0.984184	0.581695
y870	0.0200676	0.0661549	0.221993	0.0212565	0.278585	0.316752	0.011726	0.340492	0.011726	0.619904	0.011726	0.0155191	0.00774316
y871	0.971275	0.752806	0.984763	0.406745	0.478325	0.641262	0.740277	0.822843	0.740277	0.810265	0.740277	0.735786	0.296752
y872	0.190533	0.123592	0.0402697	0.0247876	0.828874	0.082373	0.996275	0.793266	0.996275	0.657197	0.996275	0.277346	0.123973
y873	0.0856885	0.0316764	0.0004902	0.0247346	0.600811	0.0215071	0.164335	0.189192	0.164335	0.967943	0.164335	0.0621207	0.00338538
y874	0.0372721	0.163239	0.0120821	0.105023	0.11278	0.159649	0.806744	0.708117	0.806744	0.781093	0.806744	0.695039	0.0675011
y875	0.00216168	0.101694	0.0100531	0.0968266	0.178981	0.0130944	0.15254	0.0249242	0.15254	0.0196278	0.15254	0.92514	0.347341
y876	0.510564	0.459295	0.0707175	0.317907	0.238935	0.483768	0.11099	0.845304	0.11099	0.60102	0.11099	0.270216	0.316508
y877	0.315153	0.527369	0.184967	0.186759	0.239093	0.552797	0.634426	0.334977	0.634426	0.926934	0.634426	0.126832	0.895574
y878	0.735478	0.846413	0.579274	0.987728	0.32818	0.803543	0.19882	0.622291	0.19882	0.894133	0.19882	0.837095	0.235165
y879	0.757447	0.894288	0.880642	0.860934	0.958563	0.868124	0.662453	0.937964	0.662453	0.907953	0.662453	0.853024	0.595878
y880	0.186943	0.191043	0.0606339	0.0415241	0.853236	0.189868	0.131429	0.910146	0.131429	0.584741	0.131429	0.66699	0.0993995
y881	0.513614	0.406565	0.0792046	0.611875	0.95113	0.798979	0.237182	0.441129	0.237182	0.726884	0.237182	0.480544	0.114914
y882	0.288348	0.819419	0.104473	0.425298	0.272397	0.279369	0.290625	0.349294	0.290625	0.421418	0.290625	0.625024	0.0371947
y883	0.630731	0.630555	0.247623	0.683284	0.595122	0.850578	0.497537	0.888427	0.497537	0.724941	0.497537	0.299043	0.371612
y884	0.000122185	0.00311079	4.85268e-05	8.41244e-05	0.0569441	0.0566017	0.000315998	0.334535	0.000315998	0.529701	0.000315998	0.955147	0.245771
y885	0.575157	0.925535	0.628966	0.742933	0.867603	0.487978	0.580578	0.532402	0.580578	0.798865	0.580578	0.380571	0.0225213
y886	0.148695	0.267929	0.0824875	0.0924304	0.423822	0.330004	0.483332	0.887172	0.483332	0.86476	0.483332	0.975592	0.922743
y887	0.439718	0.326	0.883752	0.777377	0.499922	0.715942	0.830322	0.670568	0.830322	0.91124	0.830322	0.641802	0.00101166
y888	0.996761	0.764004	0.75036	0.635574	0.443273	0.704084	0.486162	0.548569	0.486162	0.877925	0.486162	0.955772	0.557202
y889	0.434644	0.418454	0.423851	0.341313	0.449446	0.969604	0.498797	0.446008	0.498797	0.797367	0.498797	0.341857	0.950193
y890	0.132311	0.511106	0.479845	0.148127	0.824878	0.185894	0.205538	0.576626	0.205538	0.622124	0.205538	0.0609431	0.0343629
y891	0.0718893	0.124215	0.0241152	0.0814051	0.394644	0.205125	0.296935	0.353251	0.296935	0.839165	0.296935	0.198485	0.64794
y892	0.0457851	0.111506	0.00593975	0.035447	0.073894	0.469408	0.378917	0.927116	0.378917	0.867495	0.378917	0.0348565	0.964263
y893	0.217943	0.293498	0.215221	0.295687	0.799827	0.518589	0.0912773	0.255973	0.0912773	0.958041	0.0912773	0.0121479	0.585656
y894	0.881505	0.955798	0.600828	0.78555	0.734288	0.970808	0.888418	0.826317	0.888418	0.869452	0.888418	0.858392	0.270222
y895	0.374137	0.352905	0.127972	0.100763	0.179902	0.760327	0.574017	0.575284	0.574017	0.857004	0.574017	0.0065496	0.251206
y896	0.593828	0.401095	0.448415	0.142632	0.332605	0.570545	0.472544	0.961272	0.472544	0.938561	0.472544	0.117543	0.0807323
y897	0.54903	0.903982	0.693692	0.482961	0.789726	0.643494	0.764993	0.698304	0.764993	0.997309	0.764993	0.558783	0.0663711
y898	0.840223	0.813875	0.621456	0.993176	0.579213	0.929646	0.771366	0.633033	0.771366	0.737981	0.771366	0.81036	0.843696
y899	0.498883	0.836469	0.338433	0.992852	0.554895	0.173316	0.679511	0.98225	0.679511	0.752714	0.679511	0.400232	0.294351
y900	0.843316	0.894783	0.398453	0.137254	0.68202	0.997378	0.845108	0.201815	0.845108	0.979407	0.845108	0.272745	0.919518
y901	0.235061	0.631186	0.47998	0.181021	0.393263	0.584862	0.495322	0.299814	0.495322	0.587556	0.495322	0.403259	0.201454
y902	0.402552	0.789387	0.270436	0.886444	0.893407	0.407144	0.32125	0.864054	0.32125	0.5082	0.32125	0.701675	0.348083
y903	0.862399	0.773476	0.669411	0.364984	0.722963	0.957311	0.317708	0.939025	0.317708	0.457136	0.317708	0.635397	0.334749
y904	0.295582	0.465087	0.114338	0.33252	0.264242	0.423679	0.531126	0.823413	0.531126	0.794094	0.531126	0.121477	0.593524
y905	0.482969	0.587009	0.917704	0.232986	0.36999	0.801107	0.463882	0.960477	0.463882	0.986896	0.463882	0.348821	0.655868
y906	0.8042	0.726628	0.926122	0.530684	0.733467	0.686261	0.434061	0.855159	0.434061	0.895341	0.434061	0.306224	0.59331
y907	0.962631	0.66143	0.619825	0.245737	0.606055	0.63408	0.849217	0.47106	0.849217	0.876206	0.849217	0.692644	0.00614191
y908	0.236427	0.30953	0.387333	0.102904	0.473123	0.376191	0.759002	0.731642	0.759002	0.661551	0.759002	0.158942	0.468235
y909	0.208373	0.273028	0.256108	0.0391992	0.366458	0.467014	0.646678	0.751021	0.646678	0.960247	0.646678	0.259152	0.849481
y910	0.00875609	0.0543725	0.125839	0.000229683	0.0126901	0.291342	0.476643	0.734164	0.476643	0.635706	0.476643	0.0106145	0.0386755
y911	0.0326377	0.100547	0.0262718	0.0267261	0.666223	0.101199	0.0427782	0.581471	0.0427782	0.741726	0.0427782	0.692078	0.51768
y912	0.279183	0.492784	0.754924	0.253917	0.463223	0.72164	0.340083	0.692459	0.340083	0.897918	0.340083	0.591953	0.0982443
y913	0.235097	0.590138	0.971639	0.148009	0.908015	0.278355	0.303301	0.6627	0.303301	0.832604	0.303301	0.034255	0.0452312
y914	0.92469	0.621434	0.22258	0.722736	0.980856	0.826776	0.490887	0.823345	0.490887	0.797649	0.490887	0.1902	0.0102359
y915	0.988575	0.17614	0.635405	0.626407	0.359315	0.607817	0.499206	0.445858	0.499206	0.192939	0.499206	0.139635	0.413636
y916	0.788374	0.0550633	0.967907	0.956029	0.553712	0.705123	0.273927	0.499756	0.273927	0.58223	0.273927	0.0869514	0.14551
y917	0.887773	0.809339	0.52849	0.524829	0.552305	0.30525	0.684391	0.649243	0.684391	0.856811	0.684391	0.952647	0.737163
y918	0.437924	0.633992	0.665502	0.834548	0.367813	0.0736594	0.646661	0.577661	0.646661	0.618101	0.646661	0.181852	0.781839
y919	0.029458	0.752196	0.581001	0.219587	0.0605733	0.137951	0.87077	0.0956865	0.87077	0.128822	0.87077	0.747944	0.00433883
y920	0.969665	0.0415926	0.906051	0.841126	0.968241	0.793598	0.766266	0.535952	0.766266	0.557616	0.766266	0.790755	0.773482
y921	0.46196	0.362938	0.409119	0.122066	0.676821	0.390099	0.751354	0.22583	0.751354	0.568968	0.751354	0.0344398	0.588316
y922	0.349688	0.62161	0.903734	0.919598	0.3268	0.193563	0.114449	0.0329046	0.114449	0.0227464	0.114449	0.326698	0.517618
y923	0.00161355	0.724278	0.29109	0.307295	0.0181352	9.41231e-05	0.00478762	0.00835662	0.00478762	4.56585e-05	0.00478762	0.18955	0.0993503
y924	0.494892	0.0277452	0.831996	0.843428	0.443386	0.148316	0.553577	0.288695	0.553577	0.829702	0.553577	0.472067	0.00553528
y925	0.104962	0.996895	0.722895	0.109171	0.0334507	0.508089	0.517398	0.155082	0.517398	0.171682	0.517398	0.796468	0.0499468
y926	0.72749	0.679857	0.559975	0.97313	0.983904	0.918386	0.249432	0.26915	0.249432	0.952011	0.249432	0.911568	0.965252
y927	0.660227	0.819677	0.888376	0.432377	0.800398	0.685472	0.999493	0.733777	0.999493	0.910472	0.999493	0.0763823	0.429887
y928	0.0175905	0.0791289	0.00244111	0.0329695	0.0380298	0.213804	0.650148	0.67546	0.650148	0.804555	0.650148	0.0139272	0.210996
y929	0.515432	0.793509	0.314346	0.601275	0.2361	0.950043	0.793921	0.498722	0.793921	0.184205	0.793921	0.589049	0.721352
y930	0.31286	0.243557	0.340645	0.0357119	0.565794	0.645247	0.392302	0.922643	0.392302	0.952941	0.392302	0.0464645	0.153268
y931	0.21838	0.245057	0.166939	0.117105	0.543271	0.867779	0.0559776	0.57488	0.0559776	0.690427	0.0559776	0.691096	0.512991
y932	0.0268979	0.0918081	0.000379769	0.0742944	0.938095	0.00775267	0.318491	0.87146	0.318491	0.825832	0.318491	0.369147	0.791589
y933	0.593806	0.726013	0.646506	0.548313	0.704528	0.952058	0.389605	0.93729	0.389605	0.726743	0.389605	0.353772	0.953571
y934	0.218125	0.24659	0.180936	0.105116	0.383062	0.495583	0.599847	0.621211	0.599847	0.759834	0.599847	0.300763	0.956211
y935	0.77288	0.522971	0.518299	0.436155	0.695094	0.920342	0.799563	0.586679	0.799563	0.800226	0.799563	0.422819	0.217216
y936	0.553475	0.464931	0.395337	0.401273	0.579449	0.606686	0.744698	0.539165	0.744698	0.538134	0.744698	0.850391	0.915805
y937	0.237387	0.845271	0.872411	0.369006	0.548546	0.493166	0.384817	0.52556	0.384817	0.749334	0.384817	0.241339	0.00125212
y938	0.787004	0.638146	0.867661	0.373045	0.603776	0.939112	0.948457	0.954268	0.948457	0.851181	0.948457	0.0169426	0.00341246
y939	0.331002	0.328399	0.224096	0.223157	0.565712	0.100703	0.502072	0.768799	0.502072	0.85855	0.502072	0.381812	0.940661
y940	0.0858138	0.107048	0.0422199	0.00273667	0.209643	0.198794	0.946991	0.457428	0.946991	0.905023	0.946991	0.00072154	0.281045
y941	0.533167	0.336131	0.690482	0.074306	0.919336	0.247049	0.81587	0.784895	0.81587	0.478211	0.81587	0.0766728	0.411298
y942	0.311538	0.415338	0.0904358	0.234217	0.247945	0.805603	0.834551	0.707381	0.834551	0.814613	0.834551	0.278935	0.560083
y943	0.410847	0.479282	0.867558	0.537351	0.746722	0.530966	0.614803	0.946142	0.614803	0.247758	0.614803	0.321338	0.286212
y944	0.686203	0.454437	0.803679	0.488021	0.944275	0.235986	0.240588	0.00937082	0.240588	0.526743	0.240588	0.171155	0.86872
y945	0.283093	0.759506	0.846539	0.820244	0.0276407	0.859015	0.164064	0.0867684	0.164064	0.037901	0.164064	0.624686	0.67262
y946	0.347196	0.996859	0.765392	0.777162	0.312844	0.354264	0.344095	0.21734	0.344095	0.17706	0.344095	0.992151	0.738343
y947	0.000233244	0.00825116	1.28831e-05	0.00110314	0.00391798	0.0542168	0.168582	0.463542	0.168582	0.917396	0.168582	0.0710126	0.0821708
y948	0.596135	0.378788	0.575802	0.634332	0.753649	0.51527	0.418041	0.569225	0.418041	0.139715	0.418041	0.135405	0.0420086
[truncated: 1,027 more rows]

## Sheet: Larvae.regression.summary
No. Observations	88
Model:	OLS
Rsquared:	0.3852
	mse	Rsquared	R2diff
[truncated: 24 more rows]

## Sheet: Larvae.R2
Balances	Intercept	Village[T.LasCruses3]	Village[T.LasCruses4]	ResSusUnexp[T.Res]	ResSusUnexp[T.Sus]	ResSusUnexp[T.Unexp]	InsecticideType[T.Deltamethrin]	InsecticideType[T.None]	InsecticideType[T.Permethrin]	Exposure[T.Unexposed]	MicrobNiche[T.Int]
[truncated: 1,618 more rows]

[truncated: 6 more sheets: Larvae.PValues, Larvae.Heatmaps, Adult.regression.summary, Adult.R2, Adult.PValues, Adult.Heatmaps]
