# Supplementary material for: Pyrethroid exposure alters internal and cuticle surface bacterial communities in Anopheles albimanus
Source: ISME J. 2019 Jun 6;13(10):2447–64. doi: 10.1038/s41396-019-0445-5 (PMC6776023; doi:10.1038/s41396-019-0445-5)
Supplement: Supplementary file 5 — Suppl. 5 [file 41396_2019_445_MOESM5_ESM.xlsx]

## Sheet: Linear.regression.summary
No. Observations	178
Model:	OLS
Rsquared:	0.6398
	mse	Rsquared	R2diff
Intercept	98.9519	0.6398	0
Village[T.LasCruses1]	98.9519	0.6398	0
Village[T.LasCruses3]	98.9519	0.6398	0
Village[T.LasCruses4]	98.9519	0.6398	0
ResSusUnexp[T.Res]	98.9519	0.6398	0
ResSusUnexp[T.Sus]	98.9519	0.6398	0
ResSusUnexp[T.Unexp]	98.9519	0.6398	0
InsecticideType[T.Deltamethrin]	98.9519	0.6398	0
InsecticideType[T.None]	98.9519	0.6398	0
InsecticideType[T.Permethrin]	98.9519	0.6398	0
Exposure[T.Unexposed]	98.9519	0.6398	0
DevelopStage[T.Larvae]	98.9519	0.6398	0
MicrobNiche[T.Int]	103.677	0.6226	0.0172
Village[T.LasCruses1]:ResSusUnexp[T.Res]	98.9519	0.6398	0
Village[T.LasCruses3]:ResSusUnexp[T.Res]	98.9519	0.6398	0
Village[T.LasCruses4]:ResSusUnexp[T.Res]	98.9519	0.6398	0
Village[T.LasCruses1]:ResSusUnexp[T.Sus]	98.9519	0.6398	0
Village[T.LasCruses3]:ResSusUnexp[T.Sus]	98.9519	0.6398	0
Village[T.LasCruses4]:ResSusUnexp[T.Sus]	98.9519	0.6398	0
Village[T.LasCruses1]:ResSusUnexp[T.Unexp]	98.9519	0.6398	0
Village[T.LasCruses3]:ResSusUnexp[T.Unexp]	98.9519	0.6398	0
Village[T.LasCruses4]:ResSusUnexp[T.Unexp]	98.9519	0.6398	0
Village[T.LasCruses1]:InsecticideType[T.Deltamethrin]	98.9519	0.6398	0
Village[T.LasCruses3]:InsecticideType[T.Deltamethrin]	98.9519	0.6398	0
Village[T.LasCruses4]:InsecticideType[T.Deltamethrin]	98.9519	0.6398	0
Village[T.LasCruses1]:InsecticideType[T.None]	98.9519	0.6398	0
Village[T.LasCruses3]:InsecticideType[T.None]	98.9519	0.6398	0
Village[T.LasCruses4]:InsecticideType[T.None]	98.9519	0.6398	0
Village[T.LasCruses1]:InsecticideType[T.Permethrin]	98.9519	0.6398	0
Village[T.LasCruses3]:InsecticideType[T.Permethrin]	98.9519	0.6398	0
Village[T.LasCruses4]:InsecticideType[T.Permethrin]	98.9519	0.6398	0
Village[T.LasCruses1]:Exposure[T.Unexposed]	98.9519	0.6398	0
Village[T.LasCruses3]:Exposure[T.Unexposed]	98.9519	0.6398	0
Village[T.LasCruses4]:Exposure[T.Unexposed]	98.9519	0.6398	0
Village[T.LasCruses1]:DevelopStage[T.Larvae]	98.9519	0.6398	0
Village[T.LasCruses3]:DevelopStage[T.Larvae]	98.9519	0.6398	0
Village[T.LasCruses4]:DevelopStage[T.Larvae]	98.9519	0.6398	0
Village[T.LasCruses1]:MicrobNiche[T.Int]	101.309	0.6312	0.0086
Village[T.LasCruses3]:MicrobNiche[T.Int]	101.037	0.6322	0.0076
Village[T.LasCruses4]:MicrobNiche[T.Int]	101.544	0.6303	0.0094
Exposure[T.Unexposed]:DevelopStage[T.Larvae]	101.05	0.6321	0.0076
10-fold cross validation
	model_mse	Rsquared	pred_mse
fold_0	84.8878	0.6445	20.8512
fold_1	83.4567	0.6488	9.8339
fold_2	83.5957	0.651	19.1952
fold_3	80.344	0.6534	14.3984
fold_4	80.5677	0.6603	13.5198
fold_5	80.1769	0.657	15.6992
fold_6	75.5451	0.6523	26.1487
fold_7	74.8212	0.6537	21.1442
fold_8	74.5168	0.6479	27.6956
fold_9	72.3563	0.6594	24.2941

## Sheet: R2
Balances	Intercept	Village[T.LasCruses1]	Village[T.LasCruses3]	Village[T.LasCruses4]	ResSusUnexp[T.Res]	ResSusUnexp[T.Sus]	ResSusUnexp[T.Unexp]	InsecticideType[T.Deltamethrin]	InsecticideType[T.None]	InsecticideType[T.Permethrin]	Exposure[T.Unexposed]	DevelopStage[T.Larvae]	MicrobNiche[T.Int]	Village[T.LasCruses1]:ResSusUnexp[T.Res]	Village[T.LasCruses3]:ResSusUnexp[T.Res]	Village[T.LasCruses4]:ResSusUnexp[T.Res]	Village[T.LasCruses1]:ResSusUnexp[T.Sus]	Village[T.LasCruses3]:ResSusUnexp[T.Sus]	Village[T.LasCruses4]:ResSusUnexp[T.Sus]	Village[T.LasCruses1]:ResSusUnexp[T.Unexp]	Village[T.LasCruses3]:ResSusUnexp[T.Unexp]	Village[T.LasCruses4]:ResSusUnexp[T.Unexp]	Village[T.LasCruses3]:InsecticideType[T.Deltamethrin]	Village[T.LasCruses4]:InsecticideType[T.Deltamethrin]	Village[T.LasCruses1]:InsecticideType[T.None]	Village[T.LasCruses3]:InsecticideType[T.None]	Village[T.LasCruses4]:InsecticideType[T.None]	Village[T.LasCruses1]:InsecticideType[T.Permethrin]	Village[T.LasCruses3]:InsecticideType[T.Permethrin]	Village[T.LasCruses4]:InsecticideType[T.Permethrin]	Village[T.LasCruses1]:Exposure[T.Unexposed]	Village[T.LasCruses3]:Exposure[T.Unexposed]	Village[T.LasCruses4]:Exposure[T.Unexposed]	Village[T.LasCruses3]:DevelopStage[T.Larvae]	Village[T.LasCruses4]:DevelopStage[T.Larvae]	Village[T.LasCruses1]:MicrobNiche[T.Int]	Village[T.LasCruses3]:MicrobNiche[T.Int]	Village[T.LasCruses4]:MicrobNiche[T.Int]	Exposure[T.Unexposed]:DevelopStage[T.Larvae]
y0	-15.2151	-3.52164	-2.38926	-9.1533	-6.82935	-9.45663	1.07084	0.249468	1.07084	2.58415	1.07084	25.7417	1.10088	-4.8724	-1.17052	-5.81107	6.61349	1.07	-4.1579	-5.26273	-2.28875	0.81567	-6.63826	12.2883	-5.26273	-2.28875	0.81567	1.74108	-9.7741	13.1741	-5.26273	-2.28875	0.81567	15.9669	9.92574	-15.9625	-7.92302	-9.05904	-6.13282
y1	-8.39205	-2.87612	-7.29825	-0.431522	-3.00199	-2.80486	-2.58519	-1.24143	-2.58519	-1.06561	-2.58519	12.2989	-0.230688	-0.602644	-4.46234	-0.492378	-3.03405	-3.56396	2.1087	0.760575	0.728053	-2.04785	6.49178	-7.22229	0.760575	0.728053	-2.04785	-3.63669	6.43428	-8.61395	0.760575	0.728053	-2.04785	3.66705	6.41798	4.68228	2.16187	2.06447	3.70958
y2	0.120573	1.37247	0.306055	-0.0757203	-5.98419	6.08715	0.0176057	3.16677	0.0176057	-4.0161	0.0176057	-28.9619	-5.4148	6.88758	7.19386	6.83856	-5.10498	-6.31336	-7.08247	-0.410136	-0.574452	0.168186	-2.82438	-4.50146	-0.410136	-0.574452	0.168186	1.78261	3.5216	3.48855	-0.410136	-0.574452	0.168186	-7.20279	-20.2769	5.39758	4.89638	7.8175	-4.78635
y3	-0.926109	-0.594268	-0.917281	-0.820571	0.356137	0.0330893	-1.31534	-0.148073	-1.31534	-0.584627	-1.31534	1.47978	0.151769	-0.275179	-0.199151	-0.40017	-0.463501	-0.171661	-0.211459	0.144412	-0.546468	-0.208942	-0.975959	-1.10123	0.144412	-0.546468	-0.208942	-0.738681	-0.0419095	0.0147335	0.144412	-0.546468	-0.208942	0.353328	-0.279558	6.39053	3.08554	3.40152	3.65984
y4	-0.788806	-2.90772	1.86333	-1.89081	-0.698035	-1.02418	0.933405	0.946956	0.933405	1.06206	0.933405	0.541811	0.092082	1.42587	0.745973	-1.84587	-2.80706	1.65185	-1.04531	-1.52654	-0.534499	1.00037	-2.43173	4.7923	-1.52654	-0.534499	1.00037	-1.38118	-2.1535	3.03081	-1.52654	-0.534499	1.00037	-0.608864	-0.99572	2.06311	-0.167137	0.636036	-2.59926
y5	0.311767	-0.176281	-2.02216	-1.93867	-2.2188	4.90439	-2.37382	1.39397	-2.37382	2.51313	-2.37382	8.92291	12.2912	2.37147	0.752496	2.489	-4.96876	-4.93191	-6.64135	2.42101	2.15725	2.21368	-1.15439	-2.87401	2.42101	2.15725	2.21368	-2.59729	-1.75271	-1.32914	2.42101	2.15725	2.21368	7.14243	-2.66841	-12.2835	-6.96081	-6.51952	-2.75959
y6	5.08725	-3.14168	-0.268897	-2.57473	-0.380367	3.87799	1.58963	1.2957	1.58963	-1.66374	1.58963	-11.3514	-13.5675	1.67284	2.29979	0.203676	-2.7046	-2.29689	-0.664856	-2.10992	-0.271802	-2.11355	-3.41149	-0.829118	-2.10992	-0.271802	-2.11355	-1.03176	-0.241285	0.157957	-2.10992	-0.271802	-2.11355	-17.5653	-4.85861	13.5315	2.3507	10.0597	6.62858
y7	-0.0670009	-0.366502	-0.066978	0.467355	-0.000802705	-0.000802705	-0.0653954	-0.0990049	-0.0653954	-0.0990049	-0.0653954	0.166808	-5.11401e-15	-0.406229	0.0310364	0.236649	0.245589	-0.0495965	0.107753	-0.205862	-0.048418	0.122954	-0.0613899	0.0770886	-0.205862	-0.048418	0.122954	-0.16064	-0.0361927	0.149931	-0.205862	-0.048418	0.122954	0.441424	-0.17374	-0.246878	-0.591426	-1.19191	0.0963787
y8	-0.533532	0.0932749	-0.137668	-0.6966	-0.0590511	-0.219451	-0.255031	0.337288	-0.255031	0.093359	-0.255031	0.452359	-0.28634	0.119377	-0.644358	-0.580334	-0.309034	0.230275	-0.172695	0.282932	0.276415	0.0564295	0.0429043	-0.4405	0.282932	0.276415	0.0564295	-0.189657	-0.0976509	0.0372839	0.282932	0.276415	0.0564295	-0.438052	0.68295	0.473768	0.108794	0.941905	0.522179
y9	-0.670301	-0.316861	0.150842	-0.291425	-0.221757	-0.535668	0.0871231	-0.555461	0.0871231	-0.241551	0.0871231	1.165	0.251129	-0.169396	0.0464361	-0.283507	0.344444	0.185856	-0.0082662	-0.491909	-0.0814497	0.000347849	-0.414293	0.863933	-0.491909	-0.0814497	0.000347849	0.175048	-0.684149	0.13544	-0.491909	-0.0814497	0.000347849	0.851812	0.526045	-1.31182	-1.08507	-0.902866	-0.881632
y10	-2.55941	-0.041474	-1.97052	-1.51436	-1.04833	-1.11703	-0.394045	1.35375	-0.394045	1.28505	-0.394045	2.38452	-0.0549629	2.88072	-0.729615	-0.858996	-2.79697	-1.35592	-0.278131	-0.125219	0.115024	-0.377235	0.119433	-0.87107	-0.125219	0.115024	-0.377235	0.0837448	-0.515968	2.8491	-0.125219	0.115024	-0.377235	1.30287	0.114709	4.31084	3.18356	2.52431	1.3845
y11	-0.288981	0.21604	-0.036068	-0.148084	-0.0679547	0.310186	-0.531213	-1.22794	-0.531213	0.503804	-0.531213	-3.98927	3.0911	0.0106153	-0.261407	0.571652	-0.360636	-1.03901	-0.440004	0.566061	1.26435	-0.279731	-1.91901	1.4449	0.566061	1.26435	-0.279731	-0.350021	-1.80025	0.139221	0.566061	1.26435	-0.279731	-5.27905	1.61065	-3.05261	-1.38282	-2.3287	5.41941
y12	-1.33016	-0.266024	1.40306	2.37685	-2.52002	-5.00445	6.19432	-4.34285	6.19432	-2.5642	6.19432	4.57566	-4.32063	1.40585	2.68332	2.57653	3.91082	5.41105	5.25519	-5.5827	-6.6913	-5.45486	6.90354	3.51819	-5.5827	-6.6913	-5.45486	5.31667	3.98894	2.13283	-5.5827	-6.6913	-5.45486	8.04975	1.36996	4.25491	3.85599	2.74138	-6.32052
y13	1.24885	-1.16024	-1.70499	-0.575865	-2.53779	1.56615	2.22049	1.32584	2.22049	-1.29372	2.22049	-4.64435	-3.3963	2.60843	1.79087	2.13772	-1.45137	-0.778849	-0.96134	-2.3173	-2.717	-1.75225	2.56416	-1.35819	-2.3173	-2.717	-1.75225	1.15706	1.66214	0.324043	-2.3173	-2.717	-1.75225	1.03597	-10.3703	3.26287	4.47446	2.20796	-1.741
y14	2.55276	-1.82297	-1.79623	-0.202887	-3.48397	2.63933	3.39739	-0.316057	3.39739	-2.65491	3.39739	-6.99454	-0.834654	4.25445	4.10463	5.5777	-2.60056	-2.15505	-2.63835	-3.47687	-3.7458	-3.14224	0.426111	-1.65775	-3.47687	-3.7458	-3.14224	1.6539	1.94054	2.05369	-3.47687	-3.7458	-3.14224	2.81931	-16.1887	1.17052	0.952966	-0.0370547	-6.00962
y15	0.0482948	-0.128497	0.00859455	0.179357	0.036122	0.036122	-0.0239491	-0.0239863	-0.0239491	-0.0239863	-0.0239491	-0.0604305	-1.44409e-15	-0.145071	0.0263581	0.0901548	0.0821756	-0.012635	0.0526002	-0.0656016	-0.00512857	0.036602	-0.00862013	-0.00421508	-0.0656016	-0.00512857	0.036602	-0.0628957	-0.00765552	0.0567524	-0.0656016	-0.00512857	0.036602	0.0642684	-0.113539	0.0583816	-0.13441	-0.331791	0.0839831
y16	-0.673607	-0.1407	-0.433699	-0.277187	-0.306734	-0.306734	-0.0601395	-0.0283895	-0.0601395	-0.0283895	-0.0601395	1.00873	-1.59325e-16	0.113634	-0.199785	-0.128304	-0.218841	-0.204981	-0.0696162	-0.0354926	-0.0289335	-0.0792669	0.116443	-0.159927	-0.0354926	-0.0289335	-0.0792669	-0.105207	0.116093	-0.118606	-0.0354926	-0.0289335	-0.0792669	0.385881	0.44487	0.118573	0.268554	0.140918	-0.154705
y17	0.858336	0.239435	0.0224177	0.238089	0.67079	0.0335696	0.153976	0.444166	0.153976	-0.431472	0.153976	-0.567578	0.106035	-0.215271	-0.0668453	-0.127736	0.496523	0.124324	0.386461	-0.0418174	-0.0350606	-0.0206356	-0.574395	-0.604463	-0.0418174	-0.0350606	-0.0206356	0.281252	0.533746	0.269649	-0.0418174	-0.0350606	-0.0206356	-0.28339	-0.642582	-0.103078	0.321864	-0.00256392	-0.469251
y18	-0.268779	-0.0222068	0.346454	-0.0853106	0.205653	-0.594665	0.120232	-0.42594	0.120232	0.374378	0.120232	-0.231221	0.640255	-0.418635	-0.293008	-0.417642	0.431049	0.721499	0.298024	-0.0346211	-0.0820375	0.0343073	-0.169849	0.982126	-0.0346211	-0.0820375	0.0343073	0.0124143	-0.545157	0.379204	-0.0346211	-0.0820375	0.0343073	0.2274	0.0490953	-0.156855	-0.542418	-0.246479	-0.180824
y19	0.293854	-0.172089	0.117193	0.187134	0.183964	0.183964	-0.0740736	-0.0450278	-0.0740736	-0.0450278	-0.0740736	-0.43279	7.78696e-16	0.275423	0.125411	0.20318	-0.330954	-0.0638853	0.0231535	-0.116558	0.0556672	-0.0391995	0.223054	-0.250174	-0.116558	0.0556672	-0.0391995	-0.0555311	0.238067	-0.381071	-0.116558	0.0556672	-0.0391995	-0.448217	-0.146188	1.23011	0.192274	0.289075	0.361157
y20	-0.115709	0.136169	-0.0363651	-0.414456	-0.123741	-0.123741	0.131772	0.11516	0.131772	0.11516	0.131772	0.12429	4.08803e-15	0.276971	-0.141825	-0.196629	-0.133723	-0.0282428	-0.0325635	-0.0070794	0.133703	-0.185263	0.231626	-0.215392	-0.0070794	0.133703	-0.185263	0.143248	0.121405	-0.0591004	-0.0070794	0.133703	-0.185263	-0.354689	0.280036	0.535018	0.466207	0.894105	-0.403896
y21	-1.46245	-0.83168	0.136278	-1.68543	-0.734832	-0.896428	0.168813	2.68697	0.168813	2.52537	0.168813	-0.182657	-0.129277	-2.28668	-0.298183	-1.19328	2.31393	0.450933	-1.02453	-0.858929	-0.0164729	0.532378	1.31917	-0.50022	-0.858929	-0.0164729	0.532378	0.0272487	2.37217	1.58743	-0.858929	-0.0164729	0.532378	-2.07788	0.976837	3.59909	0.651425	1.55354	1.2033
y22	0.962555	0.0324921	-1.06153	-0.705829	1.11127	1.35245	-1.50117	2.88689	-1.50117	-0.521421	-1.50117	-1.15896	-1.03943	-0.447903	-1.64606	-1.83155	-0.689089	-0.573619	-0.741003	1.16948	1.15815	1.86672	-2.8101	-2.94885	1.16948	1.15815	1.86672	-1.13699	1.09696	-0.228489	1.16948	1.15815	1.86672	-3.5872	-0.269185	1.03943	0.993341	0.63481	-0.75286
y23	0.913357	-0.845697	-0.271074	-0.758392	1.04937	-0.682878	0.546861	-0.345298	0.546861	0.0608816	0.546861	0.72444	-2.57357	-1.00515	-1.4526	-1.10399	0.710558	1.00526	1.47453	-0.551105	0.176265	-1.12893	-1.42781	0.822703	-0.551105	0.176265	-1.12893	-0.294593	-1.32858	1.20598	-0.551105	0.176265	-1.12893	2.07455	-4.13863	2.61195	1.36985	0.989001	8.17635
y24	-0.855246	0.593033	0.85355	0.324091	0.4807	-0.413705	-0.922241	-0.766317	-0.922241	0.853634	-0.922241	2.24423	0.173918	-0.609212	-0.696319	-0.72013	0.201859	0.574493	0.251237	1.00039	0.975377	0.792984	0.370552	0.833029	1.00039	0.975377	0.792984	-0.407353	-0.947045	-0.826935	1.00039	0.975377	0.792984	-0.806016	5.67617	-0.118361	-0.115692	1.29029	1.06539
y25	-3.45606	3.23747	0.830107	1.26178	-1.88642	-0.417858	-1.15178	-0.265032	-1.15178	-1.84907	-1.15178	-4.72199	11.3432	1.92736	0.658743	1.89379	0.118161	-0.550999	-1.31712	1.19194	0.722362	0.685108	-2.30272	0.110729	1.19194	0.722362	0.685108	2.04552	0.452526	2.61405	1.19194	0.722362	0.685108	0.317429	3.746	-11.0445	-3.76865	-5.45799	0.124099
y26	-1.26731	0.878152	1.72742	2.25571	-0.809994	-0.997113	0.539793	-0.90807	0.539793	-0.590556	0.539793	0.809205	-3.83333	0.51709	1.27812	0.926551	0.762665	1.18071	1.47041	-0.401603	-0.73141	-0.141246	3.17924	0.906538	-0.401603	-0.73141	-0.141246	1.27976	1.03698	0.0415161	-0.401603	-0.73141	-0.141246	1.63325	5.30455	3.70215	2.2614	1.26667	-2.3451
y27	0.726064	-0.529656	-0.0913673	-0.289386	1.118	-0.00950514	-0.382427	-0.641834	-0.382427	0.67588	-0.382427	3.47052	5.16916	-1.0357	-1.02268	-0.549481	0.0918007	0.411465	0.0428335	0.414244	0.519843	0.217262	-1.00553	0.709126	0.414244	0.519843	0.217262	-0.9439	-1.07601	-0.819891	0.414244	0.519843	0.217262	6.04524	-4.21119	-5.19053	-6.52919	-5.62693	2.14528
y28	-2.26303	1.17676	1.16119	-1.06422	-0.695633	-2.38234	0.814939	-2.81203	0.814939	0.932056	0.814939	-0.985348	9.88143	-0.318658	0.0416277	2.40368	1.7688	1.81981	-1.67855	-0.273377	-0.700247	-1.78935	2.40002	2.1244	-0.273377	-0.700247	-1.78935	1.45014	-1.35046	0.610618	-0.273377	-0.700247	-1.78935	0.692497	1.85893	-10.1063	-6.86864	-1.03273	-1.6966
y29	-5.21473	0.700554	-0.299689	-2.31354	-2.59117	-1.83171	-0.791853	7.07619	-0.791853	6.18725	-0.791853	1.20575	-0.464561	-0.431913	-0.0489581	0.227082	0.52366	-1.8864	-4.53128	0.608807	1.63567	1.99067	3.89969	-1.87275	0.608807	1.63567	1.99067	0.091747	4.27895	5.14086	0.608807	1.63567	1.99067	-0.581285	5.08909	-0.889669	-2.22073	-6.10429	-1.10779
y30	-0.0664773	-0.0200183	-0.0337937	-0.0267796	-0.0276471	-0.0276471	-0.0111832	-0.00611324	-0.0111832	-0.00611324	-0.0111832	0.100238	-1.16886e-16	-0.0127798	-0.0155379	-0.0163867	0.00118857	-0.0178988	-0.000960452	-0.00842708	-0.00035699	-0.00943238	0.0189285	-0.023418	-0.00842708	-0.00035699	-0.00943238	-0.0115912	0.0202149	-0.0234416	-0.00842708	-0.00035699	-0.00943238	0.033117	0.0530064	0.0128186	-0.00259464	0.0102306	-0.000210726
y31	-0.0154617	-0.157324	0.00151854	0.152337	0.0134688	0.0134688	-0.0423992	-0.0298066	-0.0423992	-0.0298066	-0.0423992	0.0317995	-1.75465e-15	-0.20484	0.0277169	0.0789057	0.112825	-0.014243	0.0343556	-0.0653099	-0.0119554	0.039076	-0.0116761	0.0134065	-0.0653099	-0.0119554	0.039076	-0.0920144	-0.0025066	0.0409607	-0.0653099	-0.0119554	0.039076	0.11131	-0.0675177	0.0112838	-0.207388	-0.350633	0.11086
y32	0.0745362	0.217076	0.0451311	-0.22523	0.0159163	0.0159163	0.0427036	0.0454314	0.0427036	0.0454314	0.0427036	-0.135884	2.7978e-15	0.212964	-0.00914601	-0.116532	-0.116696	0.0283507	-0.0455947	0.120808	0.0259264	-0.0631037	0.0281105	-0.038322	0.120808	0.0259264	-0.0631037	0.0962678	0.0137019	-0.0873821	0.120808	0.0259264	-0.0631037	-0.244333	0.0708899	0.0862707	0.315479	0.61467	-0.066763
y33	0.258336	0.183017	0.20286	-0.110139	0.0871138	0.0871138	0.0841084	0.0476618	0.0841084	0.0476618	0.0841084	-0.393112	2.26297e-15	0.12881	0.0746453	-0.012577	-0.000646458	0.0881979	-0.0589811	0.0548539	0.0400172	-0.0385805	-0.0150426	0.072015	0.0548539	0.0400172	-0.0385805	0.128163	-0.0398459	-0.00474542	0.0548539	0.0400172	-0.0385805	-0.328288	-0.0474207	0.0521842	0.115387	0.441967	-0.11755
y34	-0.112515	-0.208291	0.0455243	-0.164296	-0.177007	0.00973465	0.0547571	-0.475557	0.0547571	0.345924	0.0547571	0.166434	0.0154338	0.0180641	-0.0138822	0.113079	-0.179548	0.0995598	-0.153191	-0.0468069	-0.0401533	-0.124184	0.293541	0.440338	-0.0468069	-0.0401533	-0.124184	-0.161484	-0.404975	-0.245699	-0.0468069	-0.0401533	-0.124184	-0.257132	0.209018	0.0053464	-0.416297	0.0878263	0.18616
y35	-0.0858046	0.0147208	0.0937956	-0.333036	-0.0787363	-0.0787363	0.071668	0.0705193	0.071668	0.0705193	0.071668	0.0940216	1.87666e-15	0.363372	0.0952606	-0.0970813	-0.405991	0.0600226	-0.259301	0.0573397	-0.0614876	0.0233465	-0.222103	0.313212	0.0573397	-0.0614876	0.0233465	-0.0426189	-0.207388	0.213691	0.0573397	-0.0614876	0.0233465	-0.1102	0.0655067	0.301844	0.32878	0.467935	-0.223221
y36	0.0195148	-0.0606439	0.14537	-0.248974	-0.0251779	-0.0251779	0.0698707	0.029755	0.0698707	0.029755	0.0698707	-0.0240919	1.49396e-15	0.0632892	0.207759	-0.132785	-0.124334	-0.0131364	-0.150513	0.000401114	-0.0492527	0.0343236	-0.226616	0.229767	0.000401114	-0.0492527	0.0343236	-0.061045	-0.250524	0.268564	0.000401114	-0.0492527	0.0343236	-0.13155	-0.0763055	0.2718	0.275149	0.437345	-0.205035
y37	-0.212703	-0.0115817	0.135212	-0.462258	-0.150332	-0.150332	0.0879606	0.379116	0.0879606	0.379116	0.0879606	-0.0160803	1.27805e-15	0.10912	0.261522	-0.166423	-0.195915	-0.118691	-0.349301	0.0752131	-0.00761858	0.0534664	-0.0514279	0.312596	0.0752131	-0.00761858	0.0534664	-0.0867949	-0.0870381	0.511872	0.0752131	-0.00761858	0.0534664	-0.158708	0.0167041	0.568464	0.0830595	0.579952	-0.0350983
y38	-0.0200961	-0.0237638	-0.0217453	0.0122301	-0.0354466	-0.0354466	0.0507971	0.0516788	0.0507971	0.0516788	0.0507971	0.0038639	4.4253e-17	0.0305061	-0.0794611	0.00884404	-0.0327886	0.00780136	0.0328071	-0.0214813	0.0499144	-0.0294211	0.149589	-0.0928887	-0.0214813	0.0499144	-0.0294211	-0.00228244	0.144687	-0.0571447	-0.0214813	0.0499144	-0.0294211	-0.0529722	0.0436532	-0.0279039	-0.0955359	0.0102446	-0.136159
y39	0.00629017	-0.0804271	0.0166703	0.0260746	0.00817533	0.00817533	-0.0100605	-0.0591323	-0.0100605	-0.0591323	-0.0100605	0.0446668	5.13383e-16	0.646208	0.010908	-0.0199653	-0.655892	0.0230252	0.0347662	-0.0707432	-0.0172629	0.0112737	-0.026192	-0.0189722	-0.0707432	-0.0172629	0.0112737	-0.00968396	-0.00309277	-0.0376242	-0.0707432	-0.0172629	0.0112737	-0.00272789	0.00342228	0.738079	-0.0118573	-0.0390857	-0.0207755
y40	-0.945123	-0.579886	-0.238327	-0.32547	-0.440754	-0.440754	-0.0636146	0.693486	-0.0636146	0.693486	-0.0636146	0.692391	-4.71276e-15	-0.499933	0.0527538	-0.130676	0.132403	-0.261899	-0.362654	-0.212356	-0.029182	0.167859	0.421799	0.0628926	-0.212356	-0.029182	0.167859	-0.36753	0.576987	0.504327	-0.212356	-0.029182	0.167859	0.0856569	0.408173	0.547821	-0.26618	-0.425949	0.443576
y41	0.540669	0.187324	-0.360116	1.68157	0.68569	0.574178	-0.719199	0.218161	-0.719199	0.106649	-0.719199	-1.23265	-0.0892095	-0.636857	-0.599555	0.308208	-0.440938	-0.189043	1.55675	1.26512	0.428482	-0.183386	2.3822	-2.5041	1.26512	0.428482	-0.183386	-1.0778	2.94554	-2.68234	1.26512	0.428482	-0.183386	-0.755894	0.491355	-0.400909	-2.0266	-1.55781	2.89418
y42	1.07766	-1.42172	-1.0108	-1.2121	0.993389	-0.80694	0.891214	-1.10144	0.891214	1.21863	0.891214	1.316	-0.614481	-1.22276	-1.15819	-0.541161	0.577568	0.926277	0.342251	-0.776528	-0.778889	-1.01319	1.20938	0.761492	-0.776528	-0.778889	-1.01319	-0.645194	-1.39848	-1.07248	-0.776528	-0.778889	-1.01319	-1.87073	-1.53556	0.614481	0.526215	0.895819	-0.0701148
y43	1.06622	-0.575318	-0.916267	-1.19648	-0.0224485	1.56437	-0.475706	1.20216	-0.475706	0.0692284	-0.475706	0.74187	-0.42015	0.349714	0.123531	-0.240734	-1.23711	-1.54522	-1.40455	0.312073	0.505419	0.448804	-1.99688	-1.29296	0.312073	0.505419	0.448804	-0.887392	-0.0837396	0.0360779	0.312073	0.505419	0.448804	0.176551	-3.18897	0.42015	1.52608e-05	0.78405	-0.0617226
y44	-0.007051	-0.166244	-0.0519614	-0.418251	-0.310549	-0.0449025	0.348401	0.166059	0.348401	-0.037141	0.348401	-1.15821	-0.160133	0.209458	0.254184	0.150327	-0.0886763	0.332902	-0.419495	-0.287026	-0.639048	-0.149083	-0.110009	0.714935	-0.287026	-0.639048	-0.149083	0.120782	0.211284	-0.0139213	-0.287026	-0.639048	-0.149083	0.148473	-1.93609	0.138474	0.0465233	0.511401	-0.0541304
y45	-0.86958	0.65026	0.642348	0.58149	0.222452	-0.611091	-0.48094	-0.111512	-0.48094	0.26932	-0.48094	1.95175	0.0704865	-0.357061	0.0943668	-0.194564	0.476482	0.445172	0.0610501	0.530839	0.102809	0.715004	1.44477	-0.659757	0.530839	0.102809	0.715004	0.119421	0.335601	-0.168137	0.530839	0.102809	0.715004	1.19821	3.49721	-0.14011	0.233078	1.09301	-3.24659
y46	0.0843876	-0.0546816	-0.121267	-0.0745026	-0.233	0.227389	0.0899986	0.129781	0.0899986	-0.0947292	0.0899986	0.095138	-0.249809	0.252804	0.231316	0.223115	-0.207585	-0.229073	-0.237274	-0.0999007	-0.12351	-0.0603435	-0.0309308	-0.154494	-0.0999007	-0.12351	-0.0603435	0.0452191	0.144154	0.0700166	-0.0999007	-0.12351	-0.0603435	-0.193988	-0.0457128	0.249809	0.326937	0.249809	-0.247126
y47	0.0720765	0.00664631	-0.381319	0.0186233	0.183294	0.163026	-0.274243	0.150841	-0.274243	0.110151	-0.274243	1.46915	0.317354	-0.245262	-0.614034	-0.158189	-0.0189844	-0.0354632	-0.072276	0.270892	0.268178	0.249089	-0.594146	-0.168401	0.270892	0.268178	0.249089	-0.264246	-0.176847	-0.0258954	0.270892	0.268178	0.249089	0.520356	0.52067	-0.454693	0.604309	-0.614608	0.255397
y48	-0.870216	0.604018	1.67748	1.3145	0.408299	-0.853946	-0.424568	-1.15726	-0.424568	0.618354	-0.424568	0.0708043	1.29499	-0.689551	-0.64361	0.698943	0.707118	1.04634	0.66354	0.586452	1.27475	-0.0479865	1.32424	1.06051	0.586452	1.27475	-0.0479865	0.0175662	-0.519944	-0.192858	0.586452	1.27475	-0.0479865	-1.76491	6.30192	-1.47193	-2.74764	-2.29831	1.55793
y49	1.67951	-1.06002	-1.04617	-1.08509	2.11557	2.49455	-2.9306	2.01808	-2.9306	2.96248	-2.9306	4.02611	1.78579	-1.6803	-1.50739	-0.847496	-2.18229	-2.90424	-3.17041	2.80257	3.36546	2.93281	-0.778788	-2.57489	2.80257	3.36546	2.93281	-3.86259	-2.11628	-2.58913	2.80257	3.36546	2.93281	-0.548831	-0.295849	-1.8491	-4.30015	-2.5536	-0.332342
y50	-1.15683	1.17139	0.971403	1.04211	-0.967086	-0.352258	0.162512	0.582761	0.162512	-1.52401	0.162512	-2.93702	-0.936258	0.900972	0.73214	0.66218	0.44712	0.763278	0.223819	-0.176698	-0.524014	0.156111	0.735728	-1.00728	-0.176698	-0.524014	0.156111	1.34809	1.94273	1.08834	-0.176698	-0.524014	0.156111	1.84861	-0.443885	1.06924	1.13104	1.59904	-2.43863
y51	-0.786612	0.471167	-0.420263	0.271427	-1.44966	-0.0184251	0.681473	-0.360496	0.681473	-0.386328	0.681473	-0.149602	0.312729	1.21249	0.832727	1.4338	-0.21874	-0.334387	-0.472024	-0.522588	-0.918603	-0.690352	1.05285	0.249797	-0.522588	-0.918603	-0.690352	0.993754	0.39862	0.48011	-0.522588	-0.918603	-0.690352	3.44446	-2.48512	-0.422361	3.07077	1.22395	-0.669092
y52	0.328672	-0.143788	-0.167286	-0.654678	0.551445	0.147985	-0.370757	0.932711	-0.370757	0.144779	-0.370757	-1.17471	1.66374	-0.428189	-0.608219	-0.659635	-0.024729	0.049021	-0.290528	0.30913	0.391912	0.295485	0.120714	-0.956474	0.30913	0.391912	0.295485	-0.452918	-0.22475	-0.0707908	0.30913	0.391912	0.295485	-4.51143	2.04229	-1.66374	-2.06725	-0.760995	0.590839
y53	-0.613388	1.30427	-0.420113	-0.0906058	-0.379669	2.51956	-2.75328	3.08696	-2.75328	0.168048	-2.75328	-0.489818	3.72058	0.808949	-0.0952	-0.100463	-2.09028	-3.21597	-2.65987	2.5856	2.89106	2.66973	-2.57633	-3.0911	2.5856	2.89106	2.66973	-1.28133	-0.0300145	0.741061	2.5856	2.89106	2.66973	-0.364125	1.28124	-3.73433	-1.33233	-3.36814	-0.479388
y54	-1.58133	1.28953	1.12618	0.620667	-2.24249	-0.63262	1.29378	-0.195678	1.29378	-1.99972	1.29378	-2.87577	4.61179	2.04547	2.82405	3.04334	0.435599	-0.0557669	-0.842665	-1.19154	-1.6421	-1.58001	-0.578092	0.414507	-1.19154	-1.6421	-1.58001	2.48106	1.95507	3.85719	-1.19154	-1.6421	-1.58001	4.86867	-3.12674	-4.59685	-5.08389	-4.0005	-2.52268
y55	0.424196	-0.334692	0.0469581	-0.155461	0.240127	1.68861	-1.50455	3.22176	-1.50455	-0.646811	-1.50455	-3.00468	-3.55902	0.71237	0.412805	-0.26324	-1.96684	-1.16584	-2.39689	0.919781	0.799992	2.50467	-1.47243	-2.98897	0.919781	0.799992	2.50467	-1.25447	1.38585	0.308602	0.919781	0.799992	2.50467	-2.64612	-1.22595	4.23828	1.33721	2.09877	-5.86704
y56	-0.668242	1.13335	-0.0637571	0.864858	-0.314338	1.36238	-1.71628	2.34942	-1.71628	0.672708	-1.71628	-2.11681	-0.176776	0.996505	0.254622	0.768383	-1.5046	-1.81712	-2.24612	1.64145	1.49874	2.3426	0.460297	-2.23092	1.64145	1.49874	2.3426	-0.50809	1.30505	-0.600571	1.64145	1.49874	2.3426	0.480043	0.00584095	0.0220194	-0.111665	0.300402	-4.31727
y57	1.60833	-3.15674	-1.8965	-3.87177	0.587582	-4.34732	5.36807	-4.23858	5.36807	0.143694	5.36807	6.44571	-1.45619	-1.64846	-1.26508	-1.58327	3.47483	3.5106	4.36784	-4.98311	-4.14202	-6.65634	-0.266006	5.55364	-4.98311	-4.14202	-6.65634	1.82637	-1.6897	1.09702	-4.98311	-4.14202	-6.65634	-0.0563119	-4.03131	1.33492	1.92284	2.37059	8.57376
y58	-0.00765398	-0.0235963	-0.00840238	0.0031647	-0.00564687	-0.00564687	0.00363976	0.00825682	0.00363976	0.00825682	0.00363976	0.00504403	-4.50041e-17	0.00533322	-0.00551712	0.0109998	-0.00383378	-0.00242029	-0.0105052	-0.0250958	-0.000464961	0.00267017	-0.00411606	0.00377912	-0.0250958	-0.000464961	0.00267017	0.00149945	-0.00699647	0.0276979	-0.0250958	-0.000464961	0.00267017	0.00293358	-0.0190696	0.0395302	0.0264878	0.0030283	-0.00830933
y59	-0.0695436	-0.0165805	-0.0328689	-0.0301448	-0.0293571	-0.0293571	-0.0108295	-0.00131286	-0.0108295	-0.00131286	-0.0108295	0.100213	-1.37243e-16	-0.00916185	-0.0140503	-0.0150008	-0.00302947	-0.0172136	-0.00796701	-0.00438916	-0.00160499	-0.00717692	0.0110042	-0.00735774	-0.00438916	-0.00160499	-0.00717692	-0.0121913	0.0106233	-0.0124131	-0.00438916	-0.00160499	-0.00717692	0.0418716	0.0482913	-0.000885813	-0.00811715	0.00651011	0.00181844
y60	-0.00940284	-0.0149751	-0.0146235	0.00612553	-0.00537674	-0.00537674	0.00135065	0.00281901	0.00135065	0.00281901	0.00135065	0.0119606	-6.20172e-17	-0.00455827	-0.00257064	0.00528001	0.00983158	-0.0107372	-0.000292451	-0.0202484	-0.0013156	0.00113797	-0.00941395	-0.00636994	-0.0202484	-0.0013156	0.00113797	0.00527331	-0.0166995	0.0405546	-0.0202484	-0.0013156	0.00113797	0.0147359	-0.0168455	0.0250523	0.0335443	-0.0112634	-0.00660968
y61	0.0493887	-0.11235	0.0184335	0.160988	0.034922	0.034922	-0.0204554	-0.0101883	-0.0204554	-0.0101883	-0.0204554	-0.0741224	-1.42169e-15	-0.134358	0.0368302	0.0728363	0.068673	-0.0133847	0.0466985	-0.0466658	-0.00501203	0.0414535	-0.00830385	0.0195942	-0.0466658	-0.00501203	0.0414535	-0.0656846	-0.00660858	0.0480779	-0.0466658	-0.00501203	0.0414535	0.0634907	-0.11993	-0.00888774	-0.160643	-0.30397	0.0860998
y62	-0.0847209	0.0220256	-0.215961	0.134764	-0.0605149	-0.0605149	0.036309	0.0129795	0.036309	0.0129795	0.036309	0.132256	-3.89587e-16	0.282039	-0.176724	0.0572125	-0.279936	-0.0542951	0.114507	0.0199228	0.0150576	-0.036955	0.232175	-0.19482	0.0199228	0.0150576	-0.036955	0.00210272	0.286286	-0.235952	0.0199228	0.0150576	-0.036955	0.0193948	0.138411	-0.281725	0.135316	-0.157148	-0.156462
y63	-0.0571192	0.0248281	-0.137546	0.0641159	-0.0248669	-0.0248669	-0.00738545	0.0603666	-0.00738545	0.0603666	-0.00738545	0.0216196	-2.80676e-16	0.00786723	-0.11009	0.0279025	-0.00594729	-0.0360748	0.0409556	0.0229081	0.00861829	-0.00474228	0.118573	-0.089347	0.0229081	0.00861829	-0.00474228	0.00191994	0.139493	-0.0755585	0.0229081	0.00861829	-0.00474228	0.0290397	0.00109701	-0.0119101	0.111228	-0.0478972	0.057656
y64	-0.0321204	0.00353712	-0.00436764	-0.022978	-0.00617049	-0.00617049	-0.0197794	0.0544942	-0.0197794	0.0544942	-0.0197794	-0.0162034	-2.41735e-16	-0.0635747	-0.0101129	-0.0165317	0.0313803	0.0118151	-0.02112	0.0357316	-0.00606987	0.0146737	-0.00957964	0.0563919	0.0357316	-0.00606987	0.0146737	-0.0321945	-0.00154989	0.0401176	0.0357316	-0.00606987	0.0146737	0.00695224	-0.0148437	-0.0556295	0.00790224	0.0109488	0.107662
y65	0.101892	-0.0686563	0.0263696	0.0683802	0.0042984	0.0042984	0.0932951	-0.0453768	0.0932951	-0.0453768	0.0932951	-0.0608135	5.13748e-16	0.14768	-0.0275397	0.0776162	-0.152395	-0.0416669	0.0752481	-0.0639408	0.0955763	-0.0844842	0.198281	-0.187446	-0.0639408	0.0955763	-0.0844842	-0.0047155	0.134636	-0.161164	-0.0639408	0.0955763	-0.0844842	-0.188088	0.0514762	-0.139881	-0.00109321	0.018265	-0.320964
y66	-0.331509	-0.455309	-0.123791	-0.000440215	-0.202562	-0.202562	0.0736147	0.304135	0.0736147	0.304135	0.0736147	0.229936	-1.88744e-15	0.461286	-0.153352	0.15173	-0.903387	0.00781379	-0.228053	-0.0132075	0.021747	0.0758837	0.211114	-0.0955942	-0.0132075	0.021747	0.0758837	-0.442101	0.271841	0.40417	-0.0132075	0.021747	0.0758837	0.0794105	-0.0975063	0.293077	-0.220161	-0.0809688	-0.119271
y67	-0.177701	0.0922443	-0.117667	0.00877526	0.0704517	0.0704517	-0.318604	0.254758	-0.318604	0.254758	-0.318604	-0.147508	-1.83814e-15	-0.0926619	0.180824	0.104865	-0.0895896	-0.262734	-0.145156	0.274496	-0.0357574	0.0490663	0.302848	-0.196317	0.274496	-0.0357574	0.0490663	-0.182251	0.420896	-0.281016	0.274496	-0.0357574	0.0490663	-0.0922755	0.10582	0.064177	-0.0151876	0.126029	1.28102
y68	0.23903	0.493889	-0.0269746	-0.0953325	-0.206139	-0.206139	0.651309	-0.306464	0.651309	-0.306464	0.651309	0.273574	4.02571e-15	0.642414	0.0764992	-0.0698314	-0.0228618	-0.158714	0.0883369	-0.125663	0.05524	-0.113838	0.0660508	0.0275651	-0.125663	0.05524	-0.113838	0.619552	-0.0396195	-0.318354	-0.125663	0.05524	-0.113838	0.0594848	0.346641	-2.36969	-0.0678647	-0.148185	-2.46653
y69	-0.960295	-0.461336	-0.737803	-0.0167482	-0.244714	-0.352887	-0.362695	-0.663491	-0.362695	-0.771664	-0.362695	2.07403	-0.0865384	-0.543843	-0.0113353	0.0639745	-0.353687	-0.613854	0.0818358	0.436194	-0.112614	-0.162558	-0.936502	0.432943	0.436194	-0.112614	-0.162558	-0.89753	-1.33647	0.523098	0.436194	-0.112614	-0.162558	1.97216	-0.153727	-1.35509	-0.044737	-0.432	0.01762
y70	0.0158801	-0.103787	-0.188221	-0.277933	0.0673546	-0.205579	0.154104	-0.246037	0.154104	0.125497	0.154104	0.0816176	0.336702	-0.125959	-0.219706	-0.105535	0.146974	0.210148	0.0192042	-0.124802	-0.178663	-0.191603	0.0250421	0.322689	-0.124802	-0.178663	-0.191603	0.0210147	-0.125606	-0.300329	-0.124802	-0.178663	-0.191603	-0.571684	0.0674798	-0.336702	0.155764	0.411959	0.00970489
y71	-0.191297	0.0362477	-0.111882	-0.132128	-0.030149	-0.82459	0.663442	-0.182378	0.663442	-0.389592	0.663442	-0.213987	0.477444	-0.073217	-0.0140772	0.0332997	0.721224	0.622966	0.530201	-0.611759	-0.72077	-0.695629	0.493596	0.199326	-0.611759	-0.72077	-0.695629	0.648007	0.414121	0.348114	-0.611759	-0.72077	-0.695629	0.00858479	-0.239037	-0.477444	0.374762	0.460644	-0.345556
y72	-0.0648554	-0.00315275	-0.121739	-0.253909	0.0428946	-0.322751	0.215001	-0.0992966	0.215001	-0.075832	0.215001	-0.180549	0.617507	-0.0882334	-0.343583	-0.00418476	0.277412	0.428686	0.04563	-0.192332	-0.206842	-0.295354	-0.0196848	0.088571	-0.192332	-0.206842	-0.295354	0.189179	0.0149053	0.147484	-0.192332	-0.206842	-0.295354	-0.750376	0.255881	-0.617507	-0.0495636	0.258433	0.0804741
y73	-0.165665	0.145284	0.235813	0.410424	-0.0715597	0.145946	-0.240052	-0.211509	-0.240052	0.135529	-0.240052	-0.0157722	-0.360593	0.0579726	0.140259	0.127986	-0.159533	-0.15588	0.00878144	0.246845	0.251434	0.273656	0.0303277	-0.0360296	0.246845	0.251434	0.273656	-0.101561	-0.13791	0.114392	0.246845	0.251434	0.273656	0.876622	0.0647919	0.360593	0.16153	-0.340079	-0.0102162
y74	0.107335	-0.151441	-0.302878	-0.539939	-0.0570099	-0.0445113	0.208856	0.00694781	0.208856	0.22669	0.208856	-0.00158653	0.345252	0.266315	0.0110263	-0.043472	-0.283279	0.037313	-0.26705	-0.134477	-0.351217	-0.229417	0.0676298	0.364445	-0.134477	-0.351217	-0.229417	-0.0169636	-0.241814	-0.117285	-0.134477	-0.351217	-0.229417	-0.995063	-0.108116	-0.703316	0.0990152	0.582827	0.16684
y75	0.702093	-0.741833	-0.529914	-0.190036	0.302861	-0.45563	0.854862	-0.24885	0.854862	-0.0335493	0.854862	0.435277	-0.837889	-0.329354	-0.135383	-0.339311	0.429137	0.273419	1.0933	-0.841616	-0.667949	-0.944027	0.446447	0.46692	-0.841616	-0.667949	-0.944027	0.0997825	-0.250504	0.0995324	-0.841616	-0.667949	-0.944027	-1.29208	-0.436515	0.837889	0.508264	-0.787448	-0.0646126
y76	-0.178264	0.250313	0.219449	-0.0676952	0.983735	-0.274964	-0.887035	0.491068	-0.887035	0.492623	-0.887035	0.14311	-0.363456	-0.917977	-0.965847	-1.52474	0.340722	0.413262	0.57766	0.827568	0.772034	0.879389	0.251566	-0.970838	0.827568	0.772034	0.879389	-0.577255	-0.281076	-0.224401	0.827568	0.772034	0.879389	0.0795526	0.643889	0.257104	0.124899	1.09369	-0.40375
y77	0.140541	0.192873	-0.096762	0.0780468	-0.653454	0.297118	0.496877	1.08634	0.496877	-1.35658	0.496877	0.468631	-1.03748	0.87573	0.379867	0.183946	-0.0748419	0.268426	0.0879034	-0.608015	-0.745055	-0.193802	-0.742481	-1.21089	-0.608015	-0.745055	-0.193802	0.800888	1.80183	1.15778	-0.608015	-0.745055	-0.193802	1.78404	-1.28179	1.03748	0.657969	0.562882	-0.447624
y78	0.00546284	-0.0956798	-0.0115309	-0.00749723	0.0414438	-0.0162929	-0.0196881	-0.275117	-0.0196881	0.295802	-0.0196881	0.0434476	-0.314028	-0.101588	-0.0469507	-0.0394094	-0.0438518	0.010786	0.0183273	0.0497604	0.0246338	0.0135849	0.254773	0.280203	0.0497604	0.0246338	0.0135849	-0.14544	-0.305974	-0.290716	0.0497604	0.0246338	0.0135849	-0.0231037	-0.0536195	0.314028	0.337178	0.314028	0.0508596
y79	0.120753	-0.0555993	-0.0916382	-0.173202	0.264136	0.128654	-0.272037	0.161385	-0.272037	0.197328	-0.272037	0.363445	-0.137665	-0.118333	-0.269119	-0.291392	-0.167111	-0.133638	-0.111431	0.229845	0.311119	0.229621	-0.283616	-0.0945159	0.229845	0.311119	0.229621	-0.285445	-0.258444	-0.203082	0.229845	0.311119	0.229621	-0.241214	0.163466	0.260505	0.0894026	0.252596	0.400745
y80	-0.157866	0.0880786	0.184469	0.448753	0.2162	-0.259673	-0.114393	-0.367174	-0.114393	0.165889	-0.114393	-0.00900667	-0.209303	-0.262725	-0.139498	-0.202792	0.213148	0.17928	0.52209	0.137655	0.144686	0.129455	0.165873	0.282529	0.137655	0.144686	0.129455	-0.0495767	-0.212252	-0.034882	0.137655	0.144686	0.129455	0.716756	0.153404	0.209303	0.159789	-0.648296	0.0381017
y81	0.165681	-0.133933	-0.344861	-0.340694	-0.102042	0.190319	0.077404	0.265568	0.077404	-0.00696725	0.077404	0.0521118	0.1179	0.123207	-0.0229888	0.0164943	-0.169154	-0.187123	-0.286531	-0.0879867	-0.13475	-0.0706571	-0.230823	-0.0792077	-0.0879867	-0.13475	-0.0706571	-0.0459464	0.0625274	-0.0623223	-0.0879867	-0.13475	-0.0706571	-0.730943	-0.202114	-0.1179	0.362294	0.413885	0.389618
y82	0.262051	-0.060779	-0.127045	0.157476	0.174103	0.110807	-0.0228587	0.0397155	-0.0228587	0.0371767	-0.0228587	0.819394	-0.0259301	-0.179168	-0.1509	-0.0362529	0.0644778	-0.0296078	0.24673	0.0539109	0.0534633	-0.0530011	0.171114	-0.302126	0.0539109	0.0534633	-0.0530011	-0.11469	0.118442	-0.165478	0.0539109	0.0534633	-0.0530011	0.329875	0.19712	-0.211459	-0.188891	-0.232415	0.159223
y83	0.410994	-0.483539	-0.581746	-0.17655	1.13512	-1.51128	0.787158	-0.168106	0.787158	-0.158528	0.787158	-1.15243	-4.1637	-1.2327	-0.829163	-0.52727	1.52366	1.00995	0.992943	-0.774508	-0.76253	-0.642223	-0.586655	0.0704469	-0.774508	-0.76253	-0.642223	0.290969	0.934377	0.277817	-0.774508	-0.76253	-0.642223	-2.19021	-0.615049	4.01914	3.45918	3.44578	-0.243161
y84	0.393256	-0.381095	-1.3494	-0.980784	-2.75531	3.20477	-0.0562099	1.60987	-0.0562099	0.12351	-0.0562099	0.575568	5.3851	3.01361	1.02939	2.19603	-3.29461	-2.90323	-2.98815	-0.100099	0.524448	-0.188666	-0.556134	-1.92534	-0.100099	0.524448	-0.188666	-0.280996	0.351131	0.748288	-0.100099	0.524448	-0.188666	-0.403877	-2.12509	-4.91478	-2.04843	-1.79787	0.86292
y85	0.461651	-0.440522	-0.29253	-0.0593113	1.65286	-0.412737	-0.778472	0.103843	-0.778472	1.31492	-0.778472	1.32664	-4.86999	-1.59127	-1.50966	-1.62871	0.336145	0.579098	0.568843	0.814604	0.638029	1.00055	0.437082	-0.0283561	0.814604	0.638029	1.00055	-1.25513	-0.818169	-1.40234	0.814604	0.638029	1.00055	-1.30731	1.37993	4.86133	4.22218	3.88505	-0.87635
y86	1.076	-0.843258	-0.533251	-0.539621	1.31856	-0.0641152	-0.178444	-0.390663	-0.178444	0.556222	-0.178444	-0.120053	-5.61136	-1.12017	-0.985365	-1.17512	0.262506	0.0850874	0.491477	0.0144018	0.367026	0.144022	-1.69075	0.884034	0.0144018	0.367026	0.144022	-0.85766	-0.910052	-0.956037	0.0144018	0.367026	0.144022	-1.60609	-1.50609	5.35198	4.17171	3.96781	0.625674
y87	0.387531	-0.362225	-0.720257	-0.77505	0.97583	0.171273	-0.759572	-0.518004	-0.759572	1.07118	-0.759572	1.02142	1.76461	-0.971452	-1.16454	-1.01493	-0.166896	-0.356857	-0.375235	0.776122	0.80114	0.615112	-1.56787	0.565006	0.776122	0.80114	0.615112	-1.13835	-1.54035	-0.962261	0.776122	0.80114	0.615112	-0.0381751	-1.18547	-1.68965	-0.72486	-0.746509	0.764569
y88	-0.0834724	0.0763945	0.738157	0.16217	0.0784972	-0.254946	0.0929768	-0.0736006	0.0929768	-0.0193196	0.0929768	0.56475	-0.759534	-0.0945847	0.268853	-0.105027	0.238859	0.410683	0.407003	-0.0678797	0.0586214	-0.139806	0.781578	-0.435195	-0.0678797	0.0586214	-0.139806	0.144274	-0.00776032	0.726419	-0.0678797	0.0586214	-0.139806	2.29903	-0.674089	0.555956	-1.05292	0.476611	-1.0773
y89	0.281519	-0.217937	-0.3719	-0.350172	0.230336	0.311402	-0.260219	0.245873	-0.260219	0.35099	-0.260219	-0.529172	-0.353384	-0.187947	-0.611688	-0.165788	-0.269013	-0.130837	-0.319745	0.239024	0.370625	0.135362	-0.225082	-0.163733	0.239024	0.370625	0.135362	-0.456961	-0.552326	-0.231794	0.239024	0.370625	0.135362	-2.40615	0.655455	0.353384	0.734933	0.434485	0.60879
y90	-0.340717	0.0137041	0.17969	0.240072	-0.920982	-0.186766	0.767031	-0.936384	0.767031	-0.126708	0.767031	0.258931	-2.77813	0.702973	0.700312	0.95558	-0.0312429	0.242901	0.0696094	-0.658026	-0.763522	-0.785117	0.743442	0.777189	-0.658026	-0.763522	-0.785117	0.671731	0.200034	0.292393	-0.658026	-0.763522	-0.785117	0.606627	0.426488	2.77813	3.10509	3.06198	-0.555013
y91	0.185016	-0.095111	-0.286941	-0.176038	-0.175216	0.0756893	0.284542	-0.118335	0.284542	-0.36924	0.284542	0.0282313	-0.0902968	0.235152	-0.0495493	0.185731	-0.0157529	0.0486314	-0.0539125	-0.314511	-0.286023	-0.307857	-0.56042	-0.20127	-0.314511	-0.286023	-0.307857	0.219399	0.265416	0.239125	-0.314511	-0.286023	-0.307857	-0.501964	-0.212911	0.0902968	0.502504	0.48496	-0.25145
y92	0.91428	-0.682389	-0.85541	-0.888142	1.41917	0.631494	-1.13639	0.9877	-1.13639	1.06992	-1.13639	0.747067	-1.87285	-1.17604	-1.48336	-1.50991	-0.38836	-0.470313	-0.593996	0.882007	1.09827	1.21577	-0.8595	-0.98844	0.882007	1.09827	1.21577	-1.5644	-0.988499	-1.21419	0.882007	1.09827	1.21577	-1.70345	-0.8897	1.91174	1.65812	1.66998	-0.611805
y93	0.312024	-0.439721	-1.70777	-0.965987	-0.138396	0.332387	0.118034	1.68773	0.118034	0.577081	0.118034	1.56353	-2.81909	0.0532652	0.425554	-0.389556	-0.417518	-0.332288	-1.04778	-0.0754685	-1.80103	0.471349	-0.226393	-0.848812	-0.0754685	-1.80103	0.471349	-0.364253	1.02427	0.777692	-0.0754685	-1.80103	0.471349	-0.89048	-0.971488	2.81909	2.63666	1.62278	-0.37577
y94	1.20927	-1.2775	-0.435075	-0.628656	2.05481	-0.607367	-0.238171	-0.966925	-0.238171	1.65212	-0.238171	3.94791	-2.39289	-2.09691	-2.00442	-1.17121	0.565268	0.656237	0.698674	0.254143	0.913107	-0.156115	-0.69762	0.807634	0.254143	0.913107	-0.156115	-1.53164	-2.58132	-0.111666	0.254143	0.913107	-0.156115	1.05584	-0.658432	2.37258	0.745233	0.266245	1.2647
y95	-1.03176	1.67676	0.69284	0.556737	1.31395	-1.09213	-1.25358	1.30244	-1.25358	-0.568568	-1.25358	-0.759497	-0.386873	-1.32804	-1.00678	-0.678868	1.68866	0.583197	-0.189624	1.31615	1.11642	1.42523	-2.04867	-0.626228	1.31615	1.11642	1.42523	0.360611	1.03943	0.855446	1.31615	1.11642	1.42523	1.96548	1.23313	0.0566058	1.31798	1.08956	-0.978251
y96	0.493019	-0.35551	-0.511748	-0.745239	-1.46145	2.01646	-0.0619877	0.719553	-0.0619877	0.142478	-0.0619877	-2.68842	0.756189	1.5497	1.34316	1.29038	-1.92821	-1.83349	-2.13143	0.0229963	-0.0214256	0.0958047	-0.0459094	-1.24413	0.0229963	-0.0214256	0.0958047	-0.378506	0.0355493	0.230149	0.0229963	-0.0214256	0.0958047	1.40291	-6.19685	-0.735653	-0.783416	0.110513	1.13236
y97	-0.274844	0.300618	0.562146	-0.198929	-0.246252	-0.262081	0.233489	-0.288509	0.233489	-0.27268	0.233489	0.819426	-0.00381274	0.0736117	0.359734	-0.56053	0.210348	0.111561	0.294652	0.0166575	0.0908511	0.0669483	-0.0926131	-0.0930479	0.0166575	0.0908511	0.0669483	0.28396	0.0165228	0.3217	0.0166575	0.0908511	0.0669483	-0.489604	2.24771	0.0331711	-0.378353	0.0621313	-0.857865
y98	-0.15065	-2.06691	0.884675	-0.389193	-0.156291	-0.156291	0.161932	-0.0638981	0.161932	-0.0638981	0.161932	0.370838	-8.13589e-15	-1.55418	0.77286	-0.361917	1.32661	0.322607	-0.379408	-1.83934	-0.210792	0.352132	-1.21658	2.00457	-1.83934	-0.210792	0.352132	-0.22757	-1.30236	1.0533	-1.83934	-0.210792	0.352132	-0.547216	-0.502722	0.256234	0.752829	-0.491959	-0.705984
y99	-1.3969	0.242931	1.64431	-2.94324	-0.959186	-1.16278	0.725064	0.717733	0.725064	1.67739	0.725064	2.0386	-2.54092	-0.576957	0.735461	-1.74709	1.10925	1.35977	-2.3471	-0.28936	-0.450923	1.15095	-1.76019	4.32574	-0.28936	-0.450923	1.15095	0.532291	-2.57237	2.52496	-0.28936	-0.450923	1.15095	-0.588861	2.96837	0.918108	2.69499	-0.677645	-3.17721
y100	-2.41067	3.15442	1.40059	2.22148	-1.12703	2.3669	-3.65054	2.33736	-3.65054	-0.878619	-3.65054	-4.10786	5.08348	1.49986	1.35452	1.19978	-1.79268	-2.43405	-2.78937	3.44724	2.48012	3.81108	-1.0071	-3.11193	3.44724	2.48012	3.81108	-0.292814	0.939049	0.729728	3.44724	2.48012	3.81108	1.04475	4.03455	-5.31084	-3.10167	-3.87882	-3.0789
y101	-0.0709576	-0.0216283	-0.00948838	-0.0465198	-0.0383573	-0.0383573	0.00575692	-0.0140326	0.00575692	-0.0140326	0.00575692	0.123347	1.48927e-16	0.0224051	-0.00947632	0.0166276	-0.0190358	-0.00780685	-0.0297904	-0.0249976	0.00779479	-0.033357	0.0289797	0.0142705	-0.0249976	0.00779479	-0.033357	0.00336928	0.0277069	-0.0527537	-0.0249976	0.00779479	-0.033357	0.00477374	0.111895	0.0025592	-0.0315808	0.0636329	-0.0696606
y102	-0.0493046	-0.0304324	-0.00772269	-0.00193161	-0.0538511	-0.0538511	0.0583976	-0.005311	0.0583976	-0.005311	0.0583976	0.108467	8.83006e-17	0.0971759	0.0331926	0.0553791	-0.0554536	-0.0387412	-0.0310643	-0.0721547	-0.00217409	-0.0262464	0.0058326	-0.00205515	-0.0721547	-0.00217409	-0.0262464	0.0417223	-0.000167183	0.112236	-0.0721547	-0.00217409	-0.0262464	-0.00095772	0.118642	-0.0532823	0.025631	-0.0711687	-0.234355
y103	0.00595871	0.0010372	-0.0054914	0.0107918	0.00234143	0.00234143	0.00127585	-0.0324792	0.00127585	-0.0324792	0.00127585	0.0241791	5.86303e-17	0.0127184	-0.0394746	0.00129916	0.00499376	0.0427937	0.00703379	-0.0166749	-0.00881052	0.00245881	-0.0300755	-0.0176386	-0.0166749	-0.00881052	0.00245881	0.0177121	-0.0187274	0.00845228	-0.0166749	-0.00881052	0.00245881	0.0324487	-0.00789079	-0.0213067	-0.0135364	-0.00806982	-0.0339653
y104	0.0533192	0.153821	-0.0417358	0.273688	0.107845	0.107845	-0.162372	-0.0295899	-0.162372	-0.0295899	-0.162372	-0.131575	-2.37209e-15	-0.257272	0.0102433	0.226467	0.428292	-0.154086	0.127754	-0.0171988	0.102107	-0.0805321	0.181163	-0.193963	-0.0171988	0.102107	-0.0805321	0.17102	0.057973	-0.109666	-0.0171988	0.102107	-0.0805321	0.0807673	0.120112	-0.741911	-0.263679	-0.731436	0.56537
y105	-0.152819	-0.142476	0.0791367	-0.453528	-0.191275	-0.191275	0.229731	0.321771	0.229731	0.321771	0.229731	0.0223235	2.78832e-15	-0.124416	0.0100806	-0.21499	-0.0426931	-9.74146e-05	-0.203921	0.0246336	0.0691535	-0.034617	0.0659158	0.201819	0.0246336	0.0691535	-0.034617	-0.16711	-0.00388739	0.353318	0.0246336	0.0691535	-0.034617	-0.371937	0.0302123	0.749204	0.445822	0.779193	-0.558698
y106	0.0333881	-0.0267223	0.0922279	-0.305508	-0.0476262	-0.0476262	0.12864	-0.0320855	0.12864	-0.0320855	0.12864	0.0463235	3.05274e-15	0.291896	-0.0421979	-0.210462	-0.251953	0.18227	-0.0962619	-0.066666	-0.0478445	0.0012155	-0.366793	0.285678	-0.066666	-0.0478445	0.0012155	0.0399437	-0.409735	0.35528	-0.066666	-0.0478445	0.0012155	-0.0948387	-0.132228	0.570109	0.553842	0.606627	-0.465633
y107	-0.0633331	-0.0315072	0.162221	-0.447124	-0.0965488	-0.0965488	0.129765	0.13779	0.129765	0.13779	0.129765	0.0220917	2.84578e-15	0.324862	0.0968344	-0.255681	-0.310633	0.148516	-0.262578	-0.0457359	-0.0831303	0.0711353	-0.333028	0.22763	-0.0457359	-0.0831303	0.0711353	0.0142288	-0.305756	0.606923	-0.0457359	-0.0831303	0.0711353	-0.136146	-0.094839	0.700006	0.358219	0.745527	-0.348052
y108	-0.00934621	-0.00030891	0.00324108	-0.00879186	-0.00292885	-0.00292885	-0.00348851	0.0231077	-0.00348851	0.0231077	-0.00348851	-0.0108326	-3.61877e-17	0.0119347	0.00434822	-0.000907769	-0.0201055	-0.00435985	-0.00964397	0.00786192	0.00325271	0.00175988	0.00412441	0.0135434	0.00786192	0.00325271	0.00175988	-0.00817083	-1.56118e-06	0.0238434	0.00786192	0.00325271	0.00175988	-0.00718327	-0.000162811	0.0112815	0.00138879	-0.00567057	0.0306444
y109	-0.00612318	-0.00506942	-0.00400002	0.00262046	-0.00120434	-0.00120434	-0.0037145	0.00411767	-0.0037145	0.00411767	-0.0037145	0.00320985	-3.93061e-17	-0.0315615	-0.00620548	-0.0153316	0.00527668	0.00356679	0.015483	0.0212154	-0.00136133	0.0024691	0.00123242	0.00981222	0.0212154	-0.00136133	0.0024691	-0.0262848	0.0046968	-0.00758475	0.0212154	-0.00136133	0.0024691	0.00511718	-0.00223313	0.0406107	-0.00401494	-0.00564063	0.0140568
y110	-0.700451	-0.0288129	-0.0494079	-0.509999	-0.392084	-0.23461	-0.0737563	-0.0485224	-0.0737563	0.108951	-0.0737563	0.841857	0.125979	-0.366758	0.140909	0.0325501	0.207538	-0.476512	-0.157276	0.130406	0.286194	-0.385274	0.568621	-0.0726147	0.130406	0.286194	-0.385274	-0.159219	0.034536	-0.303746	0.130406	0.286194	-0.385274	0.0226615	0.931426	-0.719542	-0.341209	0.146323	0.0168731
y111	0.246491	-1.23448	0.163983	0.338365	-0.0939275	0.167245	0.173174	-0.400657	0.173174	-0.139485	0.173174	-0.248134	0.208938	-0.912217	0.0037363	0.714101	0.398392	-0.0396261	-0.162197	-0.720659	0.199873	-0.213539	0.55252	0.206812	-0.720659	0.199873	-0.213539	-0.513825	0.160912	-1.01769	-0.720659	0.199873	-0.213539	-0.987758	-0.239003	3.01621	1.05718	0.473638	-0.622349
y112	0.0290238	-0.0403419	-0.0154209	-0.0280741	0.00155747	-0.039908	0.0673743	-0.0443068	0.0673743	-0.00439626	0.0673743	0.0295057	0.01146	-0.00910286	-0.0138368	-0.0254026	0.0323626	0.0820921	0.046322	-0.0636016	-0.0836762	-0.0489935	0.045004	0.0565842	-0.0636016	-0.0836762	-0.0489935	0.0232597	0.0363253	-0.0590914	-0.0636016	-0.0836762	-0.0489935	-0.0949128	0.0115579	-0.01146	-0.0685706	0.00407175	-0.18745
y113	0.0190858	0.0365592	-0.00614377	-0.00513797	-0.0361974	0.157332	-0.102049	0.135835	-0.102049	-0.0458005	-0.102049	-0.0348805	-0.373109	0.0732941	0.0341324	-0.0118063	-0.120235	-0.122818	-0.118729	0.0835005	0.0825415	0.125398	-0.150435	-0.0992918	0.0835005	0.0825415	0.125398	-0.0469413	0.083174	-0.083769	0.0835005	0.0825415	0.125398	-0.00493922	-0.0237497	0.373109	0.314776	0.354614	-0.077305
y114	0.110895	-0.131921	-0.279453	-0.351833	0.0192534	0.021129	0.0705125	0.0234616	0.0705125	0.103461	0.0705125	0.110655	0.658376	-0.0332708	-0.18642	-0.0784944	-0.0351465	0.0204892	-0.187336	-0.0635037	-0.113522	-0.0860025	-0.114838	0.0485039	-0.0635037	-0.113522	-0.0860025	-0.0684173	-0.070334	-0.208553	-0.0635037	-0.113522	-0.0860025	-0.714056	-0.0493908	-0.658376	-0.195712	0.0489478	0.115361
y115	0.0277145	0.00594307	0.0280104	-0.0284236	-0.00218972	0.0685177	-0.0386134	-0.027967	-0.0386134	-0.0346448	-0.0386134	-0.037707	-0.034751	0.0246281	-0.0541977	0.0124632	-0.0460793	0.0374704	-0.0812354	0.0273942	0.0447377	0.0403486	-0.311696	0.0408787	0.0273942	0.0447377	0.0403486	-0.0214512	0.0378586	0.0185193	0.0273942	0.0447377	0.0403486	-0.0615512	0.00165943	0.034751	-0.126299	0.0386135	0.157249
y116	-0.0509189	0.0522592	0.142302	0.0743676	0.0430356	-0.0178456	-0.0761089	-0.088826	-0.0761089	0.021169	-0.0761089	0.094682	0.253729	-0.042142	-0.0843447	-0.0316027	0.0187391	0.136021	0.0279734	0.0756621	0.0906255	0.0779968	-0.0912876	0.0504595	0.0756621	0.0906255	0.0779968	-0.0234029	-0.0237272	0.0197557	0.0756621	0.0906255	0.0779968	0.125378	0.289152	-0.253729	-0.513362	-0.322187	0.0821297
y117	-0.0837165	0.052451	0.0857134	0.0387104	0.168613	-0.219265	-0.033065	-0.0356748	-0.033065	0.0431448	-0.033065	-0.0343183	0.329442	-0.189457	-0.128122	-0.0939833	0.198421	0.176435	0.110108	0.0434868	0.0374005	0.0225852	0.173174	0.0626498	0.0434868	0.0374005	0.0225852	0.00896424	-0.0502329	-0.0630318	0.0434868	0.0374005	0.0225852	0.0404975	0.185775	-0.329442	-0.331097	-0.204903	-0.0295157
y118	0.0023312	0.00108967	0.047585	0.0244852	0.0726322	-0.0697263	-0.000574774	-0.222557	-0.000574774	-0.00735664	-0.000574774	0.158886	0.158038	-0.0703517	0.116049	-0.0966907	0.0720068	-0.00796007	0.0485608	-0.000565516	-0.0605037	0.0726151	-0.41013	0.159254	-0.000565516	-0.0605037	0.0726151	0.00165518	0.126723	-0.0487073	-0.000565516	-0.0605037	0.0726151	0.315171	-0.0854571	-0.158038	-0.368866	-0.166447	-0.412086
y119	-0.0235091	0.0579936	-0.023052	0.0281065	0.0348735	0.0110501	-0.0694327	0.030586	-0.0694327	-0.05753	-0.0694327	0.00809448	-0.0330191	-0.207657	-0.00691529	-0.0442517	0.256656	-0.068321	0.00293428	0.00899465	0.0521843	0.0694239	-0.254294	-0.028702	0.00899465	0.0521843	0.0694239	0.048999	0.0612656	0.0323093	0.00899465	0.0521843	0.0694239	0.13173	-0.0370782	0.326678	0.155454	0.0388192	0.107954
y120	-0.0108248	0.0387255	-0.0482323	0.0656958	0.0116931	0.0222568	-0.0447747	0.0477643	-0.0447747	0.169265	-0.0447747	0.184473	0.183568	0.104248	-0.149068	-0.0379071	-0.125332	0.0389774	0.0178491	0.0598097	0.0618588	0.0857538	0.346849	0.0106932	0.0598097	0.0618588	0.0857538	-0.0210842	-0.101799	-0.202813	0.0598097	0.0618588	0.0857538	0.0531846	0.198302	-0.329579	0.0106878	-0.269323	-0.199555
y121	0.0108466	0.0424585	-0.01778	0.219605	-0.0742821	0.12739	-0.0422612	0.0689377	-0.0422612	-0.106808	-0.0422612	-0.10963	-0.0193434	0.109819	0.105189	0.10477	-0.0918532	-0.119512	-0.00507487	0.0244928	-0.00345691	0.119911	-0.150284	-0.0271239	0.0244928	-0.00345691	0.119911	0.0179657	0.185081	-0.0132795	0.0244928	-0.00345691	0.119911	0.490617	-0.36681	0.0193434	-0.00557476	-0.594363	-0.0678935
y122	0.28311	-0.242463	-0.387125	-0.301937	0.112488	0.253337	-0.0827148	-0.0131427	-0.0827148	0.243882	-0.0827148	-0.222207	-0.438	-0.0853895	-0.0624567	-0.0706593	-0.226239	-0.469806	-0.23402	0.0691656	0.145138	0.00274255	-0.497406	0.0111344	0.0691656	0.145138	0.00274255	-0.311628	-0.379127	-0.106629	0.0691656	0.145138	0.00274255	-0.205234	-1.23161	0.438	0.812467	0.414509	0.258491
y123	0.0695952	0.0530891	0.0061064	0.374008	0.224525	0.151387	-0.306317	0.0939992	-0.306317	0.0078593	-0.306317	-0.025637	-0.492549	-0.117668	-0.206547	0.0230429	-0.0445306	-0.226354	-0.0289266	0.215288	0.439007	0.379892	-0.60312	-0.355215	0.215288	0.439007	0.379892	-0.162199	-0.221141	0.466638	0.215288	0.439007	0.379892	0.532683	-0.194711	0.342146	0.398134	-0.764686	-0.0907147
y124	-0.0806099	0.110307	0.116809	0.114064	-0.228511	0.00535886	0.142543	0.0224252	0.142543	-0.312243	0.142543	0.267589	-0.0948589	0.248309	0.401183	0.391303	0.014439	-0.179629	-0.10685	-0.152442	-0.104746	-0.170389	-0.162718	-0.151062	-0.152442	-0.104746	-0.170389	0.262748	0.255148	0.497975	-0.152442	-0.104746	-0.170389	0.531788	0.157591	0.0948589	0.0240599	-0.0333499	0.110345
y125	0.0977776	-0.178226	-0.137332	-0.398132	-0.142268	-0.0620179	0.302063	-0.330865	0.302063	0.0370584	0.302063	0.206916	0.290183	0.0886359	-0.0916695	0.0879625	0.00838585	0.292792	-0.193195	-0.275247	-0.338455	-0.2929	-0.399691	0.481653	-0.275247	-0.338455	-0.2929	0.0970218	0.0167384	-0.0923303	-0.275247	-0.338455	-0.2929	-0.457948	-0.146603	-0.290183	-0.207911	0.470731	-0.0940474
y126	-0.0808055	0.155188	0.256412	0.506999	-0.0385453	0.236987	-0.279247	-0.123999	-0.279247	-0.0247066	-0.279247	-0.0736428	-0.419546	0.0881337	0.158402	0.00117033	-0.187398	-0.182596	0.14197	0.254453	0.280606	0.363859	-0.401614	0.0426944	0.254453	0.280606	0.363859	-0.0992645	0.0662289	0.0644894	0.254453	0.280606	0.363859	1.08691	-0.161148	0.419546	-0.105913	-0.774424	0.0380324
y127	-0.0252851	0.00920962	0.0224142	0.0206888	-0.0434365	-0.0167101	0.0348615	-0.0382974	0.0348615	-0.0119202	0.0348615	-0.0843963	0.0324509	-0.144584	0.045547	0.0456239	0.147836	0.0188206	0.00390114	0.00595778	-0.0419534	-0.0288362	0.0616839	0.0492528	0.00595778	-0.0419534	-0.0288362	0.00325184	0.0236134	-0.0107285	0.00595778	-0.0419534	-0.0288362	0.0610098	-0.0678084	-0.245215	-0.0309303	-0.0126369	-0.0111284
y128	-0.0122951	0.0487055	-0.00702005	-0.00169334	0.0875541	0.139709	-0.239558	0.164748	-0.239558	0.118032	-0.239558	-0.0693722	-0.397391	-0.0632805	-0.139017	-0.100046	-0.115435	-0.107895	-0.136114	0.227421	0.239892	0.234466	-0.0267432	-0.173144	0.227421	0.239892	0.234466	-0.178716	-0.123445	-0.104222	0.227421	0.239892	0.234466	-0.022284	0.00519896	0.397391	0.455671	0.434265	-0.0504399
y129	0.0345841	-0.0211903	-0.0280861	-0.0478816	0.0328159	0.0485697	-0.0468015	0.0818954	-0.0468015	0.0412043	-0.0468015	-0.149839	-0.033446	-0.0238867	-0.0186426	-0.0224472	-0.0396405	-0.0814355	-0.0460741	0.0423369	0.071992	0.0206397	0.0374188	-0.0621387	0.0423369	0.071992	0.0206397	-0.0635273	-0.0836631	-0.0185022	0.0423369	0.071992	0.0206397	-0.343407	0.0618259	0.033446	0.0391424	0.0471765	0.2669
y130	-0.01365	0.0368213	-0.0177344	0.00748092	0.0394841	-0.00126242	-0.0518717	0.0647136	-0.0518717	-0.0312922	-0.0518717	-0.0658432	-0.0269711	-0.0240366	-0.0508781	-0.00278383	0.0167099	-0.0279272	-0.0270429	0.0441479	0.0610709	0.0373077	-0.111303	0.0032541	0.0441479	0.0610709	0.0373077	-0.00732666	0.00734743	-0.0127309	0.0441479	0.0610709	0.0373077	0.0859927	-0.111618	0.0269711	0.130324	0.0309143	0.310015
y131	-0.0213867	0.0307424	-0.0036915	-0.0425783	0.0292257	0.00691897	-0.0575314	0.115232	-0.0575314	0.00807771	-0.0575314	-0.0537984	-0.000439756	-0.0229886	-0.0393206	-0.0312793	-0.00068187	-0.0289586	-0.0490536	0.0544128	0.0645877	0.0377546	-0.174195	0.152859	0.0544128	0.0645877	0.0377546	-0.0236705	-0.0266958	-0.0134148	0.0544128	0.0645877	0.0377546	0.0728399	-0.120779	0.000439756	0.0827308	0.172558	0.259212
y132	-0.0709166	0.0643523	0.106878	0.158715	0.0369422	0.0021347	-0.109993	-0.0555725	-0.109993	0.0587699	-0.109993	-0.158421	0.0525445	-0.0413184	-6.53586e-05	-0.0238554	-0.00651092	-0.00274292	0.0663196	0.112182	0.109686	0.116251	0.0688754	0.0267304	0.112182	0.109686	0.116251	-0.0478293	-0.0729003	-0.0189291	0.112182	0.109686	0.116251	0.195792	0.0466489	-0.0525445	-0.160736	-0.309683	0.0610713
y133	-0.109575	-0.298544	0.15899	-0.0764482	-0.0403024	-0.0630228	-0.00624965	0.0443065	-0.00624965	-0.0419303	-0.00624965	-0.135909	0.0472971	0.222998	0.113403	-0.137738	-0.343298	0.0560075	0.0172299	-0.178244	-0.0104204	0.0440601	-0.121369	0.233267	-0.178244	-0.0104204	0.0440601	-0.1203	-0.0614059	0.104111	-0.178244	-0.0104204	0.0440601	-0.123163	-0.119174	0.728011	-0.0819047	0.0804165	-0.0651648
y134	-0.376721	0.0985865	0.299905	0.197957	-0.0143578	-0.456984	0.0946204	-0.342531	0.0946204	0.363063	0.0946204	-1.23856	0.374289	-0.0678786	0.129506	-0.287886	0.219239	0.26557	0.583074	-0.0527744	-0.0951715	-0.0972307	0.966105	0.641923	-0.0527744	-0.0951715	-0.0972307	0.151361	-0.179066	-0.246825	-0.0527744	-0.0951715	-0.0972307	0.101024	-0.366413	-0.371378	-0.54494	-0.0662112	0.061983
y135	0.125344	0.0652542	-0.0535139	0.149803	0.0623135	-0.257804	0.320834	0.161669	0.320834	-0.767284	0.320834	0.275939	0.318658	0.0647517	-0.273296	-0.417326	0.38487	0.693689	0.685324	-0.384367	-0.473907	-0.118194	-0.896494	0.223314	-0.384367	-0.473907	-0.118194	0.449621	1.05312	-0.101671	-0.384367	-0.473907	-0.118194	-0.693458	1.0056	-0.318658	-0.68722	-0.941459	-1.59018
y136	-1.54788	1.35497	0.990523	1.09506	-0.577104	-0.791595	-0.179182	-0.351669	-0.179182	-0.463765	-0.179182	-0.30558	5.16156	0.431326	0.276652	0.516731	0.565985	0.612021	0.514444	0.357658	0.101849	0.0638901	1.37371	-0.00823457	0.357658	0.101849	0.0638901	0.997311	0.579744	0.527894	0.357658	0.101849	0.0638901	4.38888	0.293976	-5.3916	-3.56682	-3.5802	-0.0231772
y137	-0.605795	0.544212	0.612129	0.493599	0.388519	-1.50636	0.512047	-1.52004	0.512047	-0.933092	0.512047	-0.308652	2.43111	-0.479267	-1.00997	0.430047	1.53442	1.7087	1.07413	-0.510942	-0.0866089	-1.01058	-1.4458	1.53103	-0.510942	-0.0866089	-1.01058	1.05515	-0.165076	0.947477	-0.510942	-0.0866089	-1.01058	-0.322587	2.26967	-2.60819	-2.02468	-1.14016	-0.774046
y138	0.0592736	-0.114767	-0.156842	-0.305452	-0.0650532	-0.0494926	0.173819	0.0397122	0.173819	0.0519345	0.173819	0.0470139	0.288739	0.0280576	0.122325	-0.0115801	0.012497	-0.0478961	-0.128398	-0.155322	-0.231271	-0.165474	0.284225	-0.0164058	-0.155322	-0.231271	-0.165474	0.0405545	0.024214	-0.151389	-0.155322	-0.231271	-0.165474	-0.384218	-0.205102	-0.288739	-0.0534866	0.458141	0.137147
y139	-0.371062	0.523142	0.38885	0.405277	0.420366	0.364624	-1.15605	1.27308	-1.15605	0.064152	-1.15605	-0.961501	0.308367	-0.456555	-0.646593	-0.37008	-0.136217	-0.0734426	-0.435289	1.11591	1.10889	1.21065	0.657236	-1.44506	1.11591	1.10889	1.21065	-0.592772	0.322547	-0.507879	1.11591	1.10889	1.21065	-0.499159	1.22599	-0.0121013	-0.408898	-0.356419	-0.0455534
y140	-0.0247656	-0.391414	-0.304055	0.111521	0.126275	-0.520837	0.369796	-0.883109	0.369796	0.853978	0.369796	0.524738	1.29774	-0.4353	-0.235263	-0.289643	0.211813	0.398265	0.708282	-0.167927	-0.467056	-0.307117	1.58184	1.04118	-0.167927	-0.467056	-0.307117	-0.223488	-0.649497	-1.02645	-0.167927	-0.467056	-0.307117	1.14115	-1.1756	-1.10831	-0.408542	-1.49533	-0.163387
y141	-0.230853	-0.00119457	0.18499	0.380295	-0.970738	-0.132962	0.872847	-0.62012	0.872847	-0.407557	0.872847	-0.0365742	-1.30678	0.81604	0.669137	0.960977	-0.0217365	0.70723	-0.0411617	-0.795498	-1.19138	-0.53952	0.936971	0.135098	-0.795498	-1.19138	-0.53952	0.794303	0.953519	0.346617	-0.795498	-1.19138	-0.53952	-0.22123	0.979599	1.30678	1.12584	1.19178	-3.06857
y142	-0.0835987	-0.0108945	0.230768	0.220235	-0.232565	0.0321206	0.116846	-0.500949	0.116846	0.0830351	0.116846	0.251773	-0.285918	0.16957	-0.346733	0.361418	-0.0951161	0.572179	0.0572858	-0.0853481	0.00532121	-0.198469	-0.157485	0.761961	-0.0853481	0.00532121	-0.198469	0.0744536	-0.0107473	-0.167047	-0.0853481	0.00532121	-0.198469	0.761479	0.0140008	0.285918	-0.0334221	-0.205612	-0.114525
y143	-0.0837252	-0.0554746	-0.211124	0.206135	-0.0800004	-0.645861	0.642136	0.0729555	0.642136	-0.308262	0.642136	0.358401	-1.49838	0.0163083	0.130721	-0.0588803	0.582169	0.602608	0.629469	-0.653952	-0.944453	-0.364454	1.2509	-0.488289	-0.653952	-0.944453	-0.364454	0.598477	0.763605	0.268254	-0.653952	-0.944453	-0.364454	0.0389331	0.342729	1.32373	2.08061	1.40883	-2.62452
y144	0.10643	-0.152888	0.102657	0.356507	-0.399968	0.547904	-0.0415055	-0.258974	-0.0415055	0.28731	-0.0415055	-0.354044	1.40407	0.349247	0.505967	0.62573	-0.598625	-0.479303	-0.372244	0.0964901	0.0759928	0.103022	0.476196	0.813857	0.0964901	0.0759928	0.103022	-0.249378	-0.29539	-0.834112	0.0964901	0.0759928	0.103022	-0.00621119	-0.147987	-1.28557	-1.99684	-2.73136	-0.0407844
y145	-0.36474	0.0252875	0.228932	0.0755954	0.0126016	-0.395261	0.0179199	-0.310306	0.0179199	0.236181	0.0179199	0.452614	-1.05556	-0.150122	0.110489	-0.101707	0.257741	0.29938	0.0929136	-0.0823321	-0.180937	0.0843893	1.37504	0.264732	-0.0823321	-0.180937	0.0843893	0.10762	-0.204009	-0.726154	-0.0823321	-0.180937	0.0843893	-0.900204	2.04737	1.3219	1.29997	2.0253	-1.66249
y146	0.00414215	-0.0650712	0.00885931	-0.012125	0.0681371	-0.153494	0.0894989	-0.1242	0.0894989	0.0974305	0.0894989	-0.0195124	0.364498	-0.108756	-0.0436933	-0.0905111	0.112874	0.1781	0.13112	-0.0691892	-0.125547	-0.0527335	0.304263	0.0910328	-0.0691892	-0.125547	-0.0527335	0.00411795	-0.0310955	-0.130598	-0.0691892	-0.125547	-0.0527335	-0.177839	0.0858474	-0.364498	-0.439551	-0.303784	0.0326075
y147	0.17737	-0.227459	-0.129661	-0.177899	-0.0735852	0.140452	0.110504	-0.253659	0.110504	0.217131	0.110504	-0.0511135	0.97807	0.040193	-0.0865266	0.0931612	-0.173844	-0.236709	0.0875705	-0.0938079	0.193575	-0.358631	-0.0652938	0.475031	-0.0938079	0.193575	-0.358631	-0.133651	-0.651221	-0.00441362	-0.0938079	0.193575	-0.358631	0.23843	-1.00193	-0.97807	-0.817121	-1.22461	2.2031
y148	0.0982202	-0.180277	-0.284027	0.0551874	-0.00964808	-0.332937	0.440805	-0.157611	0.440805	-0.096415	0.440805	0.271467	-1.13793	-0.0450564	-0.0696735	-0.046239	0.278232	0.182638	0.534121	-0.413453	-0.396992	-0.432694	0.141031	0.253659	-0.413453	-0.396992	-0.432694	0.233176	0.270191	0.0245245	-0.413453	-0.396992	-0.432694	0.473477	-0.709347	1.13793	1.34329	0.685816	-1.12731
y149	0.421576	-0.416181	0.0760789	0.0977549	-0.285757	0.777262	-0.0699286	-0.162274	-0.0699286	0.47532	-0.0699286	-0.411772	-1.94809	0.289354	0.194597	0.524928	-0.773666	-0.305254	-0.525578	0.0681303	0.186736	0.098405	0.4986	-0.0539593	0.0681303	0.186736	0.098405	-0.484312	-0.555319	-0.179088	0.0681303	0.186736	0.098405	-0.0838713	-0.991825	1.94809	0.571935	0.418576	-1.44834
y150	-0.049801	-0.000495651	0.018917	-0.0948595	-0.0527394	-0.0222478	0.0251861	0.106395	0.0251861	0.0759029	0.0251861	-0.00535505	-0.0274897	0.0192083	0.0351165	0.016666	-0.0112834	-0.00304143	-0.121582	-0.00842058	-0.0131581	0.0100566	-0.0221716	0.119477	-0.00842058	-0.0131581	0.0100566	0.00792493	-0.0297817	0.11692	-0.00842058	-0.0131581	0.0100566	-0.0582874	0.0262952	0.0274897	0.0323148	0.0901291	-0.0182353
y151	0.0230176	-0.047361	-0.0466789	-0.0120709	-0.0620322	-0.0206277	0.105677	0.0317749	0.105677	-0.00962964	0.105677	0.00161069	-0.0301464	0.0458033	0.0328573	0.0461328	0.00439874	-0.00455339	-0.0170803	-0.097563	-0.0749828	-0.0411234	0.105256	0.0141759	-0.097563	-0.0749828	-0.0411234	0.050202	0.0490459	-0.00631595	-0.097563	-0.0749828	-0.0411234	-0.0373953	-0.0901223	0.0301464	-0.000237929	0.182263	-0.26567
y152	-0.0505837	0.210564	-0.138156	-0.314853	-0.014399	-0.337819	0.301634	0.0184937	0.301634	-0.483022	0.301634	0.13463	0.563451	0.0126128	-0.242559	-0.278082	0.336033	0.452927	0.261478	-0.138081	-0.348524	-0.298249	-0.788234	0.247019	-0.138081	-0.348524	-0.298249	0.348646	0.517895	0.104773	-0.138081	-0.348524	-0.298249	-0.549493	0.492262	-0.611087	-0.0441203	0.2866	-0.0465399
y153	0.171426	-0.4287	0.14163	-0.26516	0.127815	-0.0597047	0.103316	-0.653945	0.103316	0.839932	0.103316	1.09965	-0.284893	-0.299331	-0.0254822	-0.0321443	-0.111811	0.22902	-0.119622	-0.0175582	-0.0619072	-0.113393	1.19557	0.587742	-0.0175582	-0.0619072	-0.113393	-0.411142	-0.834133	-0.779528	-0.0175582	-0.0619072	-0.113393	0.661408	-0.285412	0.284893	-0.612867	0.556018	0.214821
y154	0.288365	-0.0861875	-0.306006	-0.0815619	0.071868	0.18272	0.0337776	-0.169465	0.0337776	-0.351945	0.0337776	0.14639	0.0841891	0.0629171	-0.0514779	0.117295	-0.0479345	-0.24441	-0.031332	-0.10117	-0.0101177	-0.167525	0.181766	-0.929786	-0.10117	-0.0101177	-0.167525	0.0149826	0.472416	-0.710319	-0.10117	-0.0101177	-0.167525	-0.399007	-0.216723	-0.0841891	0.00406726	0.809922	-0.41086
y155	0.832025	0.146323	-0.672096	-0.431135	0.396727	1.3502	-0.914901	2.48295	-0.914901	-1.18812	-0.914901	0.295291	-2.18181	0.255505	-0.111614	-0.357997	-0.697967	-1.35025	-1.19329	0.588786	0.78977	1.12015	-3.41201	-2.88147	0.588786	0.78977	1.12015	-0.442463	1.44708	1.38115	0.588786	0.78977	1.12015	-0.580136	-0.913506	2.18181	1.57689	1.18439	0.515174
y156	-0.49866	0.715018	0.659386	0.289759	1.05583	-0.545439	-1.00905	0.444246	-1.00905	-0.138677	-1.00905	-1.31371	0.993784	-0.913727	-0.983118	-1.29934	0.687545	0.489626	0.734116	0.9412	1.15288	0.854982	-1.0347	-1.04643	0.9412	1.15288	0.854982	-0.226182	-0.0728311	0.890416	0.9412	1.15288	0.854982	-0.333971	1.18309	-0.980991	-1.33214	-0.4592	-0.954184
y157	-1.70879	1.35188	1.73032	1.80265	0.774299	-0.799322	-1.68376	-0.939808	-1.68376	1.0457	-1.68376	-1.44189	2.30022	-1.01224	-1.0111	-0.183376	0.561384	0.802477	0.659343	1.80273	1.93894	1.32668	2.06189	0.466104	1.80273	1.93894	1.32668	-0.450852	-1.57142	-0.558316	1.80273	1.93894	1.32668	2.09918	3.05257	-2.30022	-2.10964	-3.09505	0.846312
y158	-0.0110707	-0.126108	-0.0110096	-0.512499	-0.179739	-0.0634034	0.232072	-0.0284681	0.232072	0.168393	0.232072	0.1361	0.399272	0.0882866	0.362019	0.0688914	-0.0280489	-0.111845	-0.350574	-0.186345	-0.261184	-0.230816	0.309221	0.224958	-0.186345	-0.261184	-0.230816	0.0602377	-0.122967	-0.0596536	-0.186345	-0.261184	-0.230816	-0.696193	0.193748	-0.399272	-0.362143	0.822037	-0.0744063
y159	-1.03879	0.882926	0.647816	0.251865	-0.471296	0.283979	-0.851477	0.965809	-0.851477	-0.214587	-0.851477	-1.47661	2.82085	1.29394	0.148921	0.118609	-1.34026	-0.148383	-0.731384	0.929242	0.647278	0.86464	0.0412225	-1.03847	0.929242	0.647278	0.86464	-0.0463153	0.742289	0.581264	0.929242	0.647278	0.86464	1.81356	-0.468767	-2.76616	-1.76559	-1.13386	-1.7816
y160	0.56977	-0.43457	-0.118486	0.0654572	0.188412	0.570365	-0.189008	0.0280269	-0.189008	0.353179	-0.189008	-0.897943	-1.7558	-0.0982791	0.007914	-0.256509	-0.480232	-0.44548	0.107816	0.143941	0.31908	0.214151	-0.229445	0.852577	0.143941	0.31908	0.214151	-0.578511	-0.467986	-1.11898	0.143941	0.31908	0.214151	-0.379536	-1.57578	1.7558	0.532021	-0.124738	2.20718
y161	-1.03709	0.743888	1.01898	0.901065	-2.15488	0.0452043	1.07258	-0.937655	1.07258	-1.23006	1.07258	-1.44262	-0.00422633	1.95807	2.05177	1.90046	-0.242014	-0.0623315	0.2016	-0.972168	-0.970457	-1.20099	0.625461	0.95449	-0.972168	-0.970457	-1.20099	1.71606	1.06119	1.3923	-0.972168	-0.970457	-1.20099	2.08634	0.172058	0.0122655	0.160698	0.313741	-0.207751
y162	-0.140192	-0.0673642	-0.615462	0.0976097	0.205223	-0.139027	-0.206387	0.0796135	-0.206387	0.423864	-0.206387	0.214174	-0.373386	-0.450047	-0.425155	0.154945	0.302813	-0.175881	-0.00314262	0.0798699	-0.014427	-0.0541928	0.694617	-0.842762	0.0798699	-0.014427	-0.0541928	-0.147234	0.464178	-0.327983	0.0798699	-0.014427	-0.0541928	0.173217	-0.404068	-0.0923301	0.115287	-0.121374	1.2502
y163	0.0132032	0.163414	-0.88291	1.13816	0.32732	-0.0317144	-0.282402	-0.377622	-0.282402	-0.0185885	-0.282402	0.287723	-0.142213	-0.331703	-0.585497	0.427783	0.100417	-0.617386	0.768153	0.394699	0.319973	-0.0577806	1.59572	-1.77237	0.394699	0.319973	-0.0577806	-0.231285	1.30142	-1.82353	0.394699	0.319973	-0.0577806	-0.027397	0.720577	0.151318	-0.0897546	0.0773627	0.713521
y164	-0.0668446	-0.0819464	0.1332	-0.280527	-0.0329323	-0.0329323	-0.000979931	0.117811	-0.000979931	0.117811	-0.000979931	-0.018034	2.16867e-15	0.648951	0.0843048	-0.0318189	-0.859613	0.0549336	-0.255233	0.128716	-0.00603882	0.00652571	-0.175473	0.155531	0.128716	-0.00603882	0.00652571	-0.210663	-0.223748	0.397363	0.128716	-0.00603882	0.00652571	-0.0726407	-0.107822	1.23961	0.0964643	0.556194	0.0878183
y165	0.86039	-0.199756	1.67779	-1.01765	0.418041	0.418041	0.0243083	-1.14582	0.0243083	-1.14582	0.0243083	-0.13261	7.21072e-15	-0.0327589	0.581642	-0.761561	0.0874106	1.38389	-0.327926	-0.254408	-0.28774	0.0718385	-2.60212	1.85916	-0.254408	-0.28774	0.0718385	0.0546517	-2.85985	1.35112	-0.254408	-0.28774	0.0718385	-0.59323	0.0606162	-0.149833	0.909135	0.131216	-0.800704
y166	-0.0719918	-0.0177177	0.130052	0.117231	-0.142309	-0.184138	0.254456	0.60291	0.254456	-0.0573189	0.254456	-0.248668	2.1069	-0.780264	0.332269	0.339104	1.02048	0.0653788	-0.159918	-0.257931	-0.267596	-0.0619551	-0.345175	0.0377136	-0.257931	-0.267596	-0.0619551	0.240214	0.438646	1.31769	-0.257931	-0.267596	-0.0619551	0.260635	-0.207746	-3.96595	-2.29422	-2.94978	0.401642
y167	-2.57756	0.259623	-1.9483	-0.746411	-1.37914	-0.971939	-0.226488	2.33	-0.226488	-1.09134	-0.226488	-0.00643898	2.53294	0.563838	-0.654136	0.264207	-0.121835	-1.69591	-0.269501	-0.18238	0.40175	-0.741117	-0.105981	-3.21231	-0.18238	0.40175	-0.741117	0.442003	3.72495	0.827736	-0.18238	0.40175	-0.741117	-0.804995	0.941029	-0.651805	1.6457	1.54001	1.76944
y168	-1.11423	1.37463	0.696032	1.38829	-0.913883	0.239618	-0.439962	0.673212	-0.439962	-1.45548	-0.439962	-0.987122	2.21401	1.06701	0.716805	0.714614	-0.0643612	0.295303	0.0466037	0.371977	-0.316075	0.62707	-0.0915603	-0.449154	0.371977	-0.316075	0.62707	1.00265	1.3757	0.830339	0.371977	-0.316075	0.62707	1.2199	2.36615	-2.17968	-1.71546	-2.84908	-1.02036
y169	2.25653	-2.32871	-1.93157	-1.79035	-1.87237	-0.275509	4.4044	-0.479504	4.4044	-1.78994	4.4044	2.29415	-4.60976	1.80246	2.29608	1.6641	0.154136	0.951712	0.289562	-4.28531	-5.17936	-3.74402	1.67655	-0.420407	-4.28531	-5.17936	-3.74402	1.9566	3.01687	0.806876	-4.28531	-5.17936	-3.74402	-4.90487	-1.10814	4.59661	2.57451	4.59958	-5.21936
y170	-0.0055876	0.0323027	0.0229071	-0.0361344	0.00811012	0.00811012	-0.0218079	-0.0256844	-0.0218079	-0.0256844	-0.0218079	0.0231619	1.46791e-16	-0.130455	0.0235957	-0.0250546	0.146045	0.0310831	-0.0311897	0.0167131	-0.0317718	0.0201099	-0.102485	0.0458038	0.0167131	-0.0317718	0.0201099	0.0155896	-0.0912769	0.0788034	0.0167131	-0.0317718	0.0201099	0.0642004	-0.0163756	0.116683	-0.0254214	0.0261978	0.0478493
y171	0.00572351	0.0424572	0.0182022	-0.0171364	-0.00328656	-0.00328656	0.0122966	-0.0199471	0.0122966	-0.0199471	0.0122966	0.0175102	1.11093e-16	-0.191683	0.0412752	-0.0100456	0.238988	0.000544086	-0.0263001	-0.00484815	-0.0236171	0.0192092	-0.0725997	0.0472191	-0.00484815	-0.0236171	0.0192092	0.0473053	-0.0691288	0.0666618	-0.00484815	-0.0236171	0.0192092	0.0718143	-0.0165047	0.0242118	-0.0685067	-0.017797	-0.0601236
y172	-0.0191059	0.0198742	-0.0121026	-0.0119966	-0.0213159	-0.0213159	0.0235259	0.00991046	0.0235259	0.00991046	0.0235259	0.0305113	-2.46192e-17	-0.0940567	-0.0127864	-0.0154827	0.0826047	0.0100521	-0.00794941	0.0313262	-0.00936826	0.0114355	-0.0454196	0.0804282	0.0313262	-0.00936826	0.0114355	-0.011452	-0.0513348	0.0526125	0.0313262	-0.00936826	0.0114355	0.0798744	-0.0344822	-0.121031	-0.0465379	-0.00845189	-0.0819833
y173	-0.000407006	-0.0100349	0.0248589	-0.0474955	-0.00797862	-0.00797862	0.0155502	0.0315143	0.0155502	0.0315143	0.0155502	-0.0231287	2.92606e-16	0.0137033	0.0182992	0.0196875	-0.0196411	0.0187716	-0.083615	-0.00409706	-0.012212	0.0164319	-0.073597	0.0435218	-0.00409706	-0.012212	0.0164319	-0.00593784	-0.082739	0.164943	-0.00409706	-0.012212	0.0164319	0.0138244	-0.0692177	0.0249703	0.0326621	0.0980779	-0.023115
y174	-0.00654681	0.0122379	0.00212783	-0.0209555	-0.00914204	-0.00914204	0.0117373	-0.00268275	0.0117373	-0.00268275	0.0117373	0.0183716	2.7153e-16	0.0454671	-0.00763264	-0.00862933	-0.0356156	0.00998642	-0.00968024	0.00238642	-0.000225959	-0.00264589	-0.0125992	0.0112374	0.00238642	-0.000225959	-0.00264589	0.0098515	-0.0153285	0.0136531	0.00238642	-0.000225959	-0.00264589	0.0190796	-0.000750872	0.0637955	-0.023094	0.041323	-0.0470366
y175	-0.0133562	-0.00569812	-0.00700174	-0.0143281	0.00528282	0.00528282	-0.0239218	0.0816796	-0.0239218	0.0816796	-0.0239218	-0.0736063	-2.12192e-16	-0.044391	0.0139244	-0.00228718	0.00141194	-0.0241555	-0.0221022	0.037281	0.0032294	0.0100613	0.101803	-0.0631553	0.037281	0.0032294	0.0100613	-0.0429791	0.13959	-0.0600646	0.037281	0.0032294	0.0100613	-0.129175	0.0418974	-0.0526821	0.0865961	0.0508753	0.158728
y176	-0.0210386	0.0673682	-0.0426868	-0.276819	0.0547385	-0.0783513	0.00257417	0.107961	0.00257417	-0.0251289	0.00257417	0.11121	-0.106472	0.186483	-0.0993139	-0.152713	-0.184987	0.0190053	-0.0530013	0.0658727	0.0376218	-0.0711048	-0.0994076	-0.106946	0.0658727	0.0376218	-0.0711048	0.00149553	-0.0282023	0.0549785	0.0658727	0.0376218	-0.0711048	-0.183956	0.064067	0.415983	0.469184	0.610503	-0.0446578
y177	-0.285193	0.0706657	-0.190459	0.0131498	-0.118668	-0.118668	-0.0478579	-0.200433	-0.0478579	-0.200433	-0.0478579	0.604293	-6.57886e-16	0.166072	-0.0476896	0.331881	-0.0538531	-0.147646	-0.247837	-0.0415528	0.00487622	-0.0708943	0.274173	-0.36931	-0.0415528	0.00487622	-0.0708943	0.112218	0.340119	-0.519803	-0.0415528	0.00487622	-0.0708943	0.170254	0.612589	-0.793173	-0.29261	-0.52235	-0.175527
y178	0.267204	-0.19616	-0.342436	0.906982	-0.109264	0.223056	0.153411	-0.0998838	0.153411	0.232436	0.153411	-0.689464	0.265856	0.106154	-0.0749795	0.499901	-0.214639	-0.424898	0.504341	-0.087675	0.157441	-0.0972598	1.12801	-0.412989	-0.087675	0.157441	-0.0972598	-0.108485	0.829764	-1.02166	-0.087675	0.157441	-0.0972598	-0.246372	-0.341909	0.313972	0.0896305	-0.403252	-0.1709
y179	0.533422	-0.353934	0.0447408	0.721365	0.356546	0.356546	-0.17967	-0.217701	-0.17967	-0.217701	-0.17967	-0.672267	-1.39116e-16	-0.0555582	-0.221051	0.448003	-0.261818	-0.123724	0.613696	-0.0365576	0.389516	-0.340335	0.733128	-0.853694	-0.0365576	0.389516	-0.340335	-0.317376	0.443823	-0.754825	-0.0365576	0.389516	-0.340335	-0.575403	-0.218114	1.08339	-0.0796218	-0.160643	0.677854
y180	-0.0109162	0.0129182	0.000929624	-0.00429916	0.0118496	0.00326994	-0.0260357	0.0301513	-0.0260357	0.00911362	-0.0260357	-0.0291158	0.065179	-0.010515	-0.0244119	-0.0224398	-0.00193529	0.0176563	-0.0226453	0.0253684	0.00768527	0.0407859	0.0206832	-0.0123498	0.0253684	0.00768527	0.0407859	-0.0124502	0.020503	-0.0565318	0.0253684	0.00768527	0.0407859	-0.0358945	0.0272435	-0.065179	-0.0535698	-0.00478279	0.103208
y181	-0.0128288	-0.0286019	0.00838479	0.0157732	-0.309859	0.327877	-0.0308476	-0.0907719	-0.0308476	0.142311	-0.0308476	-0.0234419	0.227578	0.282238	0.318852	0.301363	-0.355498	-0.332988	-0.32455	0.0446578	0.0225211	0.0389598	0.190047	0.106461	0.0446578	0.0225211	0.0389598	-0.0732597	-0.12885	-0.17146	0.0446578	0.0225211	0.0389598	-0.0252603	0.0102033	-0.227578	-0.222573	-0.228299	0.0404015
y182	0.0108237	-0.00219687	-0.0350504	0.00132608	0.157023	-0.210138	0.0639391	0.00467659	0.0639391	-0.0789959	0.0639391	0.0633018	-0.0657226	-0.151272	-0.179543	-0.154584	0.215889	0.224161	0.205846	-0.0668148	-0.0796685	-0.0499351	-0.0786399	-0.0342517	-0.0668148	-0.0796685	-0.0499351	0.0646179	0.100466	0.0871013	-0.0668148	-0.0796685	-0.0499351	0.0531232	-0.0365663	0.0657226	0.122673	0.0432774	-0.163645
y183	0.0198297	0.130055	0.0272667	0.00145614	0.198317	-0.147047	-0.0314406	-0.0652653	-0.0314406	-0.0190346	-0.0314406	-0.0243294	0.0719766	0.0702048	-0.156025	-0.121797	0.0362209	0.219465	0.126317	0.0236289	-0.0361728	-0.00306404	0.0610318	-0.0906192	0.0236289	-0.0361728	-0.00306404	0.106426	-0.045077	0.0070539	0.0236289	-0.0361728	-0.00306404	0.0270262	0.0875922	-0.324875	-0.280879	-0.163967	0.150004
y184	-0.0616321	0.0590712	0.0361243	0.087507	0.0505443	0.0165051	-0.128682	0.0895343	-0.128682	0.074732	-0.128682	-0.116824	0.159636	-0.0522516	0.0114912	-0.0925643	-0.0182124	-0.0978089	0.0450979	0.129535	0.122442	0.134973	0.202431	-0.0326802	0.129535	0.122442	0.134973	-0.0704639	-0.0701899	-0.136128	0.129535	0.122442	0.134973	0.079003	0.0485077	-0.159636	-0.0893519	-0.230969	0.0559893
y185	-0.0307067	-0.0164967	0.0154367	0.0129462	-0.0276295	-0.0364954	0.0334182	0.107762	0.0334182	0.0774853	0.0334182	-0.0133109	-0.0242212	-0.00383941	0.0171165	0.0206771	0.00502644	0.0280983	0.0340462	-0.0176838	-0.029778	-0.0417771	0.612043	-0.122811	-0.0176838	-0.029778	-0.0417771	0.00118704	-0.0876732	-0.0522481	-0.0176838	-0.029778	-0.0417771	0.0166857	0.0125962	0.0242212	0.0736713	0.0691438	-0.0441265
y186	0.0310566	-0.0996646	-0.100129	-0.329618	-0.163803	-0.0099192	0.204779	-0.205786	0.204779	0.0321021	0.204779	0.263316	-0.395223	0.118064	-0.0842251	0.191396	-0.0358195	0.188686	-0.263528	-0.181909	-0.20459	-0.257486	-0.109215	0.197228	-0.181909	-0.20459	-0.257486	0.0822446	-0.0496997	-0.005946	-0.181909	-0.20459	-0.257486	-0.305198	0.00804601	0.395223	0.602629	1.2382	-0.0285088
y187	0.109709	-0.109199	-0.149021	-0.410118	0.0226558	-0.206154	0.293208	0.0509144	0.293208	-0.185028	0.293208	0.24358	0.435539	-0.0223158	-0.174316	-0.046933	0.206494	0.340656	-0.0435991	-0.293378	-0.315361	-0.319586	-0.19395	-0.0187744	-0.293378	-0.315361	-0.319586	0.184178	0.213969	0.123948	-0.293378	-0.315361	-0.319586	-0.487165	-0.0473015	-0.435539	-0.339758	0.439309	-0.166783
y188	0.0668953	-0.150134	-0.087261	0.0216511	0.320663	-0.355072	0.101304	-0.326159	0.101304	0.215309	0.101304	0.544764	-0.402326	-0.411606	-0.500172	-0.246456	0.264128	0.464724	0.409162	-0.00265664	-0.0518126	-0.141055	0.155274	0.295082	-0.00265664	-0.0518126	-0.141055	-0.147478	-0.30701	-0.0925306	-0.00265664	-0.0518126	-0.141055	-0.0482911	0.310416	0.615028	0.512914	0.0969351	0.301112
y189	0.053925	-0.125349	-6.40118e-05	0.104785	0.182022	-0.331816	0.203718	-0.298635	0.203718	0.0644774	0.203718	0.4658	-0.141661	-0.229638	-0.259718	-0.357576	0.2842	0.411838	0.50046	-0.17991	-0.152184	-0.0380991	0.0409581	0.331519	-0.17991	-0.152184	-0.0380991	0.0545619	-0.141197	-0.0206413	-0.17991	-0.152184	-0.0380991	0.11453	0.276717	0.141661	0.0316129	-0.168848	-0.0440728
y190	0.0890321	-0.149538	-0.184633	-0.262038	0.086053	-0.266879	0.269858	-0.0588624	0.269858	0.00069139	0.269858	0.08879	0.236285	-0.12639	-0.0574782	-0.165469	0.226542	0.192764	0.161601	-0.249689	-0.319919	-0.25817	0.196593	0.122661	-0.249689	-0.319919	-0.25817	0.100152	0.0630145	-0.128196	-0.249689	-0.319919	-0.25817	-0.333288	-0.263163	-0.236285	0.000457761	0.294421	-0.150962
y191	0.0360306	-0.132814	-0.219724	-0.272251	-0.0612577	-0.17838	0.275668	-0.356563	0.275668	0.0507113	0.275668	0.217891	0.154768	-0.0032643	-0.221063	0.0439284	0.113858	0.326402	-0.0299175	-0.243407	-0.325063	-0.286262	-0.202004	0.489362	-0.243407	-0.325063	-0.286262	0.110594	-0.0101943	-0.224027	-0.243407	-0.325063	-0.286262	-0.372086	-0.070842	-0.154768	0.346918	0.543299	-0.345773
y192	-0.038754	0.00104405	-0.012557	-0.0441032	-0.0814947	-0.02672	0.0694606	0.0650784	0.0694606	0.00491532	0.0694606	0.0420684	-0.0231825	0.0563547	0.0765774	0.0369875	0.00157998	-0.00196916	-0.0403338	-0.0568906	-0.0871652	-0.040757	0.113219	0.0490006	-0.0568906	-0.0871652	-0.040757	0.0579347	0.0132401	0.0740111	-0.0568906	-0.0871652	-0.040757	0.0846735	-0.0594672	0.0231825	0.159411	0.0892971	-0.0903083
y193	0.0343567	0.00101816	0.0039321	-0.0514378	0.133272	-0.16216	0.0632446	0.00838734	0.0632446	-0.135013	0.0632446	0.0165461	-0.332128	-0.109689	-0.0724899	-0.149145	0.185743	0.129939	0.16765	-0.0750363	-0.0535173	-0.0699423	-0.283421	-0.00936658	-0.0750363	-0.0535173	-0.0699423	0.0760544	0.127562	0.143443	-0.0750363	-0.0535173	-0.0699423	-0.0103971	-0.0539011	0.332128	0.226989	0.376674	-0.0433771
y194	0.166488	-0.107686	-0.20295	-0.157151	0.0412913	0.0810871	0.04411	0.527205	0.04411	-0.0540281	0.04411	0.50725	-0.597684	-0.00208985	0.0515159	-0.0727663	-0.0418857	-0.222447	-0.0243091	-0.0637107	-0.0320193	-0.0600756	0.501942	-0.470917	-0.0637107	-0.0320193	-0.0600756	-0.0439755	0.0237539	0.0280142	-0.0637107	-0.0320193	-0.0600756	-0.214722	0.0876965	0.597684	0.719161	0.553707	0.275875
y195	0.062789	0.0554575	0.168033	-0.0926594	0.237987	-0.298439	0.123241	0.409104	0.123241	-0.415192	0.123241	0.503495	-0.205374	-0.159156	-0.0889587	-0.212585	0.37727	0.345102	0.249591	-0.162657	-0.0881104	-0.129664	-0.073767	-0.414979	-0.162657	-0.0881104	-0.129664	0.218114	0.411418	0.42484	-0.162657	-0.0881104	-0.129664	0.180722	0.390815	0.205374	-0.451961	0.288562	-0.0219389
y196	-0.0263039	0.0243194	-0.0444049	-0.00367986	-0.0658935	-0.0704751	0.110065	-0.0342901	0.110065	-0.130415	0.110065	-0.0172342	0.0645778	0.0645705	0.0952752	0.0538562	0.0691521	0.000486214	0.0368117	-0.109403	-0.140166	-0.0943477	-0.137027	0.014512	-0.109403	-0.140166	-0.0943477	0.133723	0.165416	0.115192	-0.109403	-0.140166	-0.0943477	0.146047	-0.160743	-0.0645778	0.117447	0.0410903	-0.28856
y197	-0.0196892	0.0185925	0.00857699	0.0184234	-0.01973	-0.00909683	0.0091376	-0.000205019	0.0091376	-0.0255367	0.0091376	-0.136367	-0.0157131	0.0189988	0.0100381	0.0197788	0.0083657	0.024488	0.0117477	-0.00877203	-0.0259491	-0.0131031	0.00266647	0.0105516	-0.00877203	-0.0259491	-0.0131031	0.0273645	0.0341063	0.0218133	-0.00877203	-0.0259491	-0.0131031	-0.0228122	-0.0482727	0.0157131	0.0322382	0.015545	0.0548847
y198	-0.186671	0.0600773	-0.0230095	-0.208546	-0.163988	-0.0926	0.0699167	0.250382	0.0699167	0.123194	0.0699167	-0.217301	-0.00297974	0.0795919	-0.0122368	-0.0269613	0.00820408	0.0298404	-0.194307	-0.0277187	-0.0406131	0.0127221	-0.111086	0.146492	-0.0277187	-0.0406131	0.0127221	0.087796	0.0842614	0.306831	-0.0277187	-0.0406131	0.0127221	-0.103282	-0.098826	0.00297974	0.156648	0.272176	-0.0988134
y199	-0.0489986	0.0256545	0.170762	0.418464	0.255434	-0.231896	-0.0725367	-0.300877	-0.0725367	0.0935704	-0.0725367	-0.00981108	-0.567081	-0.294747	-0.214724	-0.169139	0.192584	0.217666	0.494511	0.127817	0.16782	0.0930924	0.261121	0.0155082	0.127817	0.16782	0.0930924	-0.102163	-0.0285364	-0.150624	0.127817	0.16782	0.0930924	0.657823	-0.00375526	0.709579	0.213747	-0.201707	-0.160763
y200	-0.0260347	0.120806	0.187026	0.334483	0.472716	-0.1502	-0.348551	0.0846072	-0.348551	0.0382012	-0.348551	0.0732371	-0.228386	-0.531713	-0.368406	-0.55207	0.311124	0.190865	0.481726	0.341396	0.364567	0.404827	-0.550601	-0.0484638	0.341396	0.364567	0.404827	-0.22059	0.00147321	0.149999	0.341396	0.364567	0.404827	0.831551	-0.0899636	0.0817713	-0.275178	-0.640684	-0.090527
y201	-0.0296714	0.104322	0.148489	0.342642	0.137043	0.02921	-0.195924	0.0684805	-0.195924	-0.0576981	-0.195924	0.0592767	-0.128413	-0.0872758	0.0857031	0.0122186	0.0205568	-0.16786	0.107536	0.171041	0.230645	0.222887	-0.208896	-0.15501	0.171041	0.230645	0.222887	-0.066719	0.0266401	0.219394	0.171041	0.230645	0.222887	0.651906	0.0324935	0.128413	-0.193317	-0.783535	-0.199697
y202	-0.0153929	0.0421206	0.245532	0.261096	-0.147249	0.292008	-0.160152	-0.0477925	-0.160152	0.0645757	-0.160152	-0.0538251	-0.462363	0.165068	0.285626	0.116011	-0.27419	-0.239805	-0.0434847	0.151242	0.199711	0.18857	0.0717306	-0.101889	0.151242	0.199711	0.18857	-0.109122	-0.0762694	0.0967999	0.151242	0.199711	0.18857	0.591117	-0.0808008	0.462363	-0.188494	-0.246327	-0.211004
y203	-0.939411	0.834827	0.275464	0.715383	-0.715317	-0.16037	-0.0637232	-0.165055	-0.0637232	-0.561935	-0.0637232	-0.544423	2.7712	0.631209	0.778831	0.656065	0.0762616	-0.366465	-0.0781777	0.127356	-0.136903	0.137496	-0.149974	-0.229788	0.127356	-0.136903	0.137496	0.70747	0.747044	0.771669	0.127356	-0.136903	0.137496	1.26602	0.954644	-2.68488	-0.97998	-2.02534	-1.39867
y204	0.485178	-0.646144	-0.128364	-0.139307	1.31295	-1.6241	0.796328	-0.317651	0.796328	-0.3546	0.796328	2.48888	-3.19397	-1.21028	-0.789187	-1.17186	1.625	1.3703	1.87694	-1.06087	-0.70948	-0.844381	0.127433	0.152092	-1.06087	-0.70948	-0.844381	0.414723	0.444772	0.200792	-1.06087	-0.70948	-0.844381	0.713939	0.375943	3.39385	2.21037	2.53943	-0.861837
y205	-0.0299596	-0.194657	-0.0501899	0.0842031	-0.306749	0.0195676	0.257222	0.015679	0.257222	0.386667	0.257222	-0.0485172	-0.0112862	0.354245	-0.203038	0.430714	-0.363065	0.0135614	-0.0721913	-0.185837	0.139286	-0.274319	0.946433	0.170974	-0.185837	0.139286	-0.274319	-0.00881945	0.362286	-0.62112	-0.185837	0.139286	-0.274319	-0.80118	0.621979	0.391817	0.648242	-0.539726	0.187041
y206	0.345902	-0.327074	-0.243274	0.0354825	0.156063	0.133264	0.0565748	-0.201878	0.0565748	0.232842	0.0565748	1.63508	-0.443079	-0.0439125	-0.0833384	0.060309	-0.20039	-0.164637	0.0757991	-0.0827705	0.00470072	-0.100626	0.34483	-0.122882	-0.0827705	0.00470072	-0.100626	-0.244303	-0.194379	-0.397799	-0.0827705	0.00470072	-0.100626	0.70263	0.0516837	0.562597	0.196472	0.435849	0.110852
y207	-0.023352	0.0442832	0.0406142	0.0136019	0.0382427	0.00928913	-0.0708838	0.0879736	-0.0708838	-0.0152619	-0.0708838	-0.18182	0.0746356	-0.0242885	-0.0257349	-0.0440682	0.00466502	0.0099991	-0.0288208	0.0639067	0.0563499	0.0864908	-0.00599503	-0.0707558	0.0639067	0.0563499	0.0864908	-0.0196235	0.0450117	-0.0317057	0.0639067	0.0563499	0.0864908	0.0129927	-0.0729612	-0.0746356	-0.140956	-0.0297781	0.0675184
y208	0.0468359	-0.255471	-0.176277	-0.228509	-0.114517	0.088938	0.0724149	-0.0086648	0.0724149	0.105312	0.0724149	0.175389	0.130194	-0.244579	-0.036362	-0.0260331	0.0469793	-0.0415845	-0.111531	-0.0578714	-0.09833	-0.0909445	0.0401486	0.235298	-0.0578714	-0.09833	-0.0909445	-0.197599	-0.0923212	-0.27641	-0.0578714	-0.09833	-0.0909445	-0.601442	0.0697395	0.199815	0.232213	0.396295	0.0375154
y209	-0.085462	0.0812703	-0.00429876	-0.233225	0.0884192	-0.0714258	-0.102455	0.1157	-0.102455	0.0295684	-0.102455	-0.212373	0.867447	-0.121731	-0.25672	-0.0756204	0.0381143	0.156834	-0.208579	0.164887	0.0955865	0.0509747	-0.0540314	-0.0549044	0.164887	0.0955865	0.0509747	-0.0836163	-0.0669307	-0.079944	0.164887	0.0955865	0.0509747	-0.385769	0.102604	-0.684345	-0.605034	0.0371337	0.079927
y210	0.0478606	-0.00880546	-0.0308657	0.132859	-0.0269821	0.140539	-0.0656963	0.212414	-0.0656963	-0.00360851	-0.0656963	-0.155518	-0.766312	0.0530189	0.181184	0.0787567	-0.114502	-0.278107	-0.0394781	0.0526779	0.0660571	0.0935804	0.242802	-0.315507	0.0526779	0.0660571	0.0935804	-0.0614834	0.0072258	0.103084	0.0526779	0.0660571	0.0935804	0.152868	-0.263059	0.766312	0.715688	0.252037	0.687902
y211	-0.0807443	-0.037185	0.110396	-0.0146771	-0.688853	0.494454	0.113655	-0.196859	0.113655	0.159389	0.113655	-0.303671	1.76488	0.568741	0.642971	0.874321	-0.614567	-0.477624	-0.707244	0.00864136	-0.0549509	-0.181755	0.361462	0.160142	0.00864136	-0.0549509	-0.181755	-0.0458264	-0.101622	0.0693721	0.00864136	-0.0549509	-0.181755	0.474581	-0.638973	-1.51592	-1.79513	-1.54672	0.588134
y212	-0.135902	0.0370281	0.0963835	-0.107538	-0.0093602	-0.0226543	-0.103887	-0.176313	-0.103887	0.264606	-0.103887	-0.0931469	-0.603056	-0.0565554	0.0243235	-0.0588469	-0.0432614	-0.10746	-0.0365229	0.136845	0.179519	-0.0121678	0.2947	0.477633	0.136845	0.179519	-0.0121678	-0.0998168	-0.406842	-0.423689	0.136845	0.179519	-0.0121678	-0.297497	0.366125	0.603056	0.797243	1.21732	0.690339
y213	0.0866799	-0.157245	0.32067	-0.0568879	0.739413	-0.255207	-0.397526	-0.0427938	-0.397526	0.695902	-0.397526	-0.822208	1.29732	-0.786456	-0.611562	-0.601458	0.208163	0.442788	0.176513	0.421048	0.489444	0.368057	0.924193	0.281617	0.421048	0.489444	0.368057	-0.578293	-0.754921	-0.875706	0.421048	0.489444	0.368057	-0.138585	-0.663765	-1.29732	-2.42745	-1.41617	0.986343
y214	0.066556	-0.0686459	0.0160141	-0.111832	0.139134	-0.0116038	-0.0609739	-0.0961573	-0.0609739	0.133799	-0.0609739	-0.164468	-0.177411	-0.140527	-0.132771	-0.0824829	0.0102106	0.084105	-0.0919446	0.0616705	0.0646796	0.0625959	-0.141539	0.0802867	0.0616705	0.0646796	0.0625959	-0.130316	-0.119642	-0.132086	0.0616705	0.0646796	0.0625959	-0.211963	-0.183524	0.177411	-0.066593	0.31486	0.369539
y215	0.0686902	-0.144544	-0.280967	-0.370612	0.00812966	-0.199405	0.259966	-0.240001	0.259966	0.0362843	0.259966	0.134372	0.196403	-0.0586986	-0.149264	-0.0460127	0.148837	0.21517	-0.0780838	-0.234682	-0.346873	-0.246516	-0.140241	0.332631	-0.234682	-0.346873	-0.246516	0.090138	-0.0350884	-0.227932	-0.234682	-0.346873	-0.246516	-0.663027	-0.0674138	-0.196403	0.35352	0.722814	-0.682129
y216	0.0320679	-0.0347901	-0.174985	-0.263335	-0.189302	0.193122	0.0282473	0.198224	0.0282473	0.0119872	0.0282473	0.0743257	0.612559	0.151838	0.20258	0.159278	-0.230587	-0.290428	-0.399801	0.0439591	-0.0871375	-0.0228121	0.100219	-0.135697	0.0439591	-0.0871375	-0.0228121	-0.0787492	0.0553414	-0.141843	0.0439591	-0.0871375	-0.0228121	-0.429605	-0.00124798	-0.398662	-0.242698	0.0866779	0.0730132
y217	-0.650252	0.605153	0.509641	0.585009	-0.970523	0.375357	-0.0550855	-0.278744	-0.0550855	-0.459871	-0.0550855	0.442265	1.33964	0.940458	0.975168	1.03022	-0.405423	-0.494623	-0.496882	0.0701183	0.029096	0.0516674	-0.328049	0.491275	0.0701183	0.029096	0.0516674	0.535035	0.4702	0.237011	0.0701183	0.029096	0.0516674	1.42726	1.36506	-1.33964	-0.943796	-1.14733	-0.0802874
y218	-0.0798665	-0.00167412	0.0180928	-0.110248	-0.0990947	-0.194132	0.21336	-0.143256	0.21336	-0.0486048	0.21336	-0.0285219	0.25407	0.0447342	0.0693976	0.13108	0.139772	0.201783	-0.0317116	-0.18618	-0.253088	-0.209617	0.231449	0.146647	-0.18618	-0.253088	-0.209617	0.184506	0.102684	-0.00886489	-0.18618	-0.253088	-0.209617	-0.273067	0.230582	-0.25407	-0.108476	0.320017	-0.330876
y219	-0.0239776	-0.112368	-0.0359162	-0.271929	-0.259366	-0.130977	0.366365	-0.234216	0.366365	0.0186952	0.366365	0.15502	1.16161	0.138301	0.28009	0.249989	0.00991222	0.0133607	-0.0677259	-0.260581	-0.329367	-0.454192	0.45371	0.204007	-0.260581	-0.329367	-0.454192	0.148213	-0.0984162	0.0912351	-0.260581	-0.329367	-0.454192	-0.557348	0.316133	-0.980608	-0.944933	-0.361721	-0.0346316
y220	-0.0688042	-0.0588401	0.0442324	-0.00487101	-0.469205	0.463957	-0.0635565	0.122618	-0.0635565	-0.08885	-0.0635565	-0.473372	0.960692	0.487783	0.409177	0.581482	-0.445379	-0.40016	-0.664215	-0.101244	0.0352156	0.0778622	-0.165762	-0.0582752	-0.101244	0.0352156	0.0778622	0.0424042	-0.123614	0.312951	-0.101244	0.0352156	0.0778622	0.978434	-1.40248	-0.649669	-0.915318	-0.725361	-0.00805052
y221	-0.164923	0.252801	-0.0728932	0.0945398	-0.563299	0.0500933	0.348282	0.129202	0.348282	-0.776838	0.348282	0.223779	0.0843912	0.621884	0.447603	0.368162	0.00849174	0.0298748	-0.0834003	-0.377575	-0.550371	-0.190222	-0.796666	-0.164685	-0.377575	-0.550371	-0.190222	0.630376	1.07104	0.51812	-0.377575	-0.550371	-0.190222	1.80334	-1.14019	-0.0843912	0.426969	0.284819	-1.56051
y222	0.230333	-0.175856	0.0174612	0.127968	0.039995	0.10476	0.0855775	-0.0934307	0.0855775	-0.0186758	0.0855775	-0.113135	-0.437271	-0.00367695	0.158038	0.0951427	-0.0684424	-0.112679	0.0894969	-0.103737	-0.0278984	-0.0566716	-0.157645	0.0912941	-0.103737	-0.0278984	-0.0566716	-0.0721194	-0.0203141	0.0598023	-0.103737	-0.0278984	-0.0566716	0.51776	-0.891655	0.437271	-0.248433	-0.608726	-0.270551
y223	-0.298466	0.506515	0.468806	0.252045	0.814387	0.144345	-1.2572	0.440013	-1.2572	0.334586	-1.2572	-0.574003	0.349037	-0.675688	-0.883484	-0.724349	-0.00564558	-0.0442857	-0.101888	1.18785	1.39658	1.07828	-0.828954	-0.259526	1.18785	1.39658	1.07828	-0.681333	-0.636084	-0.213575	1.18785	1.39658	1.07828	0.738801	0.213028	-0.349037	-0.720677	-0.388688	1.56697
y224	-0.080782	-0.0490631	-0.0255239	0.0197857	-0.13119	-0.371437	0.421845	-0.239651	0.421845	-0.113092	0.421845	0.185599	-0.340401	0.0446265	0.0474131	0.157752	0.284874	0.263371	0.330796	-0.378563	-0.336308	-0.468762	0.264557	0.341198	-0.378563	-0.336308	-0.468762	0.3295	0.265062	0.0783993	-0.378563	-0.336308	-0.468762	-0.0611559	0.272736	0.340401	0.307208	0.476474	-0.807448
y225	0.102535	-0.0323768	0.00693271	-0.137077	0.118617	0.0868784	-0.10296	0.0229457	-0.10296	-0.00498017	-0.10296	-0.178577	-0.892042	-0.0718448	-0.242898	-0.116437	-0.040106	0.0418139	-0.0292474	0.0795741	0.208017	0.00860769	-0.521313	0.150021	0.0795741	0.208017	0.00860769	-0.111951	-0.151501	-0.0115048	0.0795741	0.208017	0.00860769	-0.562932	0.119299	0.892042	0.668694	0.901314	0.352026
y226	-0.0662532	-0.0789811	0.0916119	-0.162477	0.186715	-0.521899	0.26893	-0.370099	0.26893	0.100519	0.26893	0.222333	0.853929	-0.283538	-0.22604	-0.213308	0.425076	0.585334	0.350062	-0.220519	-0.267683	-0.29923	0.392592	0.382663	-0.220519	-0.267683	-0.29923	0.141538	-0.0963623	-0.11724	-0.220519	-0.267683	-0.29923	-0.336386	0.475127	-0.853929	-0.928758	-0.19804	-0.377666
y227	0.0500342	0.0492877	-0.0503474	0.292511	0.114314	0.105553	-0.169832	0.473194	-0.169832	-0.0780994	-0.169832	-0.309873	-0.816432	-0.0480991	-0.193196	-0.0178925	-0.0393379	0.0426739	0.0220243	0.136725	0.100175	0.288379	0.345833	-0.560926	0.136725	0.100175	0.288379	-0.087437	0.199921	0.0440095	0.136725	0.100175	0.288379	0.474495	-0.542951	0.816432	0.747715	-0.092657	0.578771
y228	-0.0555651	0.0511394	0.00701731	-0.0293748	-0.173828	0.0148273	0.103436	0.00647192	0.103436	-0.145724	0.103436	0.00960332	0.0276596	0.170878	0.151668	0.0549535	-0.0177777	-0.065178	0.0117047	-0.101961	-0.079473	-0.096033	-0.458189	0.125703	-0.101961	-0.079473	-0.096033	0.1531	0.0916518	0.413731	-0.101961	-0.079473	-0.096033	0.0148537	0.0790966	-0.0276596	0.141947	-0.118487	-0.260829
y229	0.0485746	0.1574	-0.0227456	-0.0259753	-0.152239	0.126027	0.0747863	0.0475802	0.0747863	-0.150381	0.0747863	0.0325685	-0.028511	0.223466	0.172612	0.159177	-0.0548002	-0.143149	-0.0947068	-0.0112652	-0.0522085	-0.0904457	-0.235836	-0.0526995	-0.0112652	-0.0522085	-0.0904457	0.168665	0.117327	0.188554	-0.0112652	-0.0522085	-0.0904457	0.159987	-0.0673136	-0.562462	-0.0263984	-0.0549463	-0.327018
y230	0.111964	-0.0768825	-0.285477	-0.123658	-0.283403	0.33189	0.0634769	0.032257	0.0634769	-0.0567573	0.0634769	0.16018	0.190522	0.30679	0.205929	0.300353	-0.308502	-0.383995	-0.37801	-0.0751707	-0.10741	-0.0460016	-0.409968	-0.0884282	-0.0751707	-0.10741	-0.0460016	-0.00171183	0.0902625	0.0794233	-0.0751707	-0.10741	-0.0460016	-0.389964	-0.0478377	-0.190522	0.286083	-0.137964	-0.246363
y231	0.100886	-0.0634313	-0.242866	-0.322483	-0.354859	0.292711	0.163034	0.404783	0.163034	-0.174513	0.163034	0.0742925	0.244671	0.379829	0.203068	0.2593	-0.267741	-0.273933	-0.375775	-0.175519	-0.172	-0.206008	0.160833	-0.235563	-0.175519	-0.172	-0.206008	0.112088	0.154708	0.0250981	-0.175519	-0.172	-0.206008	-0.895428	0.240054	-0.244671	0.172302	0.377145	0.0456105
y232	-0.0169254	-0.0334906	-0.0145863	-0.0440287	0.0177237	-0.0178942	-0.0167549	0.0830542	-0.0167549	0.151077	-0.0167549	-0.0641861	-0.0222394	-0.0513343	-0.0257684	-0.0280554	-0.0157165	0.00787471	-0.0543163	0.0335602	0.00330741	0.038343	0.0362193	0.220182	0.0335602	0.00330741	0.038343	-0.0670508	-0.0960155	-0.0263487	0.0335602	0.00330741	0.038343	0.0123835	-0.15175	0.0222394	0.0450058	0.118224	0.167399
y233	-0.212347	0.0533986	0.214044	0.0256381	0.0555317	-0.424848	0.156969	-0.181066	0.156969	0.10753	0.156969	-0.145538	0.365039	-0.161498	-0.0864129	-0.183237	0.318882	0.393214	0.276842	-0.103986	-0.0927566	-0.0679672	0.229646	0.485099	-0.103986	-0.0927566	-0.0679672	0.157385	-0.0825624	0.0640038	-0.103986	-0.0927566	-0.0679672	0.0984649	0.261426	-0.365039	-0.308779	-0.431485	-0.33386
y234	-0.249545	0.356036	0.516325	0.5125	0.310314	0.101726	-0.661585	0.25775	-0.661585	0.0925652	-0.661585	-0.341992	0.206302	-0.23932	-0.290432	-0.213408	-0.0307317	-0.00408398	0.137903	0.626088	0.810841	0.588005	0.0111342	-0.378391	0.626088	0.810841	0.588005	-0.270051	-0.287069	0.222579	0.626088	0.810841	0.588005	0.869392	0.423022	-0.206302	-0.857386	-1.06875	0.999787
y235	0.138424	-0.210067	-0.273265	-0.261118	-0.139698	0.0358697	0.242252	0.131852	0.242252	0.111102	0.242252	-0.513071	-0.597463	0.0919357	0.313342	0.173539	-0.0836319	-0.437897	-0.0620722	-0.218371	-0.14871	-0.372585	0.769437	-0.331725	-0.218371	-0.14871	-0.372585	0.00830388	-0.30851	0.204492	-0.218371	-0.14871	-0.372585	-0.891322	-0.504623	0.597463	1.09553	0.835214	0.810273
y236	0.0350769	-0.134046	-0.227758	-0.260542	-0.32509	-0.00193675	0.362103	-0.0678431	0.362103	-0.0301188	0.362103	-0.0169329	0.0862492	0.25911	0.285976	0.2168	-0.0640427	-0.0425675	-0.164566	-0.329114	-0.471166	-0.312776	0.396626	0.2245	-0.329114	-0.471166	-0.312776	0.195068	0.172808	-0.269228	-0.329114	-0.471166	-0.312776	-0.33079	-0.343565	-0.0862492	0.38273	0.639475	0.00522137
y237	-0.108119	0.0151085	-0.0115666	-0.536015	-0.751169	-0.0115572	0.654607	-0.200781	0.654607	-0.483694	0.654607	-0.938724	1.33363	0.685024	0.696422	0.982878	-0.0545886	-0.0789935	-0.723019	-0.615326	-0.628995	-0.795873	-0.0923808	0.247051	-0.615326	-0.628995	-0.795873	0.630435	0.408951	0.391917	-0.615326	-0.628995	-0.795873	1.13606	-2.49914	-1.3088	-0.948963	0.577752	-1.41632
y238	-0.553203	0.952496	0.993212	0.358876	0.134604	-0.0851537	-0.602654	1.08923	-0.602654	-1.14843	-0.602654	-1.28882	1.09425	0.131591	-0.0740426	0.329806	0.351349	0.190631	-0.167282	0.469556	0.876623	0.196352	-0.313028	-1.536	0.469556	0.876623	0.196352	0.48294	0.659412	1.36008	0.469556	0.876623	0.196352	1.69038	-0.121414	-1.09425	-2.1403	-1.1384	0.725877
y239	-0.283698	0.337042	0.12515	0.473508	-0.9278	0.574501	0.0696018	0.0430053	0.0696018	-0.513331	0.0696018	-1.53792	1.30079	0.963363	0.73534	0.948353	-0.538938	-0.534869	-0.415429	-0.0873832	-0.0753212	-0.0594163	-0.367288	-0.194081	-0.0873832	-0.0753212	-0.0594163	0.424425	0.483703	0.694035	-0.0873832	-0.0753212	-0.0594163	-2.22046	1.90193	-1.30079	-0.830865	-1.86003	1.46401
y240	0.0258622	-0.0395391	0.0112518	-0.0521937	-0.0177401	0.0461843	-0.00258198	0.0120789	-0.00258198	0.0694749	-0.00258198	-0.0871429	-0.0294922	0.00862216	0.0951669	-0.0424322	-0.0553022	-0.113873	0.0157406	0.00714094	0.0299583	-0.0255021	0.174477	-0.0747309	0.00714094	0.0299583	-0.0255021	-0.0466801	-0.108105	0.0160702	0.00714094	0.0299583	-0.0255021	-0.100751	-0.0927353	0.0294922	-0.0544736	0.0961395	0.100627
y241	-0.00461205	-0.0519368	-0.0123238	0.044055	-0.137755	0.16659	-0.0334465	-0.145373	-0.0334465	0.198481	-0.0334465	0.00467885	-0.0337971	0.100056	0.0991801	0.092474	-0.204289	-0.149341	-0.075994	0.0522962	0.0378371	0.027575	0.275055	0.167832	0.0522962	0.0378371	0.027575	-0.104233	-0.210398	-0.241897	0.0522962	0.0378371	0.027575	0.019156	-0.0300707	0.0337971	0.0889953	-0.0575292	0.277708
y242	0.216574	-1.121	-0.0443597	-0.530727	-0.194161	0.0180106	0.392724	-0.959732	0.392724	0.543031	0.392724	1.35575	-0.921454	0.782921	0.370825	-0.118824	-1.40242	-0.0377185	-0.0429569	-0.5015	-0.377466	-0.368946	-0.829725	1.47912	-0.5015	-0.377466	-0.368946	-0.619502	-0.555576	-0.163045	-0.5015	-0.377466	-0.368946	-0.216912	-0.340004	1.70573	0.42007	0.551138	-0.0339411
y243	-0.133699	-1.22786	-0.444893	-0.37609	-0.192172	-0.43415	0.492622	-0.593145	0.492622	-0.205002	0.492622	1.10314	0.563396	-0.0433218	0.0951138	-0.596211	-0.1087	0.135974	0.456446	-1.07583	-0.675981	-0.236325	-0.303368	1.29253	-1.07583	-0.675981	-0.236325	-0.152022	-1.04125	-0.0284198	-1.07583	-0.675981	-0.236325	-0.00356488	-0.80844	0.583476	0.713258	-0.100915	-1.32725
y244	0.32853	-0.407293	-0.0523383	-0.550744	0.0929458	0.483839	-0.248254	-0.0577464	-0.248254	0.813072	-0.248254	-0.893603	0.61208	-0.145454	-0.251572	-0.0085724	-0.536347	-0.232378	-0.61478	0.274508	0.431611	0.072608	0.639638	0.209166	0.274508	0.431611	0.072608	-0.681801	-1.0649	-0.712665	0.274508	0.431611	0.072608	-1.07294	-1.15957	-0.61208	-1.2573	-0.121084	1.79024
y245	-0.259181	0.183329	0.448557	0.436509	-0.664718	0.602895	-0.197357	-0.0440297	-0.197357	0.165731	-0.197357	-0.802262	0.988261	0.614151	0.443122	0.904083	-0.653462	-0.336116	-0.573124	0.222641	0.341551	0.10555	0.908921	-0.648585	0.222641	0.341551	0.10555	-0.0393117	-0.370725	0.731879	0.222641	0.341551	0.10555	0.0846212	0.440693	-0.988261	-1.4122	-1.61205	-0.35346
y246	-0.0085828	0.0594745	-0.020583	0.192572	-0.40335	0.61854	-0.223773	0.205659	-0.223773	0.0625152	-0.223773	-0.323383	0.256624	0.437278	0.432516	0.41971	-0.584612	-0.589374	-0.560526	0.206809	0.136276	0.333388	0.0859986	-0.0308681	0.206809	0.136276	0.333388	-0.147335	0.0833136	-0.383135	0.206809	0.136276	0.333388	0.0317254	-0.115062	-0.256624	-0.256624	-0.698976	0.874973
y247	-0.028201	0.198765	-0.0493809	0.379196	0.761896	-0.126793	-0.663304	0.17162	-0.663304	0.12341	-0.663304	0.455087	1.19737	-0.659171	-1.40378	-0.397068	0.229517	0.340792	0.459153	0.628419	1.0136	0.317112	-1.00623	-0.311879	0.628419	1.0136	0.317112	-0.429653	-0.637923	0.615057	0.628419	1.0136	0.317112	2.09661	-1.08474	-1.13146	-0.614326	-2.3519	1.90132
y248	0.015197	-0.0682004	-0.0347527	-0.339011	-0.319539	-0.0610957	0.395832	0.110498	0.395832	-0.147945	0.395832	0.122031	-0.114818	0.48464	0.294612	0.143374	-0.234341	-0.0828346	-0.320747	-0.318499	-0.24653	-0.161638	-0.141652	0.239806	-0.318499	-0.24653	-0.161638	0.250299	-0.0590921	0.338531	-0.318499	-0.24653	-0.161638	-0.206169	-0.128961	0.606992	0.577172	0.786855	-0.708396
y249	-0.0621062	0.0451761	0.400949	-0.303287	0.0642497	0.0232309	-0.149587	-0.123108	-0.149587	-0.082089	-0.149587	0.0569706	0.169006	-0.169364	0.0151807	-0.00756788	0.173368	0.305849	-0.135099	0.0411717	0.0799195	-0.16062	-0.506679	0.453655	0.0411717	0.0799195	-0.16062	0.00400439	-0.474841	0.41355	0.0411717	0.0799195	-0.16062	0.0388117	0.223104	-0.372175	-0.237124	-0.567552	0.616706
y250	-0.305051	-0.0382262	-0.220661	-0.168179	-0.395583	-0.288918	0.37945	0.380151	0.37945	0.273486	0.37945	0.171149	0.192002	0.273982	0.0645083	0.178435	0.00992017	-0.215278	-0.232429	-0.322128	-0.0698908	-0.114185	0.382032	0.156976	-0.322128	-0.0698908	-0.114185	0.283902	0.402478	0.191887	-0.322128	-0.0698908	-0.114185	-0.0950531	0.144187	-0.0622292	0.0527574	-0.0547774	-0.880238
y251	-0.026573	-0.193909	0.0577909	-0.608978	-0.112847	-0.460744	0.547018	-0.21256	0.547018	0.135337	0.547018	0.360272	0.331312	0.0260392	0.0428512	-0.340468	0.174111	0.447831	0.00219628	-0.39406	-0.432892	-0.270706	-0.00291962	0.567298	-0.39406	-0.432892	-0.270706	0.20015	-0.278208	0.362607	-0.39406	-0.432892	-0.270706	-0.226471	-0.13178	0.0119424	-0.158899	0.898749	-1.22499
y252	-0.101611	0.163086	-0.0361253	-0.01993	0.0323381	0.0323381	-0.166287	0.128163	-0.166287	0.128163	-0.166287	-0.0588897	-7.20678e-16	-0.122022	-0.134421	0.0137289	0.0383123	0.042325	0.0101606	0.246796	0.0559712	-0.0438195	0.15017	-0.043524	0.246796	0.0559712	-0.0438195	-0.0837097	0.144786	-0.12799	0.246796	0.0559712	-0.0438195	0.0127729	0.136979	-0.29199	-0.196888	-0.0634149	0.659363
y253	0.369088	-0.143042	-0.160622	0.600874	0.243383	0.243383	-0.117678	-0.191373	-0.117678	-0.191373	-0.117678	-0.421098	-8.0254e-16	0.0428131	-0.115034	0.272822	-0.344873	-0.0179898	0.297867	0.159018	-0.0275986	0.0301857	-0.123402	0.225405	0.159018	-0.0275986	0.0301857	-0.30206	-0.162404	-0.371446	0.159018	-0.0275986	0.0301857	0.210882	-0.703857	0.737754	0.259899	-0.169976	0.405042
y254	-0.130693	0.201144	-0.647273	0.489231	0.157739	0.157739	-0.446171	0.104124	-0.446171	0.104124	-0.446171	-0.13117	-1.49188e-15	-0.0541213	-0.259995	0.138341	-0.265231	-0.701231	0.723273	0.520496	0.313953	-0.372383	1.27493	-1.43904	0.520496	0.313953	-0.372383	-0.319352	1.13498	-1.17771	0.520496	0.313953	-0.372383	-0.232608	0.275233	0.504536	0.259364	0.322046	1.60038
y255	0.108364	-0.0155815	-0.113598	0.174014	0.0844954	0.0844954	-0.0606267	-0.109357	-0.0606267	-0.109357	-0.0606267	-0.0835026	9.30152e-16	0.0869044	-0.0792614	0.206894	-0.187325	-0.0792614	0.0616362	0.0848393	0.0449248	-0.0945168	0.161696	-0.263804	0.0848393	0.0449248	-0.0945168	-0.100421	0.135527	-0.311116	0.0848393	0.0449248	-0.0945168	0.031163	-0.178195	0.43965	-2.47243e-15	0.470784	0.157019
y256	0.00587876	-0.309351	-0.0105687	-0.181042	0.067039	-0.120752	0.0595921	-0.802737	0.0595921	0.856702	0.0595921	0.0463894	-1.97308	-0.269354	-0.14607	-0.128776	-0.0815623	0.168599	-0.0322081	0.0415652	-0.0330973	-0.0200575	0.743462	0.76376	0.0415652	-0.0330973	-0.0200575	-0.350916	-1.02258	-0.515421	0.0415652	-0.0330973	-0.0200575	-0.175167	-0.285283	1.97308	2.01364	2.05937	-0.44062
y257	0.107776	-0.138687	0.431368	0.816324	0.143307	0.06132	-0.0968512	0.284625	-0.0968512	0.459846	-0.0968512	-0.437392	-0.191003	-0.179586	0.404779	0.458814	-0.040115	-0.0659293	0.0788568	0.0810136	0.0925181	0.278653	1.2172	-0.0455296	0.0810136	0.0925181	0.278653	-0.219701	-0.164417	0.409113	0.0810136	0.0925181	0.278653	0.427368	0.136469	-0.820688	-0.766433	-1.58345	0.674631
y258	-1.34962	1.42697	-1.12985	0.170374	0.473463	0.356797	-2.17988	0.644166	-2.17988	0.72948	-2.17988	0.487939	-0.067281	-0.427539	0.199128	-0.23885	-0.331528	-0.855716	0.186491	2.18604	-0.473263	0.222733	0.683631	-1.33324	2.18604	-0.473263	0.222733	-0.759067	1.12288	-0.638836	2.18604	-0.473263	0.222733	1.3338	0.971252	0.0706337	-0.271863	-0.498217	7.67335
y259	-0.00252904	0.125997	0.571383	0.100272	0.193446	-0.446227	0.250252	0.804638	0.250252	-0.623185	0.250252	-0.0734894	-0.0663063	-0.183987	-0.0664997	-0.123559	0.586821	0.00368276	0.222264	-0.276838	0.6342	0.00156666	-0.5667	-0.805465	-0.276838	0.6342	0.00156666	0.402835	1.58724	0.255046	-0.276838	0.6342	0.00156666	0.682226	0.0444656	-0.0211175	-0.755804	0.0248977	-0.984115
y260	-0.203471	0.473994	0.0663525	0.316856	0.696521	0.305885	-1.20588	0.332998	-1.20588	0.190834	-1.20588	-1.14509	0.429185	-0.612332	-0.287003	-0.522238	-0.0169301	-0.66798	-0.199844	1.10326	1.02134	1.03894	-1.50976	0.33825	1.10326	1.02134	1.03894	-0.629262	-0.442535	-0.541593	1.10326	1.02134	1.03894	-1.43042	1.346	-0.671286	-0.202372	-0.936279	2.48214
y261	1.01929	-1.21535	-0.459545	-0.574724	-0.938582	-0.333437	2.29131	-0.748573	2.29131	-0.70863	2.29131	-0.0901411	-0.0123382	0.734977	1.16807	1.50325	0.282919	0.7414	-0.0869874	-2.23324	-2.36902	-1.99099	1.39257	0.509701	-2.23324	-2.36902	-1.99099	1.0179	1.06892	0.169369	-2.23324	-2.36902	-1.99099	-3.21243	-0.146623	0.0560347	-1.31066	-0.699308	-1.70513
y262	-0.84288	0.368552	0.38499	0.38742	-0.763666	-0.999171	0.919957	-1.43426	0.919957	-0.518032	0.919957	3.9297	1.87281	0.462374	0.386371	-0.480389	0.716658	1.16463	1.56662	-0.810481	-1.16601	-0.69881	-0.659717	1.77118	-0.810481	-1.16601	-0.69881	1.17903	0.823378	0.512928	-0.810481	-1.16601	-0.69881	2.63107	3.28247	-1.74928	-0.744344	-1.0695	-1.79353
y263	-0.00614557	0.0177954	0.0217098	-0.0702336	0.0143382	-0.0265059	0.00602207	0.0281969	0.00602207	-0.0126472	0.00602207	0.0412142	-0.0326753	-0.0219655	-0.0159306	-0.0430995	0.0523953	0.0475589	-0.0388804	-0.0126344	-0.00991852	0.0117463	-0.0899729	0.0344273	-0.0126344	-0.00991852	0.0117463	0.0304298	-0.0475116	0.0804228	-0.0126344	-0.00991852	0.0117463	0.00472836	0.0119031	0.0442919	0.0092239	0.0435941	-0.0367972
y264	-0.0726486	0.0524677	0.11227	-0.406254	-0.0371371	-0.0371371	0.00162562	-0.0228943	0.00162562	-0.0228943	0.00162562	0.13268	2.96731e-15	0.176673	-0.00110514	-0.145709	-0.203105	0.055627	-0.133571	0.0788993	0.0577483	-0.126975	-0.0143735	-0.117725	0.0788993	0.0577483	-0.126975	-0.0264316	-0.0860425	0.0218686	0.0788993	0.0577483	-0.126975	-0.299731	0.263543	0.350346	0.337801	0.737901	-0.0649083
y265	0.00610097	-0.0367948	-0.0182665	-0.241222	-0.1008	-0.1008	0.207701	-0.16796	0.207701	-0.16796	0.207701	0.262659	2.69327e-15	0.34169	0.117774	-0.25494	-0.282192	-0.0900005	0.0519375	-0.0962928	-0.04604	-0.0382193	-0.276488	0.241821	-0.0962928	-0.04604	-0.0382193	0.059498	-0.369895	0.0950126	-0.0962928	-0.04604	-0.0382193	-0.0260494	-0.0136758	0.167844	0.655389	0.448594	-0.891864
y266	-0.139666	-0.0187611	-0.0644112	-0.29247	-0.115966	-0.142004	0.118303	0.25523	0.118303	0.229192	0.118303	0.0498738	-0.0208302	-0.0447828	-0.0643047	-0.18401	0.0282219	0.0435234	-0.1632	-0.00220016	-0.04363	0.0547406	-0.00193379	0.277256	-0.00220016	-0.04363	0.0547406	-0.0165609	0.108674	-0.00959578	-0.00220016	-0.04363	0.0547406	-0.100737	-0.0853644	0.75699	0.286512	0.732789	-0.254701
y267	-0.00967001	-0.0674468	-0.107898	-0.0763195	-0.0904896	-0.0904896	0.171309	0.0781066	0.171309	0.0781066	0.171309	0.0220531	2.08558e-15	0.143226	-0.158608	-0.112827	-0.154286	-0.0904498	0.180721	-0.0563873	0.14116	-0.144213	0.370106	-0.255628	-0.0563873	0.14116	-0.144213	-0.0110595	0.291378	-0.249827	-0.0563873	0.14116	-0.144213	-0.397312	0.177371	0.487581	0.505633	0.321002	-0.526311
y268	-0.0755902	0.078444	0.0797278	-0.328558	-0.0153286	-0.0153286	-0.044933	0.327771	-0.044933	0.327771	-0.044933	-0.236852	2.0522e-15	-0.060521	0.0163142	-0.103737	-0.0707259	-0.083214	-0.100517	0.209691	0.146628	-0.124304	0.176511	0.040185	0.209691	0.146628	-0.124304	-0.131247	0.0131712	0.185179	0.209691	0.146628	-0.124304	-0.446598	0.114949	0.437948	0.467523	0.559494	0.447242
y269	-0.0784972	-0.062171	0.102795	-0.458444	-0.129886	-0.129886	0.181274	0.162233	0.181274	0.162233	0.181274	0.0461501	3.1508e-15	0.45106	0.24117	-0.304623	-0.403984	-0.0455296	-0.227201	-0.109247	-0.092846	0.0733797	-0.257379	0.315276	-0.109247	-0.092846	0.0733797	0.0470757	-0.240894	0.431051	-0.109247	-0.092846	0.0733797	-0.224526	-0.0686464	0.951015	0.61992	0.794521	-0.511476
y270	-0.0148013	-0.0268814	0.00802718	0.0153093	-0.143989	0.0929965	0.0361908	-0.13961	0.0361908	0.074056	0.0361908	0.0086706	-0.108177	0.1162	0.149287	0.162368	-0.120785	-0.100277	-0.114764	-0.0222966	-0.0409825	-0.0322943	0.0905527	0.145092	-0.0222966	-0.0409825	-0.0322943	-0.00458481	-0.0673641	-0.0862296	-0.0222966	-0.0409825	-0.0322943	0.0210756	-0.00114859	0.108177	0.123708	0.11055	-0.0029787
y271	0.00719184	-0.00199888	-0.0136604	-0.0322521	0.0180547	0.0385516	-0.0494144	0.0115773	-0.0494144	0.0410274	-0.0494144	-0.0129163	-0.118259	-0.0145927	-0.0159085	-0.0192226	-0.0350896	-0.0526293	-0.0524768	0.0476834	0.0548774	0.0394473	-0.0506068	-0.0131974	0.0476834	0.0548774	0.0394473	-0.0496823	-0.0522047	-0.0282298	0.0476834	0.0548774	0.0394473	-0.0239009	-0.0441186	0.118259	0.143127	0.183473	-0.00789237
y272	0.000231657	-0.0086364	-0.0109534	-0.00229324	0.0677383	-0.0489657	-0.0185409	-0.0161989	-0.0185409	0.0439868	-0.0185409	0.00161119	0.0664578	-0.0733414	-0.0674982	-0.0784681	0.0433625	0.0413979	0.0560662	0.0213425	0.015147	0.0201087	0.0322877	0.0130574	0.0213425	0.015147	0.0201087	-0.0299789	-0.0407279	-0.0441042	0.0213425	0.015147	0.0201087	-0.00510661	-0.0153969	-0.0664578	-0.0376866	-0.0587053	0.0115155
y273	-0.051487	0.0782925	0.0526241	0.039522	0.244071	-0.328651	0.0330925	0.0896631	0.0330925	-0.164996	0.0330925	-0.0750218	0.143211	-0.226201	-0.245909	-0.265771	0.346521	0.333366	0.338191	-0.0420276	-0.0348335	-0.0328982	-0.0712046	-0.0907564	-0.0420276	-0.0348335	-0.0328982	0.12032	0.168327	0.162758	-0.0420276	-0.0348335	-0.0328982	0.055908	0.0909958	-0.143211	-0.148364	-0.107122	0.0324384
y274	-0.017746	0.0191587	0.0196838	-0.0057342	-0.0360274	0.0100726	0.0082088	0.00939426	0.0082088	-0.030193	0.0082088	0.0191242	-0.00210302	0.0369692	0.0364298	0.0730164	-0.00913081	-0.00967027	-0.0663313	-0.00867972	-0.00707571	-0.0124194	-0.0123911	0.0253662	-0.00867972	-0.00707571	-0.0124194	0.0278384	0.0286946	-0.003069	-0.00867972	-0.00707571	-0.0124194	-0.0161273	0.0861059	0.00210302	-0.0025774	0.068333	-0.0688545
y275	0.00883286	-0.0346427	-0.0134577	-0.0306639	0.0174101	-0.0345858	0.0260085	-0.0155667	0.0260085	0.060254	0.0260085	0.0419496	-0.0770805	-0.0847511	-0.0499259	0.0403581	-0.0327552	0.0579358	-0.0366933	0.0828636	-0.0214677	-0.0343288	0.178479	-0.00694061	0.0828636	-0.0214677	-0.0343288	-0.117506	-0.0693567	-0.028644	0.0828636	-0.0214677	-0.0343288	-0.0347389	-0.0109088	0.377887	0.095496	0.134254	-0.124739
y276	-0.00421825	-0.0101444	8.30164e-05	0.022095	0.0696258	-0.0268271	-0.0470169	-0.0328158	-0.0470169	0.0858867	-0.0470169	-0.0529618	0.114944	-0.0792009	-0.065313	-0.0909668	0.017252	0.0311399	0.051321	0.0518044	0.0342561	0.0617407	0.075411	-0.0125723	0.0518044	0.0342561	0.0617407	-0.0619489	-0.0645891	-0.0617961	0.0518044	0.0342561	0.0617407	0.0103667	-0.0470767	-0.114944	-0.115299	-0.15385	0.0738095
y277	0.0110648	-0.0183193	-0.0463751	-0.0255501	0.00278964	0.0204982	-0.012223	0.0523336	-0.012223	0.0450512	-0.012223	-0.0436895	-0.0731317	-0.00762594	-0.0902309	0.0225645	-0.0253345	0.0332284	-0.0338357	0.0146411	0.0106274	-0.0142789	0.148259	-0.0399857	0.0146411	0.0106274	-0.0142789	-0.0329604	-0.0510864	-0.0513638	0.0146411	0.0106274	-0.0142789	-0.173417	0.0284182	0.0731317	0.177467	0.0900856	0.10447
y278	0.00130589	-0.0169026	-0.00963423	-0.000139098	-0.0463215	-0.0180176	0.065645	-0.00046939	0.065645	-0.017549	0.065645	0.0325082	-0.0135746	0.0359237	-0.0147641	0.0634043	0.00761979	0.078167	-0.00426757	-0.0604461	-0.0730372	-0.0592758	0.133293	-0.00446953	-0.0604461	-0.0730372	-0.0592758	0.0435435	0.0284034	0.0116336	-0.0604461	-0.0730372	-0.0592758	0.0346958	-0.0301694	0.0135746	0.0311673	0.0164433	-0.086879
y279	0.0606091	-0.0153711	-0.0680053	-0.0617664	0.140531	-0.0828208	0.00289898	0.12938	0.00289898	-0.078004	0.00289898	0.0854176	-0.177787	-0.110372	-0.160061	-0.137964	0.11298	0.0965144	0.0787588	-0.0179783	-0.00445857	-0.00256131	-0.155715	-0.133898	-0.0179783	-0.00445857	-0.00256131	0.00260727	0.0788843	0.0816425	-0.0179783	-0.00445857	-0.00256131	-0.0393935	-0.0809408	0.177787	0.198416	0.181597	-0.0736929
y280	0.0254585	-0.0441847	-0.0382298	-0.00877437	0.00332223	0.0481764	-0.0260401	0.0355577	-0.0260401	0.107677	-0.0260401	-0.137176	-0.0161516	-0.0158063	-0.122769	-0.00728561	-0.0606605	0.0411144	-0.0107032	0.0322821	0.0434247	0.00921446	0.243005	-0.0580427	0.0322821	0.0434247	0.00921446	-0.0764668	-0.141293	-0.0515762	0.0322821	0.0434247	0.00921446	-0.221902	-0.0319224	0.0161516	0.0718502	-0.0507265	0.208753
y281	0.012043	-0.0282137	-0.063543	0.0335146	-0.000504513	0.0421628	-0.0296153	0.0774907	-0.0296153	0.0901702	-0.0296153	-0.137588	-0.000897279	-0.0102759	-0.075619	-0.0770445	-0.0529432	-0.0122411	0.0764946	0.0350055	0.0243171	0.0340645	0.295424	-0.104684	0.0350055	0.0243171	0.0340645	-0.0632191	-0.0937734	-0.0593736	0.0350055	0.0243171	0.0340645	-0.0855426	-0.12233	0.000897279	0.150099	-0.131326	0.213123
y282	0.00374698	-0.000162676	-0.0092732	-0.00610507	-0.00633435	0.0191093	-0.00902794	0.0262352	-0.00902794	0.00202201	-0.00902794	-0.0166084	-0.0407529	0.00872389	-0.0160462	-0.0022202	-0.0167197	-0.00560555	-0.00843585	0.00783317	0.0123786	0.00455099	0.0134536	-0.00660319	0.00783317	0.0123786	0.00455099	-0.00799585	-0.00926715	-0.0144088	0.00783317	0.0123786	0.00455099	-0.0257433	-0.010153	0.0407529	0.0606822	0.0433502	0.00622382
y283	0.00769755	-0.0507929	-0.0145469	-0.00312651	0.0271559	0.0377414	-0.0571997	-0.169455	-0.0571997	0.194183	-0.0571997	-0.0183135	0.209354	-0.0558861	-0.045989	-0.0387158	-0.0664716	-0.0243677	-0.0226749	0.0715648	0.0558098	0.0582642	0.0469954	0.171107	0.0715648	0.0558098	0.0582642	-0.122358	-0.193463	-0.196556	0.0715648	0.0558098	0.0582642	-0.0408197	-0.0536576	-0.209354	-0.190196	-0.222002	0.0287051
y284	0.0587898	-0.0772793	-0.0201301	-0.06916	-0.0833793	0.133333	0.00883599	-0.00855049	0.00883599	0.105422	0.00883599	0.00410149	-0.142315	0.071053	0.0492931	0.0822055	-0.145659	-0.0778374	-0.129321	-0.00267283	0.00841417	-0.0220448	0.173552	0.0176584	-0.00267283	0.00841417	-0.0220448	-0.0746065	-0.125945	-0.0940073	-0.00267283	0.00841417	-0.0220448	-0.205802	-0.0154554	0.142315	0.0435863	0.160217	0.00320772
y285	0.029513	-0.00401643	0.0373953	-0.0246905	0.0162625	0.0239662	-0.0107157	0.0428061	-0.0107157	-0.0362609	-0.0107157	-0.0364257	-0.0367877	0.000735186	-0.0900458	-0.0212688	-0.00696851	0.104526	-0.0121857	0.0022169	0.0229148	0.00876396	-0.0823731	-0.0526949	0.0022169	0.0229148	0.00876396	-0.00623333	0.0316397	0.0507709	0.0022169	0.0229148	0.00876396	-0.0373453	-0.019905	0.0367877	-0.151738	0.0203686	0.0398351
y286	-0.102524	-0.0154774	0.0897802	-0.155957	0.0316379	-0.101227	-0.0329345	0.0501813	-0.0329345	0.284414	-0.0329345	0.0396243	-0.0847939	-0.110305	-0.0597931	-0.211729	0.0225598	0.112566	-0.0667125	0.0722681	0.0370073	0.122485	-0.0698837	0.366334	0.0722681	0.0370073	0.122485	-0.0877455	-0.287351	0.169416	0.0722681	0.0370073	0.122485	-0.0287123	0.089206	0.0847939	0.127097	-0.0123013	0.12509
y287	-0.00106794	0.0209188	0.0185225	-0.00210905	0.0539652	0.0141815	-0.0692147	-0.00398624	-0.0692147	0.00859426	-0.0692147	-0.00939401	0.429688	-0.0407313	-0.000115272	-0.0564282	-0.000947649	-0.0442805	-0.0241785	0.0625978	0.0629183	0.0784976	-0.178653	0.0112527	0.0625978	0.0629183	0.0784976	-0.041679	0.011759	-0.0329	0.0625978	0.0629183	0.0784976	0.0790007	-0.0499946	-0.429688	-0.494976	-0.410874	-0.0455346
y288	-0.0996513	0.124136	0.0993096	-0.0677844	0.13876	-0.165188	-0.0732227	0.230664	-0.0732227	-0.0998824	-0.0732227	-0.103864	0.19993	-0.156023	-0.0697999	-0.273343	0.147924	0.19441	0.106192	0.132235	-0.0253002	0.0993658	-0.3033	0.00726012	0.132235	-0.0253002	0.0993658	-0.00809914	0.0723474	0.338362	0.132235	-0.0253002	0.0993658	0.129733	0.0217153	0.00159166	-0.292744	-0.122689	0.242617
y289	-0.0539384	0.0316185	0.0467311	0.0496956	-0.0940874	0.0629393	-0.0227903	-0.0563618	-0.0227903	0.0358116	-0.0227903	-0.074007	0.116854	0.251994	0.0927513	0.0967428	-0.216049	-0.0705	-0.0716014	-0.00432708	0.0244798	0.0245542	0.0554401	0.0655	-0.00432708	0.0244798	0.0245542	0.0359455	-0.0138519	-0.0490975	-0.00432708	0.0244798	0.0245542	0.0630297	0.0449469	0.0904901	-0.129167	-0.102362	-0.00335789
y290	-0.149736	0.180951	0.143897	0.109861	-0.364826	0.134674	0.0804172	0.0902656	0.0804172	-0.323798	0.0804172	-0.18979	0.495542	0.385637	0.343675	0.37207	-0.113863	-0.148372	-0.155672	-0.0908222	-0.0514062	-0.106537	-0.136775	-0.0937144	-0.0908222	-0.0514062	-0.106537	0.271773	0.321033	0.317777	-0.0908222	-0.0514062	-0.106537	0.242674	0.15198	-0.495542	-0.514966	-0.402037	-0.25166
y291	0.00580866	0.0501878	-0.00405513	0.0232872	0.155285	-0.0903194	-0.0591569	0.0800654	-0.0591569	-0.103024	-0.0591569	-0.00325677	0.198493	-0.117954	-0.130041	-0.11126	0.12765	0.0715722	0.0662392	0.0404914	0.0544134	0.0683076	-0.150446	-0.146939	0.0404914	0.0544134	0.0683076	0.00969638	0.111763	-0.00579127	0.0404914	0.0544134	0.0683076	-0.0249118	0.0852663	-0.198493	-0.208498	-0.27663	0.0657144
y292	0.0403958	-0.0074556	-0.00809433	-0.109932	-0.07879	0.143888	-0.0247019	0.14692	-0.0247019	-0.0337229	-0.0247019	-0.00275678	-0.476251	0.10075	0.221331	0.0173252	-0.121928	-0.215228	-0.185538	0.0137218	-0.0141967	0.0582813	0.194791	-0.314518	0.0137218	-0.0141967	0.0582813	-0.0211774	0.109871	-0.104155	0.0137218	-0.0141967	0.0582813	0.00229368	-0.170928	0.476251	0.340448	0.718438	0.242668
y293	0.0122835	0.0886177	-0.02543	-0.028132	0.138589	-0.0972361	-0.029069	0.354718	-0.029069	-0.261351	-0.029069	-0.0498058	0.176151	-0.0713211	-0.137117	-0.163202	0.164504	0.0825538	0.110207	-0.00456477	0.0291328	0.024863	-0.223528	-0.385911	-0.00456477	0.0291328	0.024863	0.0931825	0.257953	0.295943	-0.00456477	0.0291328	0.024863	-0.0250024	-0.00203125	-0.176151	-0.136647	-0.132811	0.0261841
y294	0.0302233	-0.0275629	-0.113605	-0.0324814	-0.118011	0.0607451	0.0874893	0.110043	0.0874893	-0.0652472	0.0874893	-0.0338555	-0.159021	0.119785	0.0538048	0.0854611	-0.0589715	-0.0534733	-0.0446659	-0.0883761	-0.113936	-0.0732766	0.122736	-0.167391	-0.0883761	-0.113936	-0.0732766	0.0608133	0.090684	0.0971584	-0.0883761	-0.113936	-0.0732766	-0.294122	0.0563938	0.159021	0.382719	0.180008	-0.16823
y295	-0.151143	0.125132	0.350342	0.416026	-0.016111	-0.0427173	-0.0923145	-0.19773	-0.0923145	0.0192039	-0.0923145	-0.131109	-0.120964	-0.00122951	0.159978	0.0572937	0.0253768	0.0750899	0.22308	0.100985	0.115274	0.135652	0.236421	0.103624	0.100985	0.115274	0.135652	0.0241473	-0.00958342	0.0652814	0.100985	0.115274	0.135652	0.850618	0.0609152	0.120964	-0.453674	-0.630349	-0.187681
y296	-0.235051	0.225034	0.419088	0.47711	0.14559	-0.027977	-0.352664	-0.177782	-0.352664	0.147665	-0.352664	-0.281371	0.0443646	-0.131924	0.0211031	-0.108808	0.0416436	-0.0222232	0.239927	0.315314	0.420208	0.345991	0.0998162	0.133708	0.315314	0.420208	0.345991	-0.09028	-0.219858	-0.0313979	0.315314	0.420208	0.345991	0.928485	0.146428	-0.166433	-0.528932	-0.777215	0.16793
y297	0.608412	-0.76216	-0.454813	-0.595843	-0.515581	0.362027	0.761966	-0.76078	0.761966	0.851653	0.761966	0.832486	-0.468593	0.270404	0.652891	0.397669	-0.607204	-0.312135	-0.288886	-0.42536	-0.795568	-0.704626	1.63649	0.731081	-0.42536	-0.795568	-0.704626	-0.3368	-0.75445	-0.919158	-0.42536	-0.795568	-0.704626	-2.23869	0.64995	0.236738	-0.025806	0.488228	-0.979461
y298	0.978092	-0.963812	-0.954323	-0.817529	-0.624208	1.10635	0.495952	-0.117882	0.495952	0.263036	0.495952	1.85858	-1.21721	0.55539	0.789934	0.655363	-0.998905	-1.34288	-0.903882	-0.520297	-0.401378	-0.56901	-0.346782	0.21745	-0.520297	-0.401378	-0.56901	-0.443515	-0.687519	-0.321601	-0.520297	-0.401378	-0.56901	-0.913978	-0.941199	1.33472	1.24048	0.696188	0.759138
y299	-0.144042	0.113317	0.273307	0.380667	0.0662248	-0.0371116	-0.173155	-0.0259588	-0.173155	0.121288	-0.173155	-0.249607	-0.11085	-0.0867081	0.0376986	0.0308574	0.0166283	0.0458799	0.0638163	0.183396	0.189729	0.285993	0.0329535	0.153385	0.183396	0.189729	0.285993	-0.0700798	-0.117976	0.176106	0.183396	0.189729	0.285993	0.682299	-0.0205742	0.11085	-0.260373	-0.502243	0.233851
y300	-0.081786	0.0774252	0.222852	0.397327	0.179256	-0.201101	-0.0599412	-0.205829	-0.0599412	-0.00876237	-0.0599412	-0.144755	-0.117741	-0.704014	-0.043623	-0.0261253	0.710817	0.208646	0.340973	0.0706222	0.0578291	0.0824792	0.279884	-0.119527	0.0706222	0.0578291	0.0824792	0.00680298	0.108892	0.0178753	0.0706222	0.0578291	0.0824792	0.682023	-0.0473874	-0.889049	-0.307568	-0.487965	0.0642733
y301	-0.322568	0.238934	0.295606	0.216646	-0.0459972	-0.152925	-0.123646	-0.0919209	-0.123646	0.0519786	-0.123646	-0.643274	0.58854	-0.00975846	-0.0130294	-0.0318157	0.097169	0.182863	0.082448	0.151524	0.125773	0.166014	-0.0481155	0.34722	0.151524	0.125773	0.166014	0.0874105	-0.116839	0.19718	0.151524	0.125773	0.166014	0.153086	0.277395	-0.58854	-0.505529	-0.890351	-0.0975121
y302	-0.0541912	0.113354	0.204004	0.397304	0.217348	-0.000232886	-0.271306	0.0586772	-0.271306	0.0396261	-0.271306	-0.0811071	-0.467875	-0.0257674	-0.0171606	-0.0402964	-0.0820361	-0.0247055	0.262064	0.221158	0.24587	0.175536	0.288658	-0.178082	0.221158	0.24587	0.175536	-0.107803	-0.0391848	-0.0103016	0.221158	0.24587	0.175536	0.631536	0.0562103	0.650442	-0.00699903	-0.415004	0.365146
y303	0.00696524	-0.000269401	0.0082249	-0.0445486	0.00587174	-0.0495708	0.0506643	0.0307234	0.0506643	-0.0637866	0.0506643	-0.0413805	-0.0871353	-0.00140785	-0.00354915	-0.0696499	0.0540347	0.0833985	0.0580044	-0.0528963	-0.0716245	-0.0329032	-0.0180099	-0.0144998	-0.0528963	-0.0716245	-0.0329032	0.0526269	0.104264	0.0070852	-0.0528963	-0.0716245	-0.0329032	-0.0624296	-0.0225092	0.0871353	0.0206047	0.217647	-0.128959
y304	0.0114334	0.00625104	-0.0135417	0.00921376	0.0410999	-0.0392301	0.0095636	-0.0254269	0.0095636	-0.0511834	0.0095636	0.0339451	-0.0205685	-0.0293103	-0.0549238	0.00222881	0.0510197	0.0510373	0.0138086	-0.0154584	-0.00965517	-0.00682364	0.0325558	-0.138851	-0.0154584	-0.00965517	-0.00682364	0.0217094	0.0508166	-0.0108505	-0.0154584	-0.00965517	-0.00682364	-0.0315897	0.0560245	0.0205685	0.026802	-0.0386329	-0.0505303
y305	-0.0116194	0.0249551	-0.0010683	0.0114404	-0.0397059	0.0439487	-0.0158621	0.0356334	-0.0158621	-0.0357645	-0.0158621	-0.0304237	-0.0184578	0.0485964	-0.000790259	0.0200033	-0.0350582	-0.0185163	-0.0202108	0.0114169	0.0182382	0.0116479	-0.0280226	-0.0237998	0.0114169	0.0182382	0.0116479	0.0135382	-0.0033263	0.0312609	0.0114169	0.0182382	0.0116479	0.0178219	-0.0012991	0.0184578	0.0588969	0.0147804	0.037193
y306	0.0160166	0.00160467	-0.0246121	-0.0209464	-0.00361998	-0.00557483	0.0252114	-0.00995912	0.0252114	-0.0620587	0.0252114	0.0419605	-0.0304449	-0.02779	0.0539331	-0.0245996	-0.0258352	-0.045144	0.0226071	0.0552299	-0.0334012	-0.0189539	-0.130494	-0.00860116	0.0552299	-0.0334012	-0.0189539	-0.0536252	0.0146328	0.0684358	0.0552299	-0.0334012	-0.0189539	0.0126947	-0.0307047	0.28939	0.0480415	0.0514917	-0.02282
y307	0.00564085	-0.0136066	-0.00823719	-0.0208551	-0.267942	0.271479	0.00210416	0.0286226	0.00210416	0.0274341	0.00210416	-0.0406626	-0.0418008	0.262632	0.300519	0.214626	-0.276789	-0.291291	-0.246193	0.000551104	-0.0174643	0.0107116	0.113671	-0.0839708	0.000551104	-0.0174643	0.0107116	-0.0141578	-0.00120297	0.00168295	0.000551104	-0.0174643	0.0107116	-0.04064	-0.0483624	0.0418008	0.0342297	0.100259	0.0496097
y308	-0.0458601	-0.0251441	0.036154	0.0553624	-0.178006	0.0811421	0.051004	-0.0953345	0.051004	0.116149	0.051004	-0.111574	0.125611	0.13067	0.235631	0.165088	-0.128478	-0.116831	-0.0903343	-0.0273359	-0.0826461	-0.019391	0.448194	0.0263127	-0.0273359	-0.0826461	-0.019391	0.00219178	-0.0632014	-0.100074	-0.0273359	-0.0826461	-0.019391	-0.182002	0.18266	-0.125611	-0.128135	-0.122505	-0.0583828
y309	0.124733	0.0295413	-0.0767936	0.0677489	0.471526	-0.153016	-0.193777	0.138539	-0.193777	-0.144314	-0.193777	0.125658	-1.33915	-0.368677	-0.612157	-0.51758	0.255866	0.319207	0.379586	0.142352	0.216157	0.205742	-0.905318	-0.192116	0.142352	0.216157	0.205742	-0.112811	0.117133	0.225072	0.142352	0.216157	0.205742	0.461192	-0.439771	1.33915	1.21772	0.773674	-0.135038
y310	0.0680592	-0.211919	0.114556	0.106396	0.0974303	-0.364224	0.334853	-0.417529	0.334853	0.164786	0.334853	-0.359517	-1.44496	-0.105316	-0.0781217	0.0374943	0.356338	0.445309	0.434965	-0.46294	-0.252631	-0.366064	0.435007	0.375883	-0.46294	-0.252631	-0.366064	0.251021	0.00760009	0.0352068	-0.46294	-0.252631	-0.366064	-0.0918298	-0.326714	0.916836	0.979335	0.890383	-0.234526
y311	-0.00618661	-0.0194005	-0.0465178	-0.0748581	-0.169131	0.159038	0.00390589	-0.0778965	0.00390589	0.0666688	0.00390589	-0.000635424	0.482671	0.152073	0.0109407	0.137729	-0.176096	-0.0330393	-0.210088	0.00462314	-0.0244192	-0.00249958	-0.0401513	0.126768	0.00462314	-0.0244192	-0.00249958	-0.0240236	-0.0439466	-0.138262	0.00462314	-0.0244192	-0.00249958	-0.320573	0.185348	-0.482671	-0.345071	-0.23813	0.0237085
y312	0.0903521	-0.153681	-0.0535975	-0.251229	0.00578506	-0.18087	0.265437	-0.118191	0.265437	0.0149022	0.265437	0.0796321	0.275506	-0.0480045	0.0230698	-0.0359236	0.138651	0.168485	0.0881492	-0.244328	-0.245152	-0.303454	0.22719	0.167214	-0.244328	-0.245152	-0.303454	0.0906464	-0.0412128	-0.0376141	-0.244328	-0.245152	-0.303454	-0.299188	-0.17004	-0.275506	-0.365485	0.169107	-0.204643
y313	0.00348824	-0.123552	-0.0387173	-0.407299	-0.172533	-0.0359556	0.211977	-0.089137	0.211977	0.151703	0.211977	-0.105293	0.613969	0.0924908	0.130215	0.0736599	-0.044087	0.0585036	-0.22172	-0.171956	-0.227436	-0.259239	0.525982	0.0701769	-0.171956	-0.227436	-0.259239	0.0484037	-0.133458	-0.150988	-0.171956	-0.227436	-0.259239	-0.634721	-0.0436292	-0.613969	-0.52374	0.550202	-0.386488
y314	0.197261	0.0547138	-0.104634	-0.107308	-0.422811	0.454015	0.166057	0.552178	0.166057	-0.724721	0.166057	-0.574818	-0.457615	0.590794	0.216588	0.314774	-0.286032	-0.259157	-0.178116	-0.250049	-0.0620649	-0.243966	-1.00692	-0.685285	-0.250049	-0.0620649	-0.243966	0.304762	0.565891	1.01666	-0.250049	-0.0620649	-0.243966	0.302292	-1.2316	0.457615	0.283726	0.109847	0.241957
y315	0.0102249	-0.00972647	0.0048564	-0.0240965	0.00269925	-0.00408509	0.0116107	-0.0212667	0.0116107	-0.00288108	0.0116107	-0.00142015	0.0147085	-0.00236697	0.0185042	0.0107291	0.00441736	-0.0155075	-0.00991723	-0.0117769	0.00185976	-0.0249084	-0.0636661	0.0334689	-0.0117769	0.00185976	-0.0249084	0.00205039	0.000761889	0.0104819	-0.0117769	0.00185976	-0.0249084	-0.0254671	-0.0151445	-0.0147085	-0.0464818	0.0136088	-0.0509911
y316	0.0186382	-0.0383028	-0.00833146	0.0600896	0.0189267	-0.142263	0.141975	-0.157782	0.141975	-0.0643425	0.141975	0.211078	0.0472195	-0.0320364	0.0513297	-0.00144237	0.129153	0.113153	0.159948	-0.13542	-0.172814	-0.098416	-0.0203494	0.111999	-0.13542	-0.172814	-0.098416	0.0971169	0.0789698	0.0535802	-0.13542	-0.172814	-0.098416	0.124311	0.0815838	-0.0472195	-0.108979	-0.239844	-0.233117
y317	0.0211125	-0.0133523	0.0196089	-0.018135	0.0586304	-0.0244395	-0.0130783	0.00856774	-0.0130783	0.0109102	-0.0130783	-0.0741686	-0.0796326	-0.0534569	0.0439307	-0.0598948	0.029613	-0.045487	0.0305256	0.0104916	0.0211652	0.0112342	-0.0152502	-0.0175703	0.0104916	0.0211652	0.0112342	-0.0238439	-0.0148819	0.00206403	0.0104916	0.0211652	0.0112342	-0.103002	-0.00415761	0.0796326	-0.0344448	0.0688559	0.116371
y318	0.0332877	-0.0300944	-0.00015428	-0.0401934	0.0665142	0.101949	-0.135176	-0.0355343	-0.135176	0.158883	-0.135176	-0.0471731	-0.327469	-0.114801	0.0142691	-0.0511382	-0.150236	-0.157174	-0.120402	0.234943	0.142751	0.131347	-0.0773271	0.0469565	0.234943	0.142751	0.131347	-0.265038	-0.163857	-0.165332	0.234943	0.142751	0.131347	-0.0983793	-0.0525237	0.629965	0.235644	0.344357	0.216454
y319	0.00485939	0.00925871	0.169782	0.204163	-0.159937	0.00158357	0.163213	-0.0884545	0.163213	-0.200708	0.163213	0.0315637	-0.200508	0.16935	0.198322	0.185729	0.00782849	0.0650882	0.196423	-0.167919	-0.0936277	-0.17799	0.024883	0.0589431	-0.167919	-0.0936277	-0.17799	0.177178	0.122594	0.308334	-0.167919	-0.0936277	-0.17799	0.440335	-0.0304267	0.200508	-0.253831	-0.441336	-0.521237
y320	-0.000381822	-0.187876	-0.141511	-0.278709	0.0792792	-0.331804	0.252143	-0.357881	0.252143	0.31225	0.252143	0.0176301	0.641703	-0.204784	-0.0248188	-0.12453	0.206298	0.18519	0.108365	-0.18939	-0.301881	-0.262544	0.617718	0.450851	-0.18939	-0.301881	-0.262544	0.00151369	-0.26068	-0.456789	-0.18939	-0.301881	-0.262544	-0.739734	0.14965	-0.641703	-0.265764	0.185169	-0.368904
y321	-0.00165673	-0.00881271	-0.00216455	0.0261943	-0.073472	-0.0347397	0.106555	-0.0824395	0.106555	-0.0768035	0.106555	0.0505309	0.130974	0.0664924	0.0635368	0.0697664	0.0277601	0.032666	0.0682112	-0.103065	-0.0983673	-0.111783	-0.0528972	0.0100115	-0.103065	-0.0983673	-0.111783	0.0942525	0.0615196	0.164515	-0.103065	-0.0983673	-0.111783	-0.0131803	0.0805849	-0.130974	-0.111322	-0.209815	-0.117863
y322	-0.0556223	0.052551	0.0251405	0.0644488	-0.243053	0.213151	-0.0257204	0.0465179	-0.0257204	-0.0206882	-0.0257204	-0.171573	0.0962444	0.241006	0.262716	0.30362	-0.215199	-0.285313	-0.239781	0.0267442	0.047738	0.000609184	0.102115	-0.0456431	0.0267442	0.047738	0.000609184	0.0258069	-0.0254631	0.0659647	0.0267442	0.047738	0.000609184	-0.00747439	0.0336643	-0.0962444	0.0172185	-0.147835	0.256234
y323	0.0138907	-0.130894	-0.0377715	0.0173277	0.117325	0.000296325	-0.10373	-0.355711	-0.10373	0.468631	-0.10373	-0.0399603	-0.64455	-0.23799	-0.112404	-0.0663825	-0.120962	-0.0270064	-0.0231602	0.228058	0.101639	0.10687	0.347898	0.394074	0.228058	0.101639	0.10687	-0.358952	-0.470941	-0.504684	0.228058	0.101639	0.10687	0.033022	-0.238211	0.90053	0.7141	0.554035	0.35684
y324	-0.0289296	0.111133	0.00605202	0.0447053	0.297112	-0.340405	0.0143631	0.138373	0.0143631	-0.268418	0.0143631	-0.0296	0.0467181	-0.247084	-0.330375	-0.360297	0.390433	0.37194	0.399231	-0.0322147	-0.0355129	0.00577209	-0.447493	-0.110875	-0.0322147	-0.0355129	0.00577209	0.143348	0.342487	0.209627	-0.0322147	-0.0355129	0.00577209	0.0148684	0.146352	-0.0610427	0.000764726	-0.0739101	-0.0648696
y325	0.06187	0.074484	-0.0985858	-0.0769093	0.140951	-0.0736118	-0.00546925	0.317043	-0.00546925	-0.341723	-0.00546925	-0.0334556	0.110469	-0.0500484	-0.215336	-0.178621	0.164514	0.117472	0.0974444	-0.0399821	-0.000722367	0.00426727	-0.650611	-0.387425	-0.0399821	-0.000722367	0.00426727	0.114466	0.343379	0.423598	-0.0399821	-0.000722367	0.00426727	-0.00585462	-0.190482	-0.110469	-0.0065132	-0.0665528	0.0379314
y326	-0.0545532	-0.107886	-0.136	-0.149592	-0.0149077	-0.112993	0.0733475	-0.422645	0.0733475	0.359416	0.0733475	-0.0849771	0.923401	-0.0933848	-0.0388219	-0.0409772	0.00470043	0.0177019	-0.0204143	-0.0192013	-0.11488	-0.0882007	0.278347	0.514502	-0.0192013	-0.11488	-0.0882007	-0.0886844	-0.334373	-0.476316	-0.0192013	-0.11488	-0.0882007	-0.626559	0.202658	-0.923401	-0.393274	-0.325818	0.0996669
y327	0.056434	-0.155985	-0.100473	0.212137	-0.507338	0.0111735	0.552598	-0.487619	0.552598	-0.19751	0.552598	0.615501	0.284735	0.44097	0.309425	0.385311	-0.0775411	0.249902	0.240146	-0.519414	-0.659799	-0.413321	0.113181	0.527875	-0.519414	-0.659799	-0.413321	0.363429	0.374102	-0.0193394	-0.519414	-0.659799	-0.413321	-0.516558	1.0313	-0.284735	-0.25982	-0.95117	-2.33217
y328	-0.0290535	0.0418041	0.0105717	-0.00625858	0.0598574	0.0975733	-0.186484	0.156895	-0.186484	0.119179	-0.186484	-0.112968	0.0509012	-0.051357	-0.0990116	-0.12688	-0.0890729	-0.0412006	-0.0938782	0.182234	0.150784	0.2145	0.152925	-0.12111	0.182234	0.150784	0.2145	-0.14043	-0.0613238	-0.212819	0.182234	0.150784	0.2145	-0.0212923	-0.016505	-0.0509012	-0.0311562	0.0830506	0.402552
y329	0.0318692	-0.029767	-0.289439	-0.0332732	0.123897	-0.0685956	-0.023432	-0.0904035	-0.023432	0.0489946	-0.023432	0.179086	-0.296406	-0.122495	-0.0424395	-0.119121	0.0699971	-0.203185	0.0321658	0.0227313	-0.0438141	0.0536819	-0.421704	0.102566	0.0227313	-0.0438141	0.0536819	-0.0524983	0.00429368	-0.114445	0.0227313	-0.0438141	0.0536819	-0.12722	-0.0780424	0.296406	1.00187	0.330867	-0.181108
y330	0.090297	-0.193822	-0.113672	-0.121226	-0.18275	0.228779	0.044268	-0.288578	0.044268	0.356605	0.044268	0.0606727	-0.340951	0.113734	0.0901694	0.170063	-0.297796	-0.0904686	-0.193886	-0.00975961	-0.113373	-0.0974028	0.422506	0.301467	-0.00975961	-0.113373	-0.0974028	-0.184063	-0.441858	-0.28424	-0.00975961	-0.113373	-0.0974028	-0.371895	-0.0864495	0.340951	0.341972	0.380602	0.366791
y331	-0.107614	0.246	0.157429	0.0976871	0.0108143	0.0284849	-0.146913	0.402815	-0.146913	-0.375859	-0.146913	-0.128256	0.354738	0.0814431	0.0378821	-0.000887388	0.0637726	-0.0628452	-0.0185579	0.100784	0.182392	0.117132	-0.405655	-0.377998	0.100784	0.182392	0.117132	0.145216	0.326224	0.400677	0.100784	0.182392	0.117132	0.401852	0.0786217	-0.354738	-0.468705	-0.354738	0.248174
y332	-0.00571901	-0.0486416	-0.00143665	0.00399822	-0.00578979	0.0353907	-0.0353199	-0.151426	-0.0353199	0.192683	-0.0353199	-0.000784122	-0.0719062	-0.0304506	0.00699205	-0.000428108	-0.0716311	-0.0440362	-0.029338	0.0534401	0.0356075	0.0337643	0.178786	0.160241	0.0534401	0.0356075	0.0337643	-0.102082	-0.194975	-0.199206	0.0534401	0.0356075	0.0337643	-0.0399452	-0.00119993	0.0719062	0.0936608	0.075513	0.0315608
y333	0.061029	0.0913485	-0.0467037	0.0574838	0.258607	-0.0549368	-0.142641	0.50356	-0.142641	-0.253462	-0.142641	-0.270785	-0.507384	-0.157022	-0.286847	-0.290653	0.156522	0.110425	0.173595	0.0918487	0.129718	0.174541	-0.250415	-0.562056	0.0918487	0.129718	0.174541	-0.000500196	0.279659	0.285761	0.0918487	0.129718	0.174541	-0.000300213	-0.229385	0.507384	0.451485	0.183746	0.559022
y334	0.0461574	-0.0152916	-0.0294152	0.0217295	-0.105654	0.112867	0.0389441	0.100794	0.0389441	-0.085384	0.0389441	-0.00752339	0.0862866	0.126231	0.129885	0.220359	-0.09229	-0.0901975	-0.201934	-0.0492327	-0.0691031	0.00330481	-0.00366429	-0.158458	-0.0492327	-0.0691031	0.00330481	0.033941	0.142348	0.0860836	-0.0492327	-0.0691031	0.00330481	-0.163791	0.0871333	-0.0862866	-0.166672	-0.247698	-0.35525
y335	0.0685302	-0.12797	-0.037346	0.0413228	-0.071064	0.0575522	0.082042	-0.197458	0.082042	0.164807	0.082042	-0.0932206	-0.582516	0.0314377	0.12765	0.149081	-0.0971786	-0.0583079	-0.0705096	-0.0622289	-0.106688	-0.0372483	0.260928	0.225042	-0.0622289	-0.106688	-0.0372483	-0.0657409	-0.113881	-0.243316	-0.0622289	-0.106688	-0.0372483	-0.0433157	-0.242428	0.582516	0.464318	0.297751	-0.0303471
y336	0.013304	0.0512657	0.117207	-0.0926029	-0.0401232	-0.151626	0.205053	0.198124	0.205053	-0.385458	0.205053	0.0266233	0.0277327	0.0831696	0.0903616	-0.00760452	0.194673	0.189181	0.155456	-0.226576	-0.162336	-0.240455	-0.140985	-0.268421	-0.226576	-0.162336	-0.240455	0.277842	0.34333	0.497884	-0.226576	-0.162336	-0.240455	-0.138508	0.227697	-0.0277327	-0.376547	0.174763	-0.0566279
y337	0.0547581	-0.0355195	-0.135429	-0.0584388	0.048461	0.0590029	-0.0527058	-0.0776952	-0.0527058	0.0497481	-0.0527058	-0.103742	0.214754	-0.0356353	-0.313824	-0.270282	-0.0461771	0.15379	0.143086	0.0462929	0.0246042	0.0687571	-0.400839	0.331011	0.0462929	0.0246042	0.0687571	-0.0818124	-0.0207381	-0.332074	0.0462929	0.0246042	0.0687571	0.281885	-0.669772	-0.214754	-0.000842016	-0.18766	0.244002
y338	0.0278957	-0.103756	-0.0454887	-0.0171794	-0.127305	0.0740459	0.0811551	-0.0799847	0.0811551	0.17432	0.0811551	0.0243727	-0.0556538	0.0767321	0.21354	0.116589	-0.124619	-0.144742	-0.0847622	-0.0558685	-0.114286	-0.0490063	0.516876	0.053194	-0.0558685	-0.114286	-0.0490063	-0.0478871	-0.120739	-0.201111	-0.0558685	-0.114286	-0.0490063	-0.199155	0.0292087	0.0556538	0.0753016	0.0556538	-0.267907
y339	-0.046659	0.0207502	0.0641269	0.0190064	0.0945833	-0.0494978	-0.0917445	-0.114986	-0.0917445	0.122812	-0.0917445	0.017019	-0.130129	-0.111856	-0.0756734	-0.0594978	0.0322253	0.0408813	-0.00461086	0.100381	0.098919	0.0831151	-0.00552228	0.0633338	0.100381	0.098919	0.0831151	-0.0796306	-0.131	-0.0629714	0.100381	0.098919	0.0831151	0.0812762	0.0862853	0.130129	0.0848995	0.204457	-0.0705507
y340	0.0215298	-0.0609589	-0.0182415	-0.0300693	-0.0414683	0.0598961	0.00310204	-0.128483	0.00310204	0.136715	0.00310204	0.106855	-0.184033	0.0151823	0.0459453	0.0357565	-0.0861821	-0.0595755	-0.0634828	0.010041	-0.00461124	-0.00234299	0.0933949	0.129517	0.010041	-0.00461124	-0.00234299	-0.0709999	-0.133252	-0.141212	0.010041	-0.00461124	-0.00234299	-0.135265	0.111321	0.184033	0.172658	0.21041	-0.0843894
y341	0.0187312	-0.0585628	-0.0584244	0.0685368	0.037746	0.12277	-0.141785	-0.206779	-0.141785	0.280011	-0.141785	-0.13158	-0.0588764	-0.0643004	-0.110714	0.0839248	-0.149324	-0.0310376	-0.222427	0.155062	0.083327	0.207039	-0.0142953	0.0160588	0.155062	0.083327	0.207039	-0.213625	-0.187633	-0.181668	0.155062	0.083327	0.207039	0.0126384	-0.2114	0.0588764	0.119498	-0.137674	0.456295
y342	-0.024663	-0.0722583	-0.0271602	-0.0966968	-0.255558	0.105111	0.125784	0.0883376	0.125784	0.140317	0.125784	-0.0737578	0.0976591	0.190944	0.19815	0.180021	-0.169725	-0.198356	-0.256861	-0.0934768	-0.0269545	-0.0198568	0.114797	-0.0214921	-0.0934768	-0.0269545	-0.0198568	0.0212184	-0.00649658	0.215248	-0.0934768	-0.0269545	-0.0198568	-0.0577021	-0.187508	-0.0976591	0.0204586	-0.227582	-0.363246
y343	0.126243	-0.0413523	-0.0805952	-0.173204	0.135392	0.304746	-0.313895	0.369971	-0.313895	0.185466	-0.313895	0.125868	0.0452086	-0.0787983	-0.246336	-0.0824552	-0.248152	-0.181305	-0.371307	0.285598	0.347045	0.280558	-0.0251998	-0.27078	0.285598	0.347045	0.280558	-0.326951	-0.232066	-0.238057	0.285598	0.347045	0.280558	-0.349646	0.0541193	-0.0452086	-0.149002	0.0623384	0.0373773
y344	0.0339375	-0.0546691	-0.0391588	-0.0152109	0.0886212	-0.197278	0.142594	0.050957	0.142594	-0.046462	0.142594	-0.00689206	-0.074585	-0.102442	0.0307028	-0.103723	0.183457	0.122455	0.179455	-0.135684	-0.192317	-0.0909426	0.300074	-0.115426	-0.135684	-0.192317	-0.0909426	0.0810146	0.132171	0.0252218	-0.135684	-0.192317	-0.0909426	-0.189089	0.039221	0.074585	0.0405263	0.0700566	-0.440417
y345	0.137191	-0.0725854	-0.21764	-0.32041	-0.00887948	0.307553	-0.161482	0.442585	-0.161482	0.104857	-0.161482	-0.00925083	0.167716	0.0519497	-0.0138274	-0.0974771	-0.264482	-0.351367	-0.360677	0.139947	0.147554	0.137744	-0.0378044	-0.244061	0.139947	0.147554	0.137744	-0.212533	-0.100595	-0.192119	0.139947	0.147554	0.137744	-0.56895	-0.188128	-0.167716	0.0597042	0.358203	0.272649
y346	0.252548	-0.289018	-0.32144	-0.403594	-0.066219	0.0212324	0.297534	0.0259933	0.297534	0.0644234	0.297534	0.386241	-0.45292	0.0419057	0.0380425	-0.0281541	-0.0455457	-0.010116	-0.0983169	-0.285378	-0.349366	-0.277123	0.191699	-0.123451	-0.285378	-0.349366	-0.277123	-0.00364003	0.00905902	-0.0404482	-0.285378	-0.349366	-0.277123	-0.607863	-0.272495	0.45292	0.607763	0.926469	-0.0835464
y347	0.0750295	0.0367198	-0.170807	0.0198146	0.132961	0.00569385	-0.063625	0.142498	-0.063625	-0.196594	-0.063625	0.131515	-0.00559827	-0.0584611	-0.324078	-0.015402	0.0688057	0.0564804	0.00489107	0.0263752	0.0967911	0.0303256	-0.721547	-0.195218	0.0263752	0.0967911	0.0303256	0.0103446	0.114608	0.331298	0.0263752	0.0967911	0.0303256	0.113044	-0.170831	0.00559827	0.326096	-0.312234	-0.1781
y348	0.12519	-0.00878097	-0.0961961	-0.135043	0.136742	-0.0408401	0.0292883	0.236724	0.0292883	-0.253326	0.0292883	0.15867	-0.521432	-0.0591358	-0.208941	-0.16937	0.118446	0.0865596	0.116355	-0.0680914	0.0261858	-0.082028	-0.557828	-0.151474	-0.0680914	0.0261858	-0.082028	0.0593104	0.163495	0.257907	-0.0680914	0.0261858	-0.082028	-0.0387097	-0.167831	0.521432	0.489924	0.498252	-0.563161
y349	-0.354076	0.324484	0.607778	0.0327177	-0.82867	0.520275	-0.0456812	-0.178482	-0.0456812	-0.21962	-0.0456812	-0.209052	0.829755	0.808942	1.03846	0.741576	-0.540003	-0.670633	-0.550609	0.0555451	0.239947	-0.15825	-0.148631	0.178268	0.0555451	0.239947	-0.15825	0.268939	-0.0569201	0.496375	0.0555451	0.239947	-0.15825	1.34274	-0.232736	-0.829755	-1.3966	-0.0696107	0.856037
y350	-0.420893	0.339669	0.366487	0.317158	-0.2282	0.563595	-0.756288	-0.155864	-0.756288	0.579066	-0.756288	-0.805724	1.05424	0.199829	0.398106	0.143862	-0.591966	-0.605374	-0.664164	0.731807	0.573755	0.83746	0.449889	-1.09592	0.731807	0.573755	0.83746	-0.392137	-0.273235	0.279502	0.731807	0.573755	0.83746	1.04397	-0.405486	-1.20891	-1.07355	-0.574479	0.817182
y351	-0.0317271	0.141288	-0.0446588	0.0165413	-0.291913	0.327336	-0.0671503	0.126152	-0.0671503	-0.29326	-0.0671503	-0.0809173	-0.0854111	0.364954	0.28878	0.303105	-0.254295	-0.338691	-0.262552	0.03063	0.00525144	-0.0240119	-0.587773	-0.220994	0.03063	0.00525144	-0.0240119	0.110658	0.222064	0.374815	0.03063	0.00525144	-0.0240119	0.225209	-0.161229	0.0854111	0.25267	0.336085	0.732158
y352	-0.209074	0.248609	0.411041	0.521942	0.0146584	0.064514	-0.288246	-0.0595935	-0.288246	-0.0394329	-0.288246	0.11249	0.138199	0.0116983	0.0777341	0.236102	-0.0381572	-0.026466	-0.00442716	0.275068	0.359773	0.290267	-0.0337152	-0.12311	0.275068	0.359773	0.290267	-0.0264589	-0.0352475	0.296817	0.275068	0.359773	0.290267	0.968065	0.535091	-0.138199	-0.672574	-1.07478	0.195224
y353	0.0189572	0.00451641	-0.234517	-0.310179	0.371468	-0.423232	0.0707217	0.0911483	0.0707217	-0.122185	0.0707217	0.18558	0.302039	-0.355819	-0.437868	-0.585046	0.438882	0.321729	0.370331	-0.0785462	-0.118377	-0.0954636	-0.46335	-0.0135475	-0.0785462	-0.118377	-0.0954636	0.0830627	0.151693	0.0150775	-0.0785462	-0.118377	-0.0954636	-0.326524	-0.0470329	-0.302039	0.296984	0.546884	-0.205738
y354	-0.473248	0.309511	0.26257	0.376843	-0.425974	-0.351617	0.304342	-0.310786	0.304342	-0.28638	0.304342	-0.969543	2.0529	0.316816	0.760356	0.808339	0.242459	-0.307807	0.0310788	-0.249763	-0.189979	-0.462575	0.588845	0.376247	-0.249763	-0.189979	-0.462575	0.559275	0.0335741	0.473725	-0.249763	-0.189979	-0.462575	-0.3281	0.780729	-2.0529	-1.30651	-1.92192	0.286933
y355	-0.0179468	-0.0327452	-0.00163586	0.0169032	0.0534668	-0.0777259	0.00631238	-0.0853532	0.00631238	0.127817	0.00631238	-0.0209354	-0.123294	-0.0872614	-0.103353	-0.0415845	0.0439313	0.109536	0.0709478	0.0105849	-0.00781837	-0.0124601	0.305498	0.0617829	0.0105849	-0.00781837	-0.0124601	-0.0433301	-0.130077	-0.134936	0.0105849	-0.00781837	-0.0124601	0.0254558	-0.0459223	0.123294	0.180536	0.153227	0.120635
y356	0.0393338	0.0744765	0.0746585	0.45933	-0.0690416	0.279943	-0.171568	0.144474	-0.171568	-0.268449	-0.171568	-0.0989131	-0.124871	0.101265	0.0566927	0.154059	-0.103241	-0.290914	0.0477492	0.076452	0.30888	0.257521	-0.550433	-0.249212	0.076452	0.30888	0.257521	-0.00197553	0.229937	0.202418	0.076452	0.30888	0.257521	0.321136	0.149082	0.373651	-0.0797939	-0.932367	-0.369055
y357	-0.0217964	0.00908979	0.035288	-0.280554	-0.158754	-0.141718	0.278676	-0.0942038	0.278676	-0.262352	0.278676	-0.0164116	0.473484	0.0175599	0.0945333	0.0866136	0.299151	0.246098	-0.0738949	-0.307621	-0.305344	-0.293273	-0.189223	0.284135	-0.307621	-0.305344	-0.293273	0.316711	0.179975	0.022379	-0.307621	-0.305344	-0.293273	-0.161756	-0.0690363	-0.274399	-0.540626	0.418971	-0.241468
y358	0.0531745	-0.00585158	-0.120968	0.184527	0.0216843	0.242548	-0.211057	-0.100037	-0.211057	0.132635	-0.211057	-0.148362	-0.327318	-0.16019	0.00924395	0.208885	-0.0592446	-0.262141	-0.162257	0.213583	0.131929	0.137899	0.552714	-0.214584	0.213583	0.131929	0.137899	-0.219435	-0.107817	-0.668215	0.213583	0.131929	0.137899	-0.178104	0.0342755	0.184854	0.76692	0.461616	0.51545
y359	0.51134	-0.512311	-0.075415	-0.36529	0.347943	-0.204865	0.368262	-0.124031	0.368262	0.145991	0.368262	-0.193021	0.694909	-0.348591	-0.491891	0.112012	0.204218	0.907417	-0.314859	-0.367938	-0.490941	-0.162443	0.259512	-0.22329	-0.367938	-0.490941	-0.162443	-0.144373	0.177679	-0.12234	-0.367938	-0.490941	-0.162443	-1.2907	-0.366679	-0.694909	-2.12536	-0.927238	-0.600046
y360	-0.108402	0.0320965	0.0663284	-0.120665	0.0547239	-0.100296	-0.0628303	-0.0749923	-0.0628303	0.183345	-0.0628303	-0.00630331	0.321649	-0.105594	-0.0901653	-0.113562	0.0494253	0.156422	-0.0939574	0.0882655	7.15052e-05	0.0868548	0.30436	0.142298	0.0882655	7.15052e-05	0.0868548	-0.0561691	-0.0840357	-0.34996	0.0882655	7.15052e-05	0.0868548	0.0766661	0.00319289	-0.321649	-0.258187	0.389576	0.295276
y361	-0.235508	0.237555	0.343198	0.191439	-0.369616	0.457752	-0.323644	-0.0217862	-0.323644	0.0819946	-0.323644	-0.135752	-0.551251	0.370981	0.546447	0.408859	-0.456387	-0.480959	-0.596086	0.322961	0.27771	0.378667	-0.00746275	0.0124361	0.322961	0.27771	0.378667	-0.0854061	0.0253126	-0.179952	0.322961	0.27771	0.378667	-0.448361	1.32031	0.551251	0.182247	0.738481	0.278262
y362	-0.00724206	-0.0507489	-0.0483386	-0.251503	0.0357861	-0.209423	0.166395	-0.11869	0.166395	0.000335925	0.166395	0.267644	0.0163971	-0.0744468	-0.101755	-0.0881849	0.170762	0.247879	0.0199128	-0.147065	-0.194463	-0.183231	0.0151165	0.0117698	-0.147065	-0.194463	-0.183231	0.0963157	0.0348874	0.071361	-0.147065	-0.194463	-0.183231	-0.174513	0.0988077	-0.0163971	0.122277	0.743002	-0.0558515
y363	-0.0921375	-0.0810733	0.234853	-0.272903	0.353264	-0.358044	-0.0873572	-0.916159	-0.0873572	0.514852	-0.0873572	0.478713	0.771566	-0.468737	-0.316384	0.0131663	0.24257	0.190374	-0.0681604	0.145094	0.360863	-0.217909	-0.463986	1.47878	0.145094	0.360863	-0.217909	-0.226167	-0.957808	-0.634513	0.145094	0.360863	-0.217909	0.543753	-0.0920267	-0.771566	-0.926206	0.0182898	0.337373
y364	0.0474094	0.0197077	-0.0503754	-0.00368442	0.0937055	-0.0517618	0.00546574	0.199592	0.00546574	-0.159408	0.00546574	-0.0818208	-0.141931	-0.0489607	-0.0907395	-0.12543	0.0965065	0.0547278	0.11249	-0.0278381	-0.0143637	0.00925492	-0.169933	-0.194247	-0.0278381	-0.0143637	0.00925492	0.0475458	0.174238	0.139233	-0.0278381	-0.0143637	0.00925492	0.052161	-0.215743	0.141931	0.141931	0.0254763	0.0889795
y365	-0.00268787	0.00971817	-0.00868545	-0.0225878	-0.0106808	0.0719771	-0.0639842	0.0694731	-0.0639842	0.0402054	-0.0639842	-0.140458	-0.012203	0.0153677	0.0220541	-0.151504	-0.0672903	-0.0606038	0.0360471	0.0616408	0.0298642	0.0928686	0.0442601	-0.274056	0.0616408	0.0298642	0.0928686	-0.0519226	0.0166612	0.107511	0.0616408	0.0298642	0.0928686	0.0267244	-0.186049	0.012203	0.012203	0.116914	0.3412
y366	0.150995	0.00771374	-0.195206	-0.22957	-0.205318	0.31131	0.0450034	0.6211	0.0450034	-0.370134	0.0450034	-0.392545	-1.10621	0.311124	0.0157053	-0.00488807	-0.205504	-0.128829	-0.199217	-0.0979062	-0.0820823	-0.0254655	-0.291423	-0.374054	-0.0979062	-0.0820823	-0.0254655	0.10562	0.423969	0.0692533	-0.0979062	-0.0820823	-0.0254655	-0.12273	-0.837873	1.10621	1.20176	1.36147	0.525116
y367	-0.216117	0.151147	0.054742	0.0542664	-0.937797	0.438377	0.283304	-0.138556	0.283304	-0.304513	0.283304	-0.375604	2.15083	0.887592	1.10553	0.915726	-0.488582	-0.663516	-0.614017	-0.247863	-0.38727	-0.247442	-2.18955e-05	0.198118	-0.247863	-0.38727	-0.247442	0.39901	0.520088	0.0818871	-0.247863	-0.38727	-0.247442	-0.0076709	0.108339	-2.10948	-1.77067	-1.47592	-0.452426
y368	0.0070245	-0.0493929	-0.0208297	0.0354595	-0.0327715	-0.0100461	0.0498421	0.00715783	0.0498421	-0.0155676	0.0498421	0.0210855	-0.0277181	0.0132684	-0.00818215	0.00955253	-0.00546169	-0.0047756	0.0778464	-0.0571995	-0.0078719	-0.0519394	0.0214287	0.0303385	-0.0571995	-0.0078719	-0.0519394	0.00780667	0.059379	-0.00229711	-0.0571995	-0.0078719	-0.0519394	0.00413805	-0.02484	0.158992	-0.00174279	-0.0495657	-0.276748
y369	-0.0404451	0.0383653	-0.0615241	0.325116	0.0567808	0.060472	-0.157698	-0.0361928	-0.157698	-0.0398841	-0.157698	0.0335792	-0.0311352	-0.210747	-0.192069	0.0254317	0.155083	-0.128582	0.130399	0.0940287	0.259126	0.169285	0.165989	-0.245133	0.0940287	0.259126	0.169285	-0.0556633	0.243765	-0.52277	0.0940287	0.259126	0.169285	0.101156	0.274826	-0.204721	-0.104026	-0.556651	-0.218363
y370	-0.187797	0.161917	0.0438701	0.018754	0.171186	-0.0479892	-0.310994	0.293134	-0.310994	0.512309	-0.310994	-0.170259	0.00664908	-0.200433	-0.330545	-0.256238	0.0187422	-0.0542658	-0.0820145	0.343608	0.428681	0.357007	0.0120909	0.178489	0.343608	0.428681	0.357007	-0.181691	-0.158141	-0.0732571	0.343608	0.428681	0.357007	0.256726	-0.0146465	-0.557632	-0.251984	-0.319862	0.458984
y371	-0.402329	0.124517	0.220536	-0.192021	-0.0669177	0.0465507	-0.381962	0.589118	-0.381962	0.47565	-0.381962	-0.297955	0.242698	-0.209254	0.0141492	-0.180198	-0.0146642	-0.0975888	-0.372558	0.348435	0.303976	0.360735	-0.190689	0.0073086	0.348435	0.303976	0.360735	-0.223918	-0.148378	0.780697	0.348435	0.303976	0.360735	0.155296	0.102109	-0.254311	-0.287191	-0.622564	0.629809
y372	0.00860182	0.0124892	-0.0446147	0.0347668	-0.0248325	0.0147165	0.0187178	0.0296814	0.0187178	-0.00986758	0.0187178	-0.032117	-0.0022164	0.0348242	-0.0170997	0.0739071	-0.00472481	-0.0308064	-0.0322713	-0.0176102	0.00329129	-0.00686894	0.122648	-0.129983	-0.0176102	0.00329129	-0.00686894	0.0300993	0.12939	-0.0983956	-0.0176102	0.00329129	-0.00686894	-0.0386645	0.000586934	-0.100412	-0.0359992	0.0475531	-0.0165544
y373	-0.0238585	0.0047414	-0.07381	0.0783272	-0.00265123	-0.0254309	0.00422361	-0.0176457	0.00422361	0.00513402	0.00422361	0.0319409	0.0472088	0.155494	-0.0707635	-0.0751969	-0.104321	-0.0307891	0.161213	-0.0464314	0.0277426	-0.00768869	0.128638	-0.081286	-0.0464314	0.0277426	-0.00768869	0.0511728	0.119579	-0.166897	-0.0464314	0.0277426	-0.00768869	-0.00793888	0.0729969	0.137916	0.00433528	-0.0558207	-0.111225
y374	-0.00508915	0.0843477	0.0674984	-0.0861051	0.013796	0.013796	-0.0326812	-0.0809202	-0.0326812	-0.0809202	-0.0326812	0.0722134	7.74788e-17	-0.0958318	-0.00314195	-0.1126	0.127896	0.0737055	0.0508	0.0522831	-0.00306512	-0.024305	-0.0624683	-0.0530068	0.0522831	-0.00306512	-0.024305	0.0320646	-0.0599368	-0.00525709	0.0522831	-0.00306512	-0.024305	-0.0825198	0.225563	-0.474315	0.0690462	-0.153699	0.0309193
y375	-0.0026	0.00267981	-0.111491	0.215015	0.0224547	0.0224547	-0.0475094	0.0446699	-0.0475094	0.0446699	-0.0475094	-0.0645246	-1.19649e-15	-0.0224015	-0.156903	0.0221966	-0.0224015	-0.0330604	0.238308	0.0474828	0.0784725	-0.0454896	0.248131	-0.154452	0.0474828	0.0784725	-0.0454896	-0.044803	0.225573	-0.20428	0.0474828	0.0784725	-0.0454896	-0.00535961	0.0496389	1.06304e-15	-0.0973657	-0.396139	0.209653
y376	0.052601	0.0289162	0.132192	-0.242344	0.0398165	0.0398165	-0.0270321	-0.164918	-0.0270321	-0.164918	-0.0270321	0.072501	2.398e-15	0.313145	0.18796	0.0437278	-0.235125	-0.00234331	-0.258396	-0.0491038	-0.0534244	-0.0276761	-0.166207	-0.0156232	-0.0491038	-0.0534244	-0.0276761	0.07802	-0.151315	-0.105376	-0.0491038	-0.0534244	-0.0276761	-0.164184	0.102848	0.40138	0.248841	0.580736	-0.0440057
y377	0.0213902	-0.04055	-0.0456506	0.184385	-0.00784138	-0.00784138	0.037073	0.0417968	0.037073	0.0417968	0.037073	-0.0553456	-1.56635e-15	-0.00493185	0.0217152	0.0059272	-0.00493185	-0.010202	0.0746001	-0.0306863	-0.0571638	0.103858	-0.0523547	0.117378	-0.0306863	-0.0571638	0.103858	-0.00986371	0.00530435	0.120989	-0.0306863	-0.0571638	0.103858	0.177047	-0.155598	1.26682e-15	-0.163214	-0.43732	-0.0772635
y378	-0.0610009	-0.0624774	0.0614998	-0.304333	-0.112201	-0.112201	0.163402	0.146032	0.163402	0.146032	0.163402	0.0271696	1.78317e-15	0.0992644	0.114813	-0.240049	-0.159291	0.038332	-0.158824	-0.00245111	-0.0916456	0.0945397	-0.274868	0.303358	-0.00245111	-0.0916456	0.0945397	-0.0600263	-0.248019	0.49027	-0.00245111	-0.0916456	0.0945397	0.058918	-0.276058	0.617928	0.171051	0.731529	-0.456373
y379	0.0845198	0.000332235	-0.0838888	0.185014	0.0543538	0.0543538	-0.0241878	-0.145849	-0.0241878	-0.145849	-0.0241878	0.00697486	-4.34452e-16	0.0250839	-0.0549849	0.0258978	0.0438279	-0.0549849	0.209967	-0.0685796	0.026081	-0.0508502	0.139538	-0.239025	-0.0685796	0.026081	-0.0508502	0.0689118	0.142693	-0.317717	-0.0685796	0.026081	-0.0508502	-0.000664469	0.0245771	-0.212194	4.46183e-16	-0.101461	-0.0189312
y380	0.035912	-0.0111746	-0.0422294	-0.0331582	0.0412745	0.0412745	-0.0466369	0.00833656	-0.0466369	0.00833656	-0.0466369	-0.0855231	6.02328e-16	-0.0166925	-0.0349571	-0.0963653	-0.0515702	-0.0349571	0.0605814	0.0570881	0.0276847	0.00262571	0.0548374	-0.241206	0.0570881	0.0276847	0.00262571	-0.0682627	0.0232504	-0.00845522	0.0570881	0.0276847	0.00262571	0.0223492	-0.230346	0.0909687	-6.2906e-16	0.384907	0.189522
y381	-0.040576	0.0229613	0.12891	-0.121479	-0.263119	0.353433	-0.13089	0.184603	-0.13089	0.143159	-0.13089	-0.128174	-0.0469902	0.251376	0.232142	0.193727	-0.365177	-0.254342	-0.458484	0.136762	0.15111	0.143278	0.0536096	-0.169032	0.136762	0.15111	0.143278	-0.113801	-0.135935	0.201848	0.136762	0.15111	0.143278	0.180336	-0.237542	0.0469902	-0.197793	0.243572	0.400272
y382	-0.0408668	-0.0299058	0.0233296	-0.0182877	0.0409342	-0.145457	0.0636562	-0.254371	0.0636562	0.107795	0.0636562	0.0818677	-1.5816	-0.088116	-0.0484197	-0.0724861	0.0982755	0.157573	0.145601	-0.0400653	-0.0858235	-0.091403	-0.013238	0.418022	-0.0400653	-0.0858235	-0.091403	0.0101595	-0.242545	-0.0220233	-0.0400653	-0.0858235	-0.091403	0.0836093	0.0142614	1.5816	1.61205	1.32405	0.106226
y383	0.126859	-0.0188069	0.12974	-0.159484	0.118549	0.0550532	-0.0467434	-0.0483283	-0.0467434	-0.505804	-0.0467434	0.124519	-0.0877445	1.00959	0.244086	0.133325	-0.861611	0.15351	-0.244999	-0.166783	-0.267856	-0.0478095	-0.676198	0.00930647	-0.166783	-0.267856	-0.0478095	0.147976	-0.349334	0.574413	-0.166783	-0.267856	-0.0478095	0.0362599	-0.0871508	0.171629	0.118185	-0.0259565	0.273358
y384	0.0222799	0.286723	-0.333567	-0.12388	-0.00305727	-0.164773	0.19011	0.220231	0.19011	-0.0294382	0.19011	-0.00811063	0.0829999	0.0134306	-0.097934	-0.165134	0.30396	-0.141651	0.162703	-0.0306673	-0.0939822	-0.121449	0.65114	0.0397275	-0.0306673	-0.0939822	-0.121449	0.31739	-0.404216	-0.170044	-0.0306673	-0.0939822	-0.121449	0.135622	-0.336737	-0.443179	0.667079	0.35747	-0.908594
y385	-0.0222816	0.0477364	0.0446085	-0.186478	0.0380213	0.0380213	-0.0983242	-0.000321817	-0.0983242	-0.000321817	-0.0983242	-0.0154179	1.00784e-15	-0.0210514	0.0208028	-0.0769705	-0.0210514	-0.0262379	-0.0138226	0.0898393	0.0500435	-0.0956847	0.0115281	-0.105587	0.0898393	0.0500435	-0.0956847	-0.0421029	-0.0661881	-0.0126672	0.0898393	0.0500435	-0.0956847	-0.227311	0.140042	-5.83995e-16	0.357193	0.374931	0.332672
y386	-1.70818	0.0330168	1.80209	-2.58574	-0.861757	-0.849442	0.00302067	2.33558	0.00302067	2.2843	0.00302067	0.876235	-0.248553	-0.557812	0.707995	-0.736112	0.465126	1.23806	-3.38316	0.125703	-0.14396	1.53353	-2.7667	4.13191	0.125703	-0.14396	1.53353	-0.0926862	-2.99075	5.7834	0.125703	-0.14396	1.53353	1.05386	0.779923	-0.097804	-0.0829	-3.36531	-0.609737
y387	-0.0248809	0.0348487	0.0662484	0.0583664	-0.364478	0.337162	0.00243547	-0.186906	0.00243547	-0.0572197	0.00243547	0.0305705	-0.852119	0.425763	0.41964	0.363879	-0.374228	-0.371602	-0.293124	-0.016686	0.0182108	-0.0123884	-0.197516	0.0709802	-0.016686	0.0182108	-0.0123884	0.0515347	0.0314306	-0.00291143	-0.016686	0.0182108	-0.0123884	0.150899	0.0640156	0.917687	0.748663	0.74171	0.00856999
y388	-0.210762	0.106153	0.431023	0.260755	0.284997	-0.0961442	-0.399615	-0.494349	-0.399615	0.50268	-0.399615	-0.196226	0.382898	-0.354736	0.0276814	-0.220999	0.0264047	0.0956742	0.0942885	0.434485	0.307668	0.387465	0.421432	0.533299	0.434485	0.307668	0.387465	-0.328332	-0.592559	-0.546048	0.434485	0.307668	0.387465	0.529504	0.282962	-0.382898	-1.13563	-0.545027	0.539091
y389	-0.026906	0.110419	0.229748	0.147632	0.309358	0.0322524	-0.368517	-0.0677445	-0.368517	0.0910706	-0.368517	0.147117	-0.208519	-0.375317	-0.383212	-0.325309	0.160799	0.360095	0.188653	0.324937	0.252866	0.284288	-0.363662	0.124704	0.324937	0.252866	0.284288	-0.214518	-0.268651	0.029551	0.324937	0.252866	0.284288	0.56171	0.100113	-0.0977169	-0.515659	-0.237887	-0.0021021
y390	-0.372853	0.705214	0.351802	0.308404	0.0530469	0.294784	-0.720684	0.698421	-0.720684	-0.649252	-0.720684	-0.363844	0.965624	0.168527	-0.163458	-0.180601	-0.0732103	-0.223818	-0.246917	0.609897	0.739078	0.735923	-1.60121	-0.965381	0.609897	0.739078	0.735923	0.095317	0.5797	0.873434	0.609897	0.739078	0.735923	1.2485	0.125934	-0.965624	-0.884077	-0.757039	-0.690148
y391	0.130131	-0.304248	-0.423153	-0.0504304	-0.0742748	-0.234432	0.438838	0.0704317	0.438838	0.289641	0.438838	0.0355913	0.455423	-0.00802772	-0.434891	0.260887	0.0761341	0.537951	0.0706197	-0.372355	-0.526213	-0.381937	1.65277	-0.451976	-0.372355	-0.526213	-0.381937	0.0681064	-0.170358	0.0729073	-0.372355	-0.526213	-0.381937	-0.41197	-0.460401	-0.506087	0.336268	-0.637624	-0.549488
y392	-0.359209	0.288395	-0.832259	-0.0292261	-1.33756	-0.126372	1.10472	0.724428	1.10472	-1.22784	1.10472	0.0781792	0.53743	1.35227	1.03936	0.921805	-0.00415271	-0.223118	-0.100966	-1.05972	-1.6485	-0.850065	-0.465158	-0.602097	-1.05972	-1.6485	-0.850065	1.34812	2.24676	1.41809	-1.05972	-1.6485	-0.850065	-0.498197	0.362495	-0.665789	0.69563	0.00985332	-2.04129
y393	-1.90006	2.53047	1.82575	1.18138	0.226193	1.6295	-3.75575	2.64525	-3.75575	0.291811	-3.75575	-2.29573	2.52903	0.144396	-0.313237	-0.723715	-1.29341	-1.6367	-2.09407	3.67948	3.77569	3.99917	-2.85866	-1.82092	3.67948	3.77569	3.99917	-1.14901	-0.184852	1.17808	3.67948	3.77569	3.99917	2.53007	2.61187	-2.62241	-2.54767	-2.66068	-0.0498751
y394	-0.108784	-0.00788364	0.562671	0.420469	0.559574	-0.123673	-0.544686	-0.456657	-0.544686	0.785905	-0.544686	0.906016	-0.766976	-0.624975	-0.229892	-0.779283	0.0582725	0.101459	0.681154	0.558819	0.691104	0.518597	0.743573	0.898772	0.558819	0.691104	0.518597	-0.566702	-0.871116	-1.10444	0.558819	0.691104	0.518597	0.908471	1.08158	0.692707	-0.524997	-0.194166	-0.340749
y395	0.0906845	0.0130836	0.00847912	0.11233	0.0992379	0.0992379	-0.107791	-0.0708346	-0.107791	-0.0708346	-0.107791	-0.119088	-4.67901e-16	-0.090692	0.0184629	-0.0303678	0.0480495	0.0324125	0.112443	0.0557261	-0.0423963	0.0302547	-0.00328832	-0.150079	0.0557261	-0.0423963	0.0302547	-0.0426425	0.0734733	-0.127301	0.0557261	-0.0423963	0.0302547	-0.0657449	-0.0101353	0.164042	0.0674429	-0.0844503	0.351777
y396	-0.00394607	-0.00285678	-0.0109098	0.00124228	-0.0105211	-0.0105211	0.0170962	-0.00501749	0.0170962	-0.00501749	0.0170962	0.0194847	1.39609e-16	-0.0191298	-0.0216159	0.0267523	0.0299821	-0.00214699	-0.0118594	-0.0137091	0.0128531	-0.0136507	0.0337714	-0.0291846	-0.0137091	0.0128531	-0.0136507	0.0108523	0.0283571	-0.0308065	-0.0137091	0.0128531	-0.0136507	-0.0165597	0.0274661	-0.0136087	0.00726531	-0.00495741	-0.0668273
y397	-0.0030878	-0.00890961	-0.0159862	0.000849176	0.000411648	-0.0103318	0.0068323	0.00981	0.0068323	-0.000933405	0.0068323	0.0132786	-0.00859472	-0.00786798	-0.0107421	-0.0187711	0.0225704	-0.000182621	0.01331	-0.0236121	-0.00506141	0.0063103	-0.0308193	0.0287862	-0.0236121	-0.00506141	0.0063103	0.0147025	-0.0252805	0.0297245	-0.0236121	-0.00506141	0.0063103	0.0338567	-0.0415368	0.0556343	0.0153724	0.0227686	-0.0263904
y398	0.00287973	-0.00787433	0.021827	0.00876296	-0.00702438	0.010035	-0.000130901	0.0233466	-0.000130901	0.040406	-0.000130901	-0.0516148	0.0136475	0.163825	0.0389814	0.00156055	-0.225074	-0.0295712	0.0092875	0.0533751	0.0124168	-0.0020851	0.0910241	-0.020328	0.0533751	0.0124168	-0.0020851	-0.0612494	0.0869504	-0.0766462	0.0533751	0.0124168	-0.0020851	-0.0632292	0.0314503	-0.249879	-0.0642365	0.00462407	0.042304
y399	-0.0143677	-0.00940656	0.0034053	-0.0213613	-0.0164776	-0.0164776	0.0185875	0.0176083	0.0185875	0.0176083	0.0185875	0.013237	-9.13404e-18	-0.067211	-0.00307235	0.00272464	0.0842021	0.0158797	-0.0377574	-0.0263977	-0.00940207	0.0136714	-0.0130295	0.0112655	-0.0263977	-0.00940207	0.0136714	0.0169911	0.000603445	0.047107	-0.0263977	-0.00940207	0.0136714	-0.00555633	0.00579851	-0.0111904	0.0137634	-0.00395199	-0.0546318
y400	-0.0323394	0.0070048	0.0313804	-0.0618373	-0.0114963	-0.0114963	-0.00934669	0.0435593	-0.00934669	0.0435593	-0.00934669	0.000276403	-1.3196e-16	-0.000485832	0.0191465	-0.0620311	-0.00604098	0.0300725	-0.0239312	0.0135316	-0.0178386	0.0241249	-0.0467581	0.0565791	0.0135316	-0.0178386	0.0241249	-0.00652681	-0.0294356	0.0929827	0.0135316	-0.0178386	0.0241249	-0.0126911	0.0218548	-0.0370792	0.00473336	0.000135639	0.060103
y401	0.0217743	0.048625	-0.0193334	0.0442024	0.0213976	0.0213976	-0.0210208	-0.0754822	-0.0210208	-0.0754822	-0.0210208	0.0323103	-2.03587e-16	0.246785	-0.0250117	-0.014079	-0.288164	0.0181375	0.0632855	0.0900041	-0.0124592	-0.00500412	0.00842671	-0.0632019	0.0900041	-0.0124592	-0.00500412	-0.0413791	0.0360827	-0.132735	0.0900041	-0.0124592	-0.00500412	0.0338711	0.0501589	-0.444565	-0.0476843	-0.0653334	0.00897781
y402	0.052275	0.0147551	-0.0641239	0.0955878	0.0226152	0.0226152	0.00704457	-0.15586	0.00704457	-0.15586	0.00704457	0.0809698	2.04146e-16	-0.020821	0.045853	0.0273511	0.054667	-0.0874843	0.0841636	-0.0190908	-0.0224926	-0.0159269	-0.0572337	-0.0851879	-0.0190908	-0.0224926	-0.0159269	0.033846	-0.08252	-0.0621256	-0.0190908	-0.0224926	-0.0159269	0.122521	-0.0476075	0.0561529	0.0659713	-0.0482092	-0.154379
y403	0.0615555	0.0190378	0.0723762	-0.0182313	0.0442383	0.0442383	-0.0269211	-0.153303	-0.0269211	-0.153303	-0.0269211	0.0475095	3.4102e-16	0.0604952	0.120193	-0.0631933	-0.0256627	-0.00219712	0.0367217	-0.0157946	-0.0456193	0.00824029	-0.165659	0.0829261	-0.0157946	-0.0456193	0.00824029	0.0348325	-0.168919	-0.0519068	-0.0157946	-0.0456193	0.00824029	-0.000779293	0.0599161	0.123496	0.094607	-0.096896	-0.0283016
y404	0.000213001	-0.00228341	-0.00180502	-0.0211641	-0.00183209	-0.00420162	0.00624671	0.0591057	0.00624671	0.000177516	0.00624671	-0.0211295	0.0228635	0.000451815	-0.0138441	-0.0376557	0.00282135	0.0224496	0.0226475	-0.00555657	-0.0104105	-0.00615589	-0.062165	0.0574589	-0.00555657	-0.0104105	-0.00615589	0.00327316	0.0531004	0.0105198	-0.00555657	-0.0104105	-0.00615589	-0.00242039	-0.0441747	-0.0228635	-0.0222512	0.0400807	0.0316546
y405	-0.0368	-0.0156876	0.0367211	0.0324368	0.0735643	-0.11533	0.0049654	-0.141921	0.0049654	0.115697	0.0049654	-0.0814032	0.117321	-0.108556	-0.0814635	-0.0822497	0.080338	0.119903	0.123533	0.0125304	-0.00171868	-0.00884669	0.184739	0.14602	0.0125304	-0.00171868	-0.00884669	-0.028218	-0.121399	-0.114095	0.0125304	-0.00171868	-0.00884669	-0.0185155	0.0273827	-0.117321	-0.113838	-0.108113	0.0457416
y406	-0.00529386	-0.0440695	0.0470227	-0.00863562	-0.0491272	0.0720146	-0.0281812	-0.0233694	-0.0281812	0.170978	-0.0281812	-0.112751	0.0114257	0.0162183	0.109256	0.0617204	-0.104924	-0.107843	-0.08508	0.0446357	0.0456097	0.014724	0.42136	0.0414441	0.0446357	0.0456097	0.014724	-0.0887052	-0.191045	-0.168984	0.0446357	0.0456097	0.014724	-0.170093	0.0569538	-0.0114257	-0.119184	0.0169056	0.135071
y407	0.0429227	-0.0412955	-0.0668578	-0.0428786	-0.0219156	0.0529943	0.011844	-0.0145612	0.011844	0.0261971	0.011844	0.0353991	-0.164391	-0.0057713	0.019151	0.0101915	-0.0806812	-0.0692344	-0.0427435	0.0451571	-0.0167743	-0.0103266	-0.0642454	0.00519593	0.0451571	-0.0167743	-0.0103266	-0.0864525	-0.0235527	-0.0194762	0.0451571	-0.0167743	-0.0103266	-0.114276	-0.04428	0.337021	0.231266	0.165776	0.0137475
y408	0.0178518	-0.00927536	-0.0499572	-0.0145508	0.0482662	0.00124325	-0.0316576	-0.0490283	-0.0316576	0.02378	-0.0316576	-0.0043586	-0.0272652	-0.0425486	-0.0234844	-0.0498443	0.00447441	-0.0516592	0.00127956	0.0287988	0.0251864	0.0340139	-0.199934	0.0434388	0.0287988	0.0251864	0.0340139	-0.0380742	-0.0204817	-0.0214888	0.0287988	0.0251864	0.0340139	-0.0763379	-0.0196558	0.0272652	0.11711	0.0197182	0.0620287
y409	-0.0945277	0.0580235	-0.0445107	-0.0737486	-0.14916	-0.0260556	0.0806883	-0.0282876	0.0806883	-0.0657035	0.0806883	-0.184709	0.640964	0.124824	0.0875051	0.102918	0.00171948	-0.0387252	-0.0646789	-0.0685203	-0.0932906	-0.111988	0.00854977	0.0727242	-0.0685203	-0.0932906	-0.111988	0.126544	0.0529979	0.0339725	-0.0685203	-0.0932906	-0.111988	-0.402059	0.251641	-0.640964	-0.236452	-0.167435	0.0425923
y410	0.12248	-0.124954	-0.314643	-0.387553	-0.250991	0.169293	0.204178	0.086381	0.204178	-0.0469292	0.204178	0.0944319	0.325289	0.20551	0.13595	0.253186	-0.214774	-0.21626	-0.401396	-0.115689	-0.234333	-0.239343	-0.114847	0.0439142	-0.115689	-0.234333	-0.239343	-0.00926458	0.0516596	-0.0880964	-0.115689	-0.234333	-0.239343	-0.790091	-0.0651074	-0.116991	0.221046	0.434766	0.14868
y411	-0.0858453	-0.0185285	-0.223496	-0.089665	-0.426602	-0.269212	0.60997	-0.360473	0.60997	-0.20643	0.60997	-0.029276	1.05795	0.435359	0.163296	0.546056	0.101706	0.202161	0.0610417	-0.555594	-0.588953	-0.696763	-0.0460333	0.648296	-0.555594	-0.588953	-0.696763	0.537065	0.357238	0.141966	-0.555594	-0.588953	-0.696763	0.0340806	-0.3092	-1.17546	-0.108913	-0.642628	0.857991
y412	0.196	-0.322673	-0.285349	-0.127187	-0.198773	-0.527728	0.922501	-0.574876	0.922501	-0.346483	0.922501	-0.479291	-1.25278	0.114325	0.064562	0.134646	0.443279	0.508794	0.708688	-0.880277	-0.858706	-0.970521	-0.176972	0.57545	-0.880277	-0.858706	-0.970521	0.557604	0.212503	0.610852	-0.880277	-0.858706	-0.970521	-0.526167	-0.884334	1.25278	1.58462	0.867354	0.629363
y413	0.00778871	-0.0237188	0.00160211	-0.009167	-0.0534082	-0.00476674	0.0659637	-0.0263202	0.0659637	-0.0103848	0.0659637	0.00521624	0.0120456	0.0427882	0.0523837	-0.0242536	-0.0058533	-0.00487392	-0.0357576	-0.0606537	-0.0459077	0.0508442	-0.0456069	0.064635	-0.0606537	-0.0459077	0.0508442	0.0369349	-0.0223655	0.0123059	-0.0606537	-0.0459077	0.0508442	0.0260978	-0.0599539	-0.0120456	-0.0201621	0.0663512	-0.228407
y414	0.0711385	-0.0797243	-0.0282429	0.0782348	-0.0104019	-0.130403	0.211944	-0.143417	0.211944	-0.115048	0.211944	0.0515351	0.0618141	0.00467806	0.101047	0.212337	0.124679	0.0570957	0.0779501	-0.209082	-0.186386	-0.212052	0.225357	-0.197152	-0.209082	-0.186386	-0.212052	0.129358	0.237863	0.0647034	-0.209082	-0.186386	-0.212052	0.114984	-0.16432	-0.0618141	-0.164943	-0.0597853	-0.020094
y415	-0.108979	0.0160584	0.0784616	0.0881495	-0.0532493	-0.0413125	-0.0144173	-0.388515	-0.0144173	0.1842	-0.0144173	-0.129891	0.231789	-0.00869781	0.0963558	0.11227	-0.0206346	-0.00391463	0.0826711	0.0453908	-0.0139795	-0.106791	0.164283	0.369666	0.0453908	-0.0139795	-0.106791	-0.0293324	-0.145279	-0.211042	0.0453908	-0.0139795	-0.106791	0.0528918	0.108866	-0.231789	-0.168634	-0.305181	0.239585
y416	0.0384168	-0.0150012	-0.0873901	-0.245576	0.141793	-0.0461549	-0.057221	0.470181	-0.057221	0.0253911	-0.057221	0.0546959	-0.247286	0.0439139	-0.300442	-0.29275	-0.0743117	0.155653	-0.0481201	0.0153965	0.0573984	0.0952935	-0.244684	-0.0921461	0.0153965	0.0573984	0.0952935	-0.0303978	-0.0408224	0.291928	0.0153965	0.0573984	0.0952935	-0.256295	-0.0753933	0.451402	0.394383	0.371444	0.178012
y417	0.0021374	-0.00760177	-0.0254695	-0.000752425	-0.00706012	0.0137622	-0.0045647	-0.0320076	-0.0045647	0.0230952	-0.0045647	-0.00422389	-0.00340825	0.00341721	-0.0163606	0.0603229	-0.0174051	-0.0408748	-0.0353035	0.00638615	0.0317659	-0.0257718	-0.0336478	0.0686947	0.00638615	0.0317659	-0.0257718	-0.0139879	-0.0765303	-0.00634719	0.00638615	0.0317659	-0.0257718	0.0662755	-0.10646	0.00340825	0.100606	-0.0310832	0.184488
y418	0.0555417	0.0219873	-0.0457832	-0.0328688	0.190626	-0.0319001	-0.103184	0.141077	-0.103184	-0.0738611	-0.103184	0.0762352	-0.21139	-0.13894	-0.199625	-0.153634	0.0835861	-0.00200236	0.0656079	0.0773412	0.155844	0.0551578	-0.387808	-0.0473604	0.0773412	0.155844	0.0551578	-0.055354	-0.0158535	0.0698589	0.0773412	0.155844	0.0551578	0.104108	-0.14008	0.21139	0.234774	0.0953453	0.283471
y419	0.0400116	-0.0345015	0.0522979	0.159366	0.112814	0.0639779	-0.13678	-0.0214845	-0.13678	0.160261	-0.13678	0.0778264	-0.686476	-0.0981459	-0.0790967	0.0697879	-0.0493103	-0.0566582	-0.0375983	0.112955	0.188053	0.127176	0.0571682	-0.0632462	0.112955	0.188053	0.127176	-0.147456	-0.226912	0.0914093	0.112955	0.188053	0.127176	0.432721	-0.217743	0.620511	0.460821	0.0787399	0.14338
y420	0.170946	-0.150479	-0.0616999	-0.13298	0.132251	0.0471629	-0.00846849	0.278907	-0.00846849	0.118013	-0.00846849	-0.397812	-0.831125	-0.118607	-0.132056	-0.017218	-0.0335182	-0.00190915	-0.0814634	0.00164615	0.0722655	-0.0342983	0.468915	-0.282541	0.00164615	0.0722655	-0.0342983	-0.152125	0.081482	-0.282997	0.00164615	0.0722655	-0.0342983	-1.20228	0.288363	0.831125	0.567185	0.67446	-0.0827065
y421	-0.0395021	0.138574	0.0934383	0.152283	0.343891	-0.0830631	-0.30033	0.15696	-0.30033	-0.0363888	-0.30033	-0.168113	-0.258989	-0.277843	-0.300737	-0.243158	0.149111	0.0633723	0.101768	0.267306	0.330803	0.293673	-0.43483	0.0597973	0.267306	0.330803	0.293673	-0.128731	-0.00345544	-0.140524	0.267306	0.330803	0.293673	0.229077	0.0266071	0.258989	0.127654	-0.0860099	0.127728
y422	-0.00941768	0.0248099	-0.00406513	-0.00237465	-0.0408807	0.0476352	-0.0161722	0.0711124	-0.0161722	-0.0394223	-0.0161722	-0.0166214	-0.0733004	0.0511422	0.0468856	0.0144542	-0.0373737	-0.0642938	-0.0322195	0.0110415	0.013343	0.0153907	-0.01797	-0.0459014	0.0110415	0.013343	0.0153907	0.0137685	0.0410027	0.0126309	0.0110415	0.013343	0.0153907	0.0477588	-0.0365924	0.0733004	0.11092	0.107896	0.111206
y423	-0.00119445	-0.0851913	-0.0159989	0.00693884	0.108261	-0.0746618	-0.034794	-0.284025	-0.034794	0.292757	-0.034794	0.214995	0.145523	-0.165852	-0.132521	-0.145007	0.0170713	0.0807609	0.119755	0.0635892	0.0357614	0.032191	0.199607	0.230294	0.0635892	0.0357614	0.032191	-0.148781	-0.298748	-0.233034	0.0635892	0.0357614	0.032191	0.0687289	0.0532088	-0.145523	-0.0929757	-0.165359	-0.122402
y424	0.000531299	0.0150309	-0.00884405	0.00399762	-0.0083231	0.00574474	0.00310966	0.0143379	0.00310966	-0.0492648	0.00310966	-0.0135787	0.0601912	0.0186979	-0.0167015	0.0138887	0.00463003	0.0128652	-0.00813903	-0.00829704	-0.00500778	-0.00175208	-0.114627	0.00122991	-0.00829704	-0.00500778	-0.00175208	0.0233279	0.0505083	0.0324535	-0.00829704	-0.00500778	-0.00175208	0.0227678	-0.0266934	-0.0601912	-0.0371511	-0.0724204	-0.0263772
y425	-0.144614	-0.0360507	-0.0901712	0.159146	-0.528128	0.265683	0.117831	-0.347727	0.117831	0.279548	0.117831	-0.179589	0.115676	0.407685	0.502707	0.757159	-0.386126	-0.397362	-0.526402	-0.0576096	-0.195516	-0.0716103	0.741735	0.00111698	-0.0576096	-0.195516	-0.0716103	0.021559	-0.202295	-0.0101907	-0.0576096	-0.195516	-0.0716103	0.089531	-0.0915829	-0.115676	0.510993	-0.113052	0.102042
y426	-0.028899	0.0179393	0.00565801	0.0217036	0.0293292	-0.0300295	-0.0281986	-0.0652191	-0.0281986	0.0321788	-0.0281986	0.0126458	0.125606	-0.0366357	-0.0608639	-0.0627137	0.0227231	0.0512393	0.0476507	0.0318519	0.0152826	0.0367666	0.0328827	0.0778702	0.0318519	0.0152826	0.0367666	-0.0139126	-0.106158	-0.0616227	0.0318519	0.0152826	0.0367666	0.0689072	0.0179384	-0.125606	-0.0687987	-0.0954515	-0.0811721
y427	0.00740618	0.0366307	0.0250398	-0.00345907	0.0598488	-0.0119744	-0.0404682	0.00660197	-0.0404682	-0.0842362	-0.0404682	0.0125512	-0.118007	-0.0304909	-0.0792467	-0.105371	0.0413323	0.0698728	0.0501905	0.0257893	0.0344137	0.0517217	-0.351934	0.00192275	0.0257893	0.0344137	0.0517217	0.0108414	0.102943	0.0570046	0.0257893	0.0344137	0.0517217	0.0210435	0.0423129	0.118007	0.014615	0.11742	-0.203832
y428	0.0154687	0.0146464	0.0480535	0.00342402	-0.0541355	0.0813535	-0.0117494	-0.00755522	-0.0117494	-0.0631273	-0.0117494	0.0240791	-0.105852	0.0742122	0.0475341	-0.00669259	-0.0612768	-0.00956459	-0.0150718	0.00171099	0.0100839	0.0251884	-0.215505	0.0390151	0.00171099	0.0100839	0.0251884	0.0129354	0.0819223	0.0128723	0.00171099	0.0100839	0.0251884	0.0684262	0.006308	0.105852	-0.08638	0.0626127	-0.180701
y429	-0.0176379	0.0378029	0.00916749	0.0242281	-0.141076	0.0607971	0.0626412	0.0434122	0.0626412	-0.140774	0.0626412	-0.0630021	0.0780642	0.154519	0.155628	0.151984	-0.0473537	-0.0765546	-0.0721111	-0.0693628	-0.0699057	-0.0556452	-0.0962727	-0.0521194	-0.0693628	-0.0699057	-0.0556452	0.107166	0.15137	0.138886	-0.0693628	-0.0699057	-0.0556452	-0.00636173	0.032196	-0.0780642	-0.0599177	-0.0908388	-0.146316
y430	-0.0542704	0.0357798	0.0611097	0.0628844	-0.237783	0.134858	0.0486545	-0.145254	0.0486545	-0.0474532	0.0486545	-0.0492668	-0.0311425	0.225456	0.246627	0.237013	-0.147185	-0.160167	-0.104377	-0.042491	-0.0253505	-0.069751	-0.110847	0.164367	-0.042491	-0.0253505	-0.069751	0.0782708	0.00838092	0.0674126	-0.042491	-0.0253505	-0.069751	0.130108	0.0346693	0.0311425	0.0339286	-0.015796	0.0868807
y431	0.101167	-0.0332495	-0.0403984	-0.127897	0.196052	-0.104247	0.00936209	0.0164469	0.00936209	-0.111948	0.00936209	0.121635	-0.233734	-0.150773	-0.0227566	-0.202818	0.149525	-0.013566	0.0847059	-0.0320014	-0.00407582	-0.00978565	-0.549191	-0.0626564	-0.0320014	-0.00407582	-0.00978565	-0.00124814	0.11789	0.152217	-0.0320014	-0.00407582	-0.00978565	0.0171967	-0.198275	0.233734	0.0567131	0.313501	-0.134021
y432	-0.0628298	-0.0117615	0.00243221	0.0715107	0.208599	0.0142604	-0.285689	-0.153649	-0.285689	0.446633	-0.285689	-0.0724387	-0.477614	-0.258326	-0.288563	-0.174608	-0.0639879	-0.012759	-0.0141174	0.310553	0.303754	0.260236	0.319694	0.221791	0.310553	0.303754	0.260236	-0.322314	-0.493346	-0.468062	0.310553	0.303754	0.260236	-0.0682838	0.120856	0.477614	0.676871	0.426118	0.323387
y433	-0.0902824	0.0501581	-0.0469805	0.00796262	0.186466	-0.315114	0.0383653	0.099434	0.0383653	-0.00827478	0.0383653	0.355638	0.197007	-0.213215	-0.183957	-0.169684	0.288364	0.160403	0.26232	-0.0249905	-0.0234265	-0.084673	0.371773	-0.058209	-0.0249905	-0.0234265	-0.084673	0.0751486	-0.0521838	0.0275083	-0.0249905	-0.0234265	-0.084673	0.139754	0.317307	-0.197007	0.229721	0.00364485	-0.478955
y434	0.0830379	0.108451	0.0353633	0.0723475	0.224599	-0.18299	0.0414289	0.425461	0.0414289	-0.532856	0.0414289	0.113455	0.257644	-0.0969403	-0.0487366	-0.255784	0.310649	0.128448	0.327529	-0.105258	-0.044348	0.000602507	-0.637799	-0.610052	-0.105258	-0.044348	0.000602507	0.213709	0.567565	0.682739	-0.105258	-0.044348	0.000602507	0.617746	-0.371167	-0.257644	-0.615766	-0.681768	-0.235856
y435	0.00224221	0.0248416	0.0080993	-0.0391513	-0.16305	0.0751893	0.0901026	0.0691272	0.0901026	-0.169112	0.0901026	-0.00275369	-0.0493711	0.181106	0.185502	0.204054	-0.0571335	-0.115893	-0.120715	-0.0991305	-0.0615097	-0.122491	-0.128272	0.0199928	-0.0991305	-0.0615097	-0.122491	0.123972	0.12166	0.127444	-0.0991305	-0.0615097	-0.122491	-0.0499304	0.0387241	0.0493711	0.0469395	0.12771	0.10794
y436	-0.0176109	-0.0546666	0.00726134	0.0501574	0.332082	-0.23134	-0.118353	-0.245848	-0.118353	0.317574	-0.118353	-0.0655167	0.024851	-0.380267	-0.292136	-0.370762	0.183155	0.212188	0.268253	0.142445	0.0872098	0.152667	0.177828	0.31141	0.142445	0.0872098	0.152667	-0.197112	-0.265662	-0.435048	0.142445	0.0872098	0.152667	0.0504724	-0.0956261	-0.024851	-0.0249452	-0.0881767	0.42576
y437	0.0649605	-0.0373824	-0.0106008	-0.104553	-0.217496	0.124427	0.158029	0.0553366	0.158029	-0.175803	0.158029	-0.00798624	-0.131553	0.235881	0.287035	0.0706845	-0.106042	-0.091035	-0.0678891	-0.167222	-0.206601	-0.107348	-0.124872	0.0224617	-0.167222	-0.206601	-0.107348	0.129839	0.274393	-0.000585137	-0.167222	-0.206601	-0.107348	-0.170999	-0.0544838	0.131553	-0.0800975	0.301011	-0.331889
y438	-0.188431	0.165085	0.240587	0.230247	-0.0986293	0.0100983	-0.0998997	0.269634	-0.0998997	-0.0184937	-0.0998997	-0.209609	0.345342	0.0830655	-0.0805695	0.231656	-0.0256621	0.109334	-0.00281057	0.107682	0.211823	0.00140143	0.829928	-0.266104	0.107682	0.211823	0.00140143	0.0574033	-0.164332	0.19779	0.107682	0.211823	0.00140143	0.429414	0.185327	-0.345342	-0.389887	-0.56929	0.525068
y439	0.056269	-0.0272394	-0.12192	-0.083889	-0.149899	0.00228302	0.203885	0.0178125	0.203885	-0.234705	0.203885	0.0619107	-0.124368	0.169252	-0.0216245	0.101973	0.01707	0.102732	0.0322048	-0.213562	-0.203027	-0.218067	-0.305587	-0.0603641	-0.213562	-0.203027	-0.218067	0.186322	0.216791	0.29517	-0.213562	-0.203027	-0.218067	-0.250599	0.0231925	0.124368	0.322178	0.193046	-0.0134486
y440	0.0258302	-0.0586304	-0.0550303	-0.0184019	-0.28151	0.102623	0.204717	-0.0494039	0.204717	-0.0804863	0.204717	0.011992	-0.183457	0.259643	0.263044	0.274082	-0.12449	-0.0879618	-0.110051	-0.193784	-0.230112	-0.182432	0.177733	0.0308331	-0.193784	-0.230112	-0.182432	0.135153	0.117628	0.0619156	-0.193784	-0.230112	-0.182432	-0.17105	0.0251496	0.183457	0.245663	0.183457	-0.185708
y441	0.0105174	-0.0144375	0.0231231	-0.0315335	0.0593669	-0.0355356	-0.0133139	-0.0716959	-0.0133139	0.0355914	-0.0133139	-0.00965424	0.0908056	-0.0619803	-0.072109	-0.0556491	0.0329222	0.0683605	0.0225559	0.0146206	0.0268716	0.00155967	-0.0972906	0.0689179	0.0146206	0.0268716	0.00155967	-0.029058	-0.0509073	-0.0174976	0.0146206	0.0268716	0.00155967	-0.103791	0.0607709	-0.0908056	-0.178169	-0.0395115	0.0521813
y442	0.00435232	-0.0179808	0.0271963	-0.0261311	0.0102862	0.0218943	-0.0278282	-0.0866871	-0.0278282	0.0730661	-0.0278282	-0.0352947	0.216796	-0.0193719	-0.0642333	-0.00732976	-0.03098	0.0443654	-0.0287892	0.032371	0.0470642	0.0099878	-0.0423434	0.093418	0.032371	0.0470642	0.0099878	-0.0503519	-0.098842	-0.054021	0.032371	0.0470642	0.0099878	-0.135345	0.0787827	-0.216796	-0.292206	-0.1693	0.0675364
y443	0.0230999	0.0121761	-0.140487	0.0636034	-0.0935371	0.0994206	0.0172164	-0.0125581	0.0172164	-0.0999446	0.0172164	0.125451	0.0919799	0.117054	0.039408	0.228837	-0.0759033	-0.142082	-0.164229	-0.0289751	-0.0378124	-0.00100378	-0.3689	-0.115858	-0.0289751	-0.0378124	-0.00100378	0.0411512	0.106641	0.221664	-0.0289751	-0.0378124	-0.00100378	0.406535	-0.36889	-0.0919799	0.239584	-0.335877	-0.246191
y444	-0.0320341	-0.0262351	0.00544675	0.0125159	-0.0100397	0.0193973	-0.0413918	-0.179447	-0.0413918	0.184165	-0.0413918	0.0370012	-0.0534475	-0.0288065	-0.00930677	-0.0668785	-0.0582435	-0.0217198	0.0396706	0.0608149	0.0364733	0.0397237	0.126011	0.0946134	0.0608149	0.0364733	0.0397237	-0.08705	-0.182205	-0.101293	0.0608149	0.0364733	0.0397237	0.0437373	0.0170255	0.0534475	0.128291	0.110334	0.0711873
y445	0.0145949	-0.0152567	0.0117764	0.0228192	0.0439086	-0.0150574	-0.0142563	0.0258448	-0.0142563	0.0308367	-0.0142563	-0.0851949	0.0606593	-0.0443498	-0.0348816	0.0862884	0.0146161	0.0465711	-0.101007	0.0144769	8.69974e-05	0.0375378	0.112319	-0.153815	0.0144769	8.69974e-05	0.0375378	-0.0297336	0.000552422	0.0657444	0.0144769	8.69974e-05	0.0375378	-0.0139523	-0.0664986	-0.0606593	-0.153942	-0.14962	0.224704
y446	0.0512992	-0.168595	-0.0240614	-0.0170267	0.190738	-0.349442	0.210003	-0.346998	0.210003	0.193182	0.210003	-0.0440141	0.254273	-0.268935	-0.261322	0.0324762	0.271245	0.403715	0.195262	-0.170905	-0.166454	-0.244765	0.414385	0.269766	-0.170905	-0.166454	-0.244765	0.00230997	-0.262583	-0.0465494	-0.170905	-0.166454	-0.244765	-0.192194	-0.112802	-0.254273	-0.292438	-0.391852	-0.0413951
y447	-0.0403816	0.0442541	0.0190976	-0.185884	0.0384808	-0.0395681	-0.0392943	-0.0907536	-0.0392943	-0.0127047	-0.0392943	0.100459	0.0624391	-0.0358992	-0.0804176	-0.173547	0.0421498	0.0649524	-0.0209985	0.0380035	0.0345628	0.00866157	-0.428545	0.0428579	0.0380035	0.0345628	0.00866157	0.0062506	0.0156638	0.0576412	0.0380035	0.0345628	0.00866157	-0.115208	0.133517	-0.0624391	-0.00331852	0.585725	0.0265856
y448	-0.10712	-0.00882583	-0.0780555	0.0548518	-0.194282	-0.135449	0.222612	-0.138096	0.222612	0.0181049	0.222612	0.313365	0.300746	0.116985	0.0616011	0.0928028	0.0581524	0.0794973	0.22204	-0.183964	-0.219154	-0.259991	0.563795	0.137566	-0.183964	-0.219154	-0.259991	0.175138	-0.0704505	0.0347711	-0.183964	-0.219154	-0.259991	0.563996	-0.175541	-0.300746	0.258238	-0.18132	-0.799613
y449	-0.0212508	0.0180341	0.104192	-0.0434685	-0.011542	0.00899591	-0.0187048	0.0721772	-0.0187048	0.00710406	-0.0187048	-0.184	0.210999	0.00939751	-0.0794167	0.0416532	-0.0111404	0.119019	-0.0605446	0.019777	0.0645898	-0.0245771	0.188924	-0.115405	0.019777	0.0645898	-0.0245771	-0.00174288	-0.0666675	0.0956876	0.019777	0.0645898	-0.0245771	-0.173232	0.0892408	-0.210999	-0.413938	-0.0601229	0.118978
y450	-0.085434	0.186453	0.110581	0.0334034	-0.399284	0.31739	-0.00353993	0.191646	-0.00353993	-0.384951	-0.00353993	-0.144623	0.64166	0.46663	0.460974	0.417189	-0.250044	-0.369172	-0.368246	-0.030133	0.0187788	-0.0155395	-0.548922	-0.272167	-0.030133	0.0187788	-0.0155395	0.216586	0.364569	0.485854	-0.030133	0.0187788	-0.0155395	0.187171	0.0840773	-0.64166	-0.701862	-0.504648	-0.124074
y451	-0.0133359	-0.0534048	0.0608005	0.0593886	-0.0244515	0.00053634	0.0105793	-0.228239	0.0105793	0.176307	0.0105793	0.0331502	-0.294618	-0.0200422	0.174901	0.143549	-0.0450301	-0.126058	-0.0644041	0.0116675	0.0119571	-0.0197561	0.224346	0.262951	0.0116675	0.0119571	-0.0197561	-0.0650723	-0.203879	-0.183446	0.0116675	0.0119571	-0.0197561	0.217028	-0.103758	0.294618	0.174761	0.147283	0.0957568
y452	0.0188028	-0.0999301	-0.0197011	0.0488336	0.566335	-0.567285	0.0197519	-0.311605	0.0197519	0.242433	0.0197519	-0.0150101	-0.146584	-0.62042	-0.563162	-0.516935	0.5132	0.564458	0.574741	0.00729053	-0.0209979	-0.00897195	0.327517	0.205123	0.00729053	-0.0209979	-0.00897195	-0.107221	-0.240477	-0.301283	0.00729053	-0.0209979	-0.00897195	0.0125902	-0.117201	0.146584	0.148033	-0.0455455	0.0102434
y453	-0.0165386	0.0455015	0.022873	0.025712	0.0507847	-0.10444	0.0371163	0.0575967	0.0371163	-0.140544	0.0371163	-0.0242682	0.094548	-0.031476	-0.0166513	-0.048069	0.123748	0.0830042	0.102318	-0.0467706	-0.0434799	-0.0285373	-0.13218	-0.053928	-0.0467706	-0.0434799	-0.0285373	0.0922721	0.153264	0.124155	-0.0467706	-0.0434799	-0.0285373	0.104409	-0.0180518	-0.094548	-0.119915	-0.113489	-0.117816
y454	-0.116707	0.163144	0.118216	0.0976232	-0.098221	0.166121	-0.184607	0.139303	-0.184607	-0.0714108	-0.184607	-0.14888	0.212628	0.129179	0.0967121	0.0557386	-0.135163	-0.16763	-0.135685	0.169128	0.189133	0.17757	-0.154391	-0.184044	0.169128	0.189133	0.17757	-0.00598402	0.0638667	0.123697	0.169128	0.189133	0.17757	0.163968	0.182842	-0.212628	-0.212628	-0.162413	-0.0452646
y455	0.062694	-0.00991391	-0.00972347	-0.0873795	0.0324517	0.159246	-0.129004	0.241981	-0.129004	0.0333573	-0.129004	-0.0994453	0.173623	0.00273501	0.029246	-0.0361818	-0.124059	-0.188874	-0.163341	0.11141	0.149905	0.112143	0.0331857	-0.230955	0.11141	0.149905	0.112143	-0.121324	-0.056692	-0.0210492	0.11141	0.149905	0.112143	-0.257199	-0.0119576	-0.173623	-0.311634	-0.116428	0.103059
y456	-0.0275688	-0.00236584	-0.0221788	-0.00702176	-0.145821	0.0845128	0.0337394	-0.0479005	0.0337394	0.0284957	0.0337394	-0.010402	0.235213	0.125865	0.237411	0.138003	-0.104469	-0.225069	-0.100018	-0.0237612	-0.0345208	-0.0450063	0.101321	0.00889836	-0.0237612	-0.0345208	-0.0450063	0.0213954	-0.0395652	0.0215759	-0.0237612	-0.0345208	-0.0450063	0.0753415	-0.0897411	-0.235213	-0.0867518	-0.142709	-0.169419
y457	0.109811	0.0149489	-0.136502	-0.146056	0.0836773	0.0895506	-0.0634168	0.335732	-0.0634168	-0.201052	-0.0634168	0.0662814	-0.301169	-0.000503933	-0.0185492	-0.114817	-0.00637727	-0.14787	-0.119164	0.0218301	0.0299169	0.0879258	-0.505322	-0.414854	0.0218301	0.0299169	0.0879258	-0.0068812	0.253004	0.228222	0.0218301	0.0299169	0.0879258	-0.190517	-0.120622	0.301169	0.347743	0.434411	0.197209
y458	-0.515246	0.34436	0.583417	0.321075	-0.400242	-0.280138	0.165134	-0.622313	0.165134	-0.167723	0.165134	0.109771	1.19238	0.286318	0.314759	0.0532381	0.166214	0.408302	0.476461	-0.108172	-0.139644	-0.208624	0.185343	0.949619	-0.108172	-0.139644	-0.208624	0.452533	0.140158	-0.132017	-0.108172	-0.139644	-0.208624	0.466086	1.40778	-1.19238	-1.3714	-0.653357	-0.686117
y459	-0.115663	0.19163	0.249688	0.342182	-0.102925	0.174661	-0.187398	0.0964739	-0.187398	-0.156167	-0.187398	-0.170609	0.132893	0.15357	0.428314	0.474259	-0.124016	-0.400451	-0.336555	0.162076	0.221824	0.204478	-0.18172	-0.312986	0.162076	0.221824	0.204478	0.0295546	0.129427	0.399419	0.162076	0.221824	0.204478	0.405101	0.323453	-0.132893	-0.500541	-0.79537	-0.181504
y460	-0.04022	-0.00328998	0.0429659	0.109955	-0.0200945	-0.108158	0.0880325	-0.108106	0.0880325	0.00227737	0.0880325	0.184048	0.0344891	0.0225421	-0.000981879	0.0483297	0.110606	0.190323	0.161843	-0.136438	-0.146375	-0.100218	0.318387	-0.109065	-0.136438	-0.146375	-0.100218	0.133148	0.100509	0.112107	-0.136438	-0.146375	-0.100218	-0.277938	0.651837	-0.223215	-0.10107	-0.255879	0.465872
y461	-0.0703021	-0.169633	-0.118752	0.384192	-0.400271	0.0998519	0.230117	-0.278985	0.230117	0.419387	0.230117	-0.491988	0.602602	0.240314	0.223946	0.380674	-0.259809	0.0416525	0.100188	-0.150138	-0.38435	-0.0966703	2.01741	0.0479486	-0.150138	-0.38435	-0.0966703	-0.0194948	-0.196742	-0.681339	-0.150138	-0.38435	-0.0966703	-1.48518	1.1593	-0.602602	-0.189674	-1.14048	0.0213356
y462	0.0542347	-0.0979065	-0.220447	-0.29791	-0.0844756	0.207308	-0.0685973	-0.26319	-0.0685973	0.253847	-0.0685973	0.16827	0.134919	0.055361	0.0503133	0.0309741	-0.236422	-0.194495	-0.22597	0.0831546	-0.0762656	-0.102913	-0.132245	0.377484	0.0831546	-0.0762656	-0.102913	-0.181061	-0.268763	-0.44783	0.0831546	-0.0762656	-0.102913	-0.227467	-0.274761	-0.134919	0.218856	0.424595	0.393079
y463	0.120995	-0.0966192	-0.154783	-0.20019	0.166515	-0.0838907	0.0383709	-0.110663	0.0383709	0.00949577	0.0383709	0.112463	0.484549	-0.150264	-0.131375	-0.185827	0.100141	0.081747	0.152936	-0.0464963	-0.105155	-0.1673	0.404147	-0.287013	-0.0464963	-0.105155	-0.1673	-0.0501228	0.098929	-0.482373	-0.0464963	-0.105155	-0.1673	-0.402218	-0.0579066	-0.484549	-0.44997	0.0431087	0.154038
y464	-0.00292892	-0.0364349	-0.0283112	-5.93351e-05	-0.0283854	0.191434	-0.165977	-0.119836	-0.165977	0.28114	-0.165977	-0.117711	-0.0572496	0.00214285	-0.0133695	0.015602	-0.217676	-0.125829	-0.231839	0.179099	0.110887	0.216178	0.0852632	0.193187	0.179099	0.110887	0.216178	-0.215534	-0.192542	-0.443089	0.179099	0.110887	0.216178	-0.280874	0.101287	0.0572496	0.0958796	0.116415	0.676342
y465	-0.0822585	0.00768374	0.0851926	-0.0804404	0.145584	-0.227729	-0.000112728	-0.410697	-0.000112728	0.141579	-0.000112728	0.176125	0.0993495	-0.1953	-0.0581816	-0.358361	0.178013	0.0441903	0.399702	0.024971	0.0991839	-0.121782	-0.287163	0.483352	0.024971	0.0991839	-0.121782	-0.0172872	-0.31422	-0.0415919	0.024971	0.0991839	-0.121782	0.587387	-0.316568	-0.0993495	-0.0090805	0.266852	-0.185237
y466	-0.00334509	0.035655	0.0643443	-0.0388375	0.255406	-0.24755	-0.0112011	0.00782214	-0.0112011	-0.0890736	-0.0112011	-0.0969206	0.0934198	-0.233866	-0.133215	-0.20973	0.26909	0.216843	0.126519	0.000431167	-0.0192832	0.0443736	-0.259016	-0.0721654	0.000431167	-0.0192832	0.0443736	0.0352238	0.157671	0.0848194	0.000431167	-0.0192832	0.0443736	0.105192	-0.137606	-0.0934198	-0.306902	0.0663004	0.0871591
y467	0.0103097	0.100938	0.034637	0.0135425	0.482866	-0.564739	0.0921836	0.260698	0.0921836	-0.415616	0.0921836	-0.121565	0.52506	-0.408701	-0.476523	-0.585774	0.638904	0.580089	0.704926	-0.129266	-0.0689295	-0.105609	-0.420859	-0.309797	-0.129266	-0.0689295	-0.105609	0.230204	0.386158	0.494173	-0.129266	-0.0689295	-0.105609	0.120095	-0.102853	-0.52506	-0.636646	-0.610042	-0.374559
y468	0.202559	-0.237537	-0.300719	-0.372736	-0.224974	0.295699	0.131833	0.0646366	0.131833	0.175662	0.131833	0.177975	-0.469773	0.201655	0.297166	0.11971	-0.319019	-0.402522	-0.385809	-0.120173	-0.195362	-0.106638	0.214078	-0.0249158	-0.120173	-0.195362	-0.106638	-0.117364	-0.0890253	-0.302019	-0.120173	-0.195362	-0.106638	-0.673674	-0.261902	0.469773	0.700724	1.0055	-0.218546
y469	-0.287788	0.243504	0.329878	0.257131	0.453944	0.0499741	-0.791707	-0.143753	-0.791707	0.636772	-0.791707	0.0338796	0.338279	-0.483467	-0.504137	-0.624182	-0.0794971	0.0931688	0.0371119	0.806468	0.740846	0.844201	0.120854	0.313234	0.806468	0.740846	0.844201	-0.562964	-0.537243	-0.905782	0.806468	0.740846	0.844201	-0.087083	1.23926	-0.338279	-0.515409	-0.193812	0.782905
y470	0.0248701	-0.0385828	-0.0180148	-0.151427	-0.183309	0.0516339	0.156545	0.102243	0.156545	-0.0539953	0.156545	0.0854426	-0.372141	0.189309	0.205268	0.124893	-0.0924797	-0.065211	-0.173132	-0.135412	-0.158072	-0.103188	-0.215144	0.141574	-0.135412	-0.158072	-0.103188	0.0968289	0.0583799	0.28693	-0.135412	-0.158072	-0.103188	-0.0632114	-0.0842409	0.301901	0.350049	0.322647	-0.0489964
y471	-0.0775243	0.0730313	0.0101728	-0.147113	-0.0678221	0.0607698	-0.0704721	0.152123	-0.0704721	0.0177814	-0.0704721	0.00422794	0.126511	0.295402	0.0683316	0.0763235	-0.351923	-0.0906268	-0.334379	0.129552	0.032468	0.110943	-0.13081	0.085591	0.129552	0.032468	0.110943	-0.0565206	-0.213177	0.155002	0.129552	0.032468	0.110943	0.152464	-0.134621	-0.495206	0.0375399	0.111898	-0.0154386
y472	0.0154959	-0.00889491	0.0165297	-0.026366	0.125607	-0.0735628	-0.0365488	0.255594	-0.0365488	0.0322416	-0.0365488	-0.121484	0.0678921	-0.121207	-0.160635	-0.124901	0.0779635	0.112369	0.0872101	0.0343484	0.0647951	0.0113246	0.282643	-0.264526	0.0343484	0.0647951	0.0113246	-0.0432433	0.113602	0.018115	0.0343484	0.0647951	0.0113246	-0.186597	0.0308861	-0.0678921	-0.135723	-0.060506	0.142477
y473	-0.016969	0.057875	-0.0811062	0.013052	0.061123	-0.0975055	0.0194136	0.114976	0.0194136	-0.159101	0.0194136	0.120977	0.0615736	-0.221551	-0.104811	-0.0719335	0.359399	0.0736298	0.0884583	-0.0799736	-0.0499247	-0.00347277	-0.225623	-0.145955	-0.0799736	-0.0499247	-0.00347277	0.137849	0.187976	0.161203	-0.0799736	-0.0499247	-0.00347277	0.212411	-0.0846446	0.219974	0.202141	-0.033882	-0.209508
y474	0.0163577	0.038898	-0.0279388	-0.110965	0.036358	-0.0595189	0.0395185	-0.0827935	0.0395185	-0.0631223	0.0395185	0.00411451	0.224009	0.136224	6.97829e-05	-0.0509637	-0.0584621	0.0287304	0.0373237	-0.038864	-0.0567389	-0.0973254	0.218325	-0.0800746	-0.038864	-0.0567389	-0.0973254	0.077762	0.106782	-0.352628	-0.038864	-0.0567389	-0.0973254	-0.259923	0.147674	0.13731	-0.206486	0.421009	0.117237
y475	-0.00699833	0.0285562	-0.114775	-0.0229482	0.022143	-0.0602555	0.0311141	-0.0249821	0.0311141	0.0574164	0.0311141	-0.0341591	0.170391	-0.165587	0.0937189	0.0884459	0.20028	-0.210905	0.0240032	-0.0061367	0.0024114	-0.135397	0.553621	-0.25667	-0.0061367	0.0024114	-0.135397	0.0346929	0.293634	-0.524776	-0.0061367	0.0024114	-0.135397	-0.300802	0.164474	-0.102107	-0.217517	0.60472	0.123801
y476	-0.0331402	-0.0396003	-0.0307485	-0.108962	-0.097221	-0.192187	0.256268	-0.166153	0.256268	-0.0711869	0.256268	0.186562	0.314872	0.0487273	-0.0458591	0.0513731	0.143694	0.315364	0.0813753	-0.232021	-0.300254	-0.24171	0.145794	0.128573	-0.232021	-0.300254	-0.24171	0.192421	0.132189	0.0477648	-0.232021	-0.300254	-0.24171	-0.139127	0.179518	-0.314872	-0.167191	0.125991	-0.482414
y477	-0.359208	0.224889	0.296804	0.284449	-0.599574	-0.0418036	0.282169	0.138745	0.282169	-0.23842	0.282169	-0.496072	-0.0707806	0.510028	0.719532	0.500455	-0.0477426	-0.0965949	0.0417937	-0.237396	-0.326134	-0.257799	1.36879	-0.341039	-0.237396	-0.326134	-0.257799	0.462285	0.299756	0.379377	-0.237396	-0.326134	-0.257799	0.921704	-0.252425	0.0707806	0.21403	0.319428	-0.138967
y478	-0.00346313	-0.00847012	-0.014241	-0.030418	-0.0522951	0.0434327	0.00539924	-0.000913781	0.00539924	0.0269374	0.00539924	-0.0123327	-0.0812972	0.0443396	0.053506	0.0915679	-0.0513882	-0.0521305	-0.119435	-0.00142149	-0.0156165	-0.00255128	0.0613557	-0.0901975	-0.00142149	-0.0156165	-0.00255128	-0.00704863	-0.0134832	0.0507197	-0.00142149	-0.0156165	-0.00255128	0.0259028	-0.0879015	0.0812972	0.124192	0.185789	0.0402468
y479	-0.0465415	-0.00805091	0.069362	0.12107	0.0199351	0.0136101	-0.0800867	0.172991	-0.0800867	0.197322	-0.0800867	-0.14327	-0.0179116	-0.0563301	0.217622	-0.0293206	-0.0500051	-0.164936	-0.00701356	0.0982842	0.0166759	0.157405	0.920757	-0.180687	0.0982842	0.0166759	0.157405	-0.106335	-0.0806483	-0.306301	0.0982842	0.0166759	0.157405	0.124304	-0.0386512	0.0179116	-0.113961	-0.128357	0.174189
y480	-0.0337517	0.0691264	0.0319346	0.0546888	0.08383	0.00489126	-0.122473	0.168474	-0.122473	-0.0174031	-0.122473	0.078363	0.0803825	-0.0602468	-0.0340843	0.0363005	0.0186919	-0.067193	-0.096077	0.110681	0.133212	0.114465	0.0349642	-0.197062	0.110681	0.133212	0.114465	-0.0415549	-0.00184443	0.0652383	0.110681	0.133212	0.114465	-0.00941003	0.277274	-0.0803825	-0.0641924	-0.151201	0.336597
y481	0.0900421	0.0684729	-0.181969	0.250394	0.321223	-0.100566	-0.130614	0.411263	-0.130614	-0.254888	-0.130614	0.0926828	-0.773561	-0.215546	-0.446104	-0.294349	0.206243	0.0781015	0.434046	0.0777761	0.186034	0.110697	-0.391101	-0.507968	0.0777761	0.186034	0.110697	-0.00930326	0.134923	0.471558	0.0777761	0.186034	0.110697	0.104144	0.0353949	0.773561	1.10476	-0.267666	0.271938
y482	-0.000592134	0.0121658	0.0477768	-0.0171698	0.0759803	-0.00543654	-0.0711359	0.00762076	-0.0711359	0.0358229	-0.0711359	-0.034026	0.0366656	-0.0682645	-0.073497	-0.0802779	0.0131523	0.020767	0.0171398	0.067278	0.100507	0.0459683	-0.0637015	0.124677	0.067278	0.100507	0.0459683	-0.0551123	-0.0754257	-0.128518	0.067278	0.100507	0.0459683	0.088822	-0.0794831	-0.0366656	-0.148849	-0.00854745	0.258974
y483	-0.0691564	0.0700545	-0.011484	0.114068	-0.0403103	0.00633687	-0.035183	-0.0404617	-0.035183	-0.0366676	-0.035183	-0.0291029	0.260974	0.040909	-0.0426612	-0.00176956	-0.00573817	0.0410142	0.040739	0.0348837	-0.00983701	0.075099	-0.11963	0.0811193	0.0348837	-0.00983701	0.075099	0.0351708	0.0952925	-0.062615	0.0348837	-0.00983701	0.075099	0.176163	0.0365298	-0.260974	-0.0640729	-0.355794	-0.330615
y484	0.101155	-0.0318907	-0.172122	-0.301493	0.238503	0.0411001	-0.178449	0.148937	-0.178449	0.0718107	-0.178449	-0.261811	0.0183633	-0.192327	-0.158499	0.198316	0.00507604	-0.150223	-0.681348	0.15536	0.1366	0.18154	-0.558051	-0.29968	0.15536	0.1366	0.18154	-0.187251	-0.0163169	0.0234379	0.15536	0.1366	0.18154	0.150823	-1.01929	-0.0183633	0.152691	0.585742	0.627142
y485	-0.0966774	0.129626	0.182757	0.269104	0.485038	-0.272303	-0.309413	-0.0217166	-0.309413	0.113889	-0.309413	0.124105	0.107765	-0.463072	-0.498742	-0.552589	0.294268	0.291921	0.555516	0.29843	0.389577	0.266177	-0.118393	-0.166144	0.29843	0.389577	0.266177	-0.168804	-0.232658	0.192739	0.29843	0.389577	0.266177	0.12501	0.67726	-0.107765	-0.285839	-0.668282	1.14907
y486	-0.00710304	0.0714629	-0.00797275	-0.0168125	0.514726	-0.401723	-0.120106	0.347018	-0.120106	-0.0800765	-0.120106	-0.0969954	-0.17652	-0.471819	-0.432958	-0.61449	0.444629	0.359847	0.428174	0.0986528	0.0651384	0.169504	0.0813758	-0.416954	0.0986528	0.0651384	0.169504	-0.0271899	0.172501	0.0575884	0.0986528	0.0651384	0.169504	-0.085983	0.0427683	0.17652	0.16678	0.297664	0.120922
y487	-0.249957	0.198958	0.270864	-0.00410441	0.2742	-0.185105	-0.339052	-0.152776	-0.339052	0.242093	-0.339052	0.341508	0.162194	-0.308199	-0.349256	-0.318054	0.151105	0.168695	0.120579	0.356052	0.451425	0.193371	-0.0464046	0.304481	0.356052	0.451425	0.193371	-0.157094	-0.433519	-0.202371	0.356052	0.451425	0.193371	-0.106182	1.16336	-0.162194	-0.112544	0.454308	0.427123
y488	0.0258294	0.051329	0.0331208	0.213808	-0.00289703	0.187831	-0.159105	0.347541	-0.159105	-0.0465409	-0.159105	-0.426808	-0.404705	0.054336	0.067496	0.202742	-0.136392	-0.172746	-0.211428	0.133385	0.138371	0.222494	0.256589	-0.66355	0.133385	0.138371	0.222494	-0.0820565	0.097563	0.311527	0.133385	0.138371	0.222494	-0.0739366	-0.0804435	0.404705	0.207121	-0.250817	0.649775
y489	-0.0916263	0.108208	0.345184	0.00341313	0.762149	-0.0719065	-0.781869	-0.129576	-0.781869	0.640498	-0.781869	-0.28867	0.984311	-0.73152	-0.505636	-0.723478	0.102536	-0.155565	0.0836349	0.737192	1.00639	0.643256	-0.179802	0.195936	0.737192	1.00639	0.643256	-0.628984	-1.18013	-0.316375	0.737192	1.00639	0.643256	-0.32807	0.587832	-1.10176	-1.52047	-1.29426	1.08995
y490	0.0219567	-0.00623575	-0.0259679	0.0207811	0.00163936	-0.00411062	0.0244279	-0.055384	0.0244279	-0.049634	0.0244279	0.0359954	-0.00266487	0.00765002	-0.00731974	0.0692	0.0134	0.000280033	-0.0091317	-0.0272858	-0.0189282	-0.0392872	0.064374	-0.0310789	-0.0272858	-0.0189282	-0.0392872	0.02105	0.0618289	-0.144642	-0.0272858	-0.0189282	-0.0392872	-0.0299556	0.0325718	0.00981228	-0.0102311	0.0200039	-0.0693569
y491	0.00187637	-0.0195226	-0.00944013	0.00262756	0.131127	-0.085913	-0.0433376	-0.10072	-0.0433376	0.11632	-0.0433376	0.0218836	0.108707	-0.146928	-0.132748	-0.130318	0.0701117	0.0844663	0.0915544	0.0572939	0.0388415	0.0413911	0.106576	0.0368757	0.0572939	0.0388415	0.0413911	-0.0768165	-0.114903	-0.145209	0.0572939	0.0388415	0.0413911	-0.0307977	0.0244696	-0.120818	-0.0844304	-0.119681	-0.0484446
y492	-0.0281312	0.0256236	0.00520574	0.0104281	0.000872942	0.00525139	-0.0342555	0.0471181	-0.0342555	0.0427397	-0.0342555	-0.0364744	0.0288505	-0.0497869	-0.0137026	0.0323026	0.0584428	-0.025083	-0.0906036	0.0169677	0.0439914	0.0687292	0.0391052	-0.076184	0.0169677	0.0439914	0.0687292	0.00865593	0.0132448	0.0104808	0.0169677	0.0439914	0.0687292	-0.022603	0.0555174	-0.254015	-0.00322976	-0.0507332	0.114091
y493	0.0683682	-0.196822	-0.0375876	-0.301203	-0.111776	-0.243587	0.423731	-0.217338	0.423731	-0.0855274	0.423731	0.231166	0.190971	0.117917	0.0833432	0.143753	0.0875687	0.251208	-0.167087	-0.402307	-0.372138	-0.277869	0.114422	0.241006	-0.402307	-0.372138	-0.277869	0.205486	-0.0152562	0.0235421	-0.402307	-0.372138	-0.277869	-0.234111	-0.138703	0.138056	-0.0272071	0.661285	-0.637085
y494	0.0175394	0.00178868	0.0107098	0.00242957	0.0138273	0.0138273	-0.0101152	-0.0303296	-0.0101152	-0.0303296	-0.0101152	-0.00103701	1.00935e-16	-0.000941897	0.0245487	0.014613	-0.000941897	-0.0086494	-0.00920354	0.00367248	-0.00518946	-0.00297988	-0.0248126	-0.00416885	0.00367248	-0.00518946	-0.00297988	-0.00188379	-0.0304396	-0.00758396	0.00367248	-0.00518946	-0.00297988	-0.00357736	-7.09208e-05	-1.12847e-16	0.0261006	0.00393324	0.0138431
y495	-0.0236089	-0.000162632	0.0254497	-0.050028	-0.00562902	-0.00562902	-0.0123509	0.0600566	-0.0123509	0.0600566	-0.0123509	-0.0308187	1.88496e-17	-0.0102187	0.0151361	0.017785	-0.0102187	0.00948168	-0.0771873	0.0202747	0.000831898	0.00937426	-0.0397412	0.135111	0.0202747	0.000831898	0.00937426	-0.0204374	-0.0555533	0.05677	0.0202747	0.000831898	0.00937426	0.000325265	-0.0322759	6.70245e-17	0.00444555	0.0473755	0.0914802
y496	-0.0334203	0.0419887	0.00828646	-0.0180814	0.0301009	0.0301009	-0.0936221	0.0344966	-0.0936221	0.0344966	-0.0936221	-0.0311773	1.76163e-17	-0.0258451	-0.026477	0.111837	-0.0258451	-0.0309151	-0.0628344	0.0936789	0.0656786	-0.0670839	0.111021	-0.0520742	0.0936789	0.0656786	-0.0670839	-0.0516902	0.0529998	-0.111545	0.0936789	0.0656786	-0.0670839	-0.0839774	0.118414	0.00873871	-0.0123803	-0.0284715	0.345464
y497	-0.0374685	0.00820613	0.0428446	-0.0819523	-0.00858058	-0.00858058	-0.0203074	0.0706261	-0.0203074	0.0706261	-0.0203074	-0.0245769	1.03807e-16	-0.0462538	0.0266693	0.0245085	0.0230175	0.00706145	-0.107127	0.0314425	0.00911379	0.000665856	0.0466492	-0.0858619	0.0314425	0.00911379	0.000665856	-0.0232364	0.0617946	0.0869441	0.0314425	0.00911379	0.000665856	-0.166816	0.148806	-0.0651284	0.124834	-0.0692769	0.122968
y498	0.00939982	-0.00563033	0.0211039	-0.014716	0.00165593	0.00165593	0.00608795	-0.0079966	0.00608795	-0.0079966	0.00608795	-0.00305916	1.28581e-16	0.000857059	0.0130229	0.000506061	0.000857059	0.00329934	-0.00950262	-0.00734445	0.00478171	-0.0057194	-0.0142712	0.0176775	-0.00734445	0.00478171	-0.0057194	0.00171412	-0.0259574	0.0105716	-0.00734445	0.00478171	-0.0057194	-0.0183684	0.00666707	-9.91615e-17	0.00869404	0.00755897	-0.0246045
y499	-0.00346283	-0.0212767	-0.0296231	0.0167113	-0.0271391	-0.0271391	0.0508154	0.0199403	0.0508154	0.0199403	0.0508154	0.0106617	1.61528e-17	0.0106461	-0.0168612	-0.00687331	0.0106461	-0.0176233	0.0199137	-0.0425689	0.00486141	0.00367096	0.0378384	-0.0159203	-0.0425689	0.00486141	0.00367096	0.0212922	0.04073	0.0100665	-0.0425689	0.00486141	0.00367096	-0.00472599	-0.015338	5.04652e-17	0.0276584	-0.012901	-0.159645
y500	0.0299546	-0.0127794	-0.082986	0.123061	0.0186064	0.0186064	-0.00725819	-0.0143128	-0.00725819	-0.0143128	-0.00725819	-0.0342481	-1.52908e-16	-0.00715625	-0.106699	0.125509	-0.00715625	-0.00365007	0.0218383	0.00153313	0.0273634	-0.0242863	0.186586	-0.24172	0.00153313	0.0273634	-0.0242863	-0.0143125	0.226704	-0.200411	0.00153313	0.0273634	-0.0242863	-0.082651	0.045744	2.22744e-16	0.0478414	-0.0726401	0.0260681
y501	0.00342696	-0.00306357	-0.0194884	0.00674357	-0.0214048	-0.0214048	0.0462365	-0.0438997	0.0462365	-0.0438997	0.0462365	0.0618775	-4.13785e-16	-0.258267	-0.0960855	-0.044737	0.31988	0.0531262	0.0818962	-0.0646762	0.0234709	-0.0304157	-0.0356246	-0.0207438	-0.0646762	0.0234709	-0.0304157	0.0616127	-0.0770012	0.0825797	-0.0646762	0.0234709	-0.0304157	0.0930537	-0.0504116	-0.633103	-0.0627644	0.0446387	-0.204014
y502	-0.00248184	-0.000396403	0.00235966	-0.00573189	-0.00137945	-0.00137945	0.000277056	0.00587583	0.000277056	0.00587583	0.000277056	-0.00201454	1.23117e-17	0.0100972	0.00150162	-0.00266598	-0.00730189	0.00150162	-0.00468025	-0.0031917	-0.000643577	0.00161434	-0.00465409	0.0126563	-0.0031917	-0.000643577	0.00161434	0.00279529	-0.00526496	0.00743028	-0.0031917	-0.000643577	0.00161434	0.000792806	-0.00409414	0.00577691	-7.04015e-18	0.00752256	0.00366521
y503	0.0164735	-0.00710405	-0.0195006	-0.00511194	0.0187048	0.0187048	-0.0209361	0.00930131	-0.0209361	0.00930131	-0.0209361	-0.0444796	4.17412e-16	0.00310623	-0.0156776	0.017896	-0.0628451	-0.0156776	-0.00264927	0.0526348	0.0118547	-0.0203587	0.0209702	0.00342667	0.0526348	0.0118547	-0.0203587	-0.0597389	0.00583443	-0.0651468	0.0526348	0.0118547	-0.0203587	0.0142081	-0.106878	0.170417	-1.02715e-15	0.285589	0.0908144
y504	-0.0129633	0.0121096	0.0162113	-0.0165032	-0.0154322	-0.0154322	0.0179011	-0.0283033	0.0179011	-0.0283033	0.0179011	0.0566989	1.92994e-16	-0.00106489	0.0121843	0.0964297	0.0357925	0.0121843	-0.117799	-0.022618	-0.00815722	0.00486647	-0.00417629	-0.0876509	-0.022618	-0.00815722	0.00486647	0.0347276	0.0120635	0.0570203	-0.022618	-0.00815722	0.00486647	-0.0242193	0.105699	-0.0518618	1.81135e-16	-0.142632	-0.0974389
y505	0.0237154	-0.263725	-0.0727444	0.0526818	0.0306095	-0.414484	0.40759	-0.804044	0.40759	0.336154	0.40759	0.0998239	-0.264051	-0.190616	-0.17445	0.0538855	0.254478	0.480496	0.37524	-0.327587	-0.37879	-0.376444	1.05479	0.533688	-0.327587	-0.37879	-0.376444	0.0638619	-0.425989	-0.511331	-0.327587	-0.37879	-0.376444	-0.213512	0.00583321	0.264051	0.439938	0.237568	-0.136937
y506	0.0535723	-0.0184949	0.0193419	-0.000364539	0.396367	-0.0687868	-0.274008	-0.147868	-0.274008	0.222349	-0.274008	0.0180308	-0.755285	-0.372983	-0.530064	-0.421237	0.0921717	0.265018	0.166811	0.262316	0.284388	0.254062	0.519177	-0.42611	0.262316	0.284388	0.254062	-0.280811	-0.344537	-0.521103	0.262316	0.284388	0.254062	-0.356882	0.321823	0.755285	0.546921	0.768805	-0.340112
y507	0.00127908	-0.00837566	-0.00570481	-0.00207909	0.00326596	0.00326596	-0.00525283	0.0278216	-0.00525283	0.0278216	-0.00525283	-0.0323667	3.41069e-17	-0.007997	-0.000690007	0.0417909	-0.007997	-0.00161059	-0.0514556	0.00761835	-0.00340421	0.00758565	-0.0174754	0.0966548	0.00761835	-0.00340421	0.00758565	-0.015994	-0.02182	-0.0202135	0.00761835	-0.00340421	0.00758565	0.0238616	-0.0736669	-9.68078e-17	0.00112191	0.0889679	0.0468461
y508	-0.005029	0.0365665	0.111282	-0.119764	0.00303218	0.00303218	-0.0110934	-0.0885482	-0.0110934	-0.0885482	-0.0110934	0.090545	6.13994e-16	0.0179928	0.0403329	0.0354434	0.0179928	0.125686	-0.185996	0.000580866	-0.0547369	0.0307882	-0.296915	0.287375	0.000580866	-0.0547369	0.0307882	0.0359856	-0.30896	0.150806	0.000580866	-0.0547369	0.0307882	0.0845344	0.0391239	-5.57416e-16	0.0191087	-0.105769	-0.0522359
y509	-0.555327	1.13825	0.411661	-0.105191	0.111801	1.04141	-1.70854	0.911552	-1.70854	-0.0433584	-1.70854	-1.2887	0.737041	0.382886	0.0897899	0.976697	-0.960198	-0.893455	-1.33869	1.71556	1.21533	0.256798	-0.206047	-1.22859	1.71556	1.21533	0.256798	-0.577312	0.438195	-0.454236	1.71556	1.21533	0.256798	0.467862	0.243483	-0.603233	-0.55786	0.179235	3.11915
y510	0.0230142	0.233699	-0.161148	-0.0217237	0.101344	0.956615	-1.03494	-0.00724205	-1.03494	0.690557	-1.03494	-2.10175	1.61893	0.0286785	-0.124525	0.321027	-0.830076	-1.23361	-1.24739	1.0351	1.19699	0.904639	-1.66274	0.126739	1.0351	1.19699	0.904639	-0.801398	-1.27507	0.151922	1.0351	1.19699	0.904639	-2.23394	0.160007	-1.63059	-0.255093	-1.00681	1.74308
y511	0.0536793	-0.131029	-0.179409	-0.0272097	0.190779	-0.422653	0.285553	-0.307346	0.285553	0.000174756	0.285553	0.160252	-0.364436	-0.171805	-0.159111	-0.166843	0.314654	0.326601	0.37802	-0.273878	-0.3469	-0.238386	-0.00362601	0.312239	-0.273878	-0.3469	-0.238386	0.142849	0.0757494	-0.0809921	-0.273878	-0.3469	-0.238386	-0.14441	-0.0866652	0.449084	0.680279	0.332194	-0.377283
y512	-0.10123	0.104424	0.08323	0.0923098	0.315029	-0.351651	-0.0646082	-0.249816	-0.0646082	-0.0462046	-0.0646082	-0.0572456	0.290399	-0.312899	-0.264316	-0.283495	0.35378	0.40547	0.383184	0.0635435	-0.0579235	-0.00737951	-0.16125	0.24385	0.0635435	-0.0579235	-0.00737951	0.0408808	-0.141394	0.0402383	0.0635435	-0.0579235	-0.00737951	0.25477	0.0691783	-0.290399	-0.35893	-0.335626	0.211699
y513	0.0620367	0.0239558	-0.208957	-0.10231	0.173228	-0.0482526	-0.062939	0.187535	-0.062939	-0.133002	-0.062939	0.117889	-0.43099	-0.1159	-0.105583	-0.211749	0.105581	-0.0419515	0.102863	0.0342749	-0.0614226	0.00657646	-0.222976	-0.242304	0.0342749	-0.0614226	0.00657646	-0.0103191	-0.0562316	0.194648	0.0342749	-0.0614226	0.00657646	0.00972244	-0.241182	0.43099	0.747391	0.495448	0.22972
y514	0.00155655	0.0295074	0.0429941	-0.035046	-0.12061	-0.013178	0.135344	0.0756561	0.135344	-0.22698	0.135344	-0.06432	0.257224	-0.168731	0.0637038	0.134664	0.241858	-0.106097	-0.0144715	-0.0436203	0.0853877	-0.155238	-0.31804	0.091916	-0.0436203	0.0853877	-0.155238	0.0731277	0.200538	0.0858493	-0.0436203	0.0853877	-0.155238	-0.0141701	-0.014251	-0.469009	-0.170144	-0.17665	-0.675157
y515	0.0650142	-0.072005	0.0329205	-0.104314	-0.128952	0.239548	-0.0455815	-0.126464	-0.0455815	0.131568	-0.0455815	0.0221339	-0.599507	0.124292	0.14881	0.169481	-0.244208	-0.101018	-0.320196	0.0479117	-0.0148723	0.0464015	-0.0717417	0.25819	0.0479117	-0.0148723	0.0464015	-0.119917	-0.120308	-0.274554	0.0479117	-0.0148723	0.0464015	-0.152673	-0.0336054	0.599507	0.245249	0.718226	0.129588
y516	0.0837145	-0.0946736	-0.134978	-0.253319	-0.262918	-0.0452098	0.391842	-0.0575423	0.391842	-0.27525	0.391842	0.133325	-0.0108668	0.255612	0.209184	0.213337	0.0379038	0.0938776	-0.0894582	-0.388189	-0.438039	-0.377198	-0.0112041	-0.0251282	-0.388189	-0.438039	-0.377198	0.293515	0.148715	0.289892	-0.388189	-0.438039	-0.377198	-0.0748188	-0.358541	0.0108668	0.11846	0.534325	-0.417443
y517	-0.0453421	0.129056	0.177313	0.184921	0.156458	0.00953433	-0.211334	-0.0662413	-0.211334	-0.0851496	-0.211334	0.178112	-0.284445	-0.100648	-0.19295	-0.101473	0.0462749	0.117521	0.130613	0.183429	0.252741	0.155781	-0.600212	0.13119	0.183429	0.252741	0.155781	-0.0543735	-0.0469625	0.152313	0.183429	0.252741	0.155781	0.471986	0.242758	0.284445	-0.0700591	-0.189845	-0.0570781
y518	0.329107	-0.290281	-0.337255	-0.0976173	-0.255247	-0.142154	0.726508	0.00375966	0.726508	-0.513881	0.726508	0.26855	-0.400887	0.281131	0.514088	0.476003	0.168038	0.127849	-0.131702	-0.73945	-0.979191	-0.441919	-0.150484	-0.382163	-0.73945	-0.979191	-0.441919	0.449169	0.954039	0.452126	-0.73945	-0.979191	-0.441919	-0.19983	-0.58588	0.400887	0.172645	-0.00899485	-2.31486
y519	0.375164	-0.231907	-0.109411	-0.280082	1.19862	-0.479088	-0.344365	-0.126513	-0.344365	0.481304	-0.344365	0.864746	-0.167342	-1.01798	-1.18984	-0.884855	0.468178	0.765922	0.179008	0.317896	0.314513	0.425766	-0.560114	0.212319	0.317896	0.314513	0.425766	-0.549803	-0.401471	-0.745244	0.317896	0.314513	0.425766	0.774976	-0.906794	0.0396439	-0.659772	-0.0365046	-0.507867
y520	0.255996	-0.084755	0.179164	0.210215	0.0230139	0.512559	-0.279576	-0.168181	-0.279576	0.0218479	-0.279576	0.137892	-0.762735	0.170954	0.152436	0.147262	-0.498156	-0.409593	-0.186287	0.242447	0.436321	0.249241	0.0925216	-0.389336	0.242447	0.436321	0.249241	-0.327202	-0.425068	-0.256205	0.242447	0.436321	0.249241	0.169719	0.0168015	0.643025	0.190049	0.318053	0.34612
y521	-0.349499	0.532921	0.345979	0.118613	-0.0561062	0.813763	-1.10716	0.794188	-1.10716	0.228876	-1.10716	-1.55758	0.744296	0.166451	0.214398	-0.19826	-0.681932	-0.944649	-0.815439	1.0484	1.07623	1.13231	-0.224018	-0.726485	1.0484	1.07623	1.13231	-0.515481	-0.0851997	-0.44284	1.0484	1.07623	1.13231	1.12038	-1.33095	-0.75862	-0.764663	0.0217445	0.324791
y522	-0.27183	-0.321358	-0.0648358	-0.994832	-0.232351	-0.43353	0.394051	0.827366	0.394051	1.11368	0.394051	0.336912	-0.944391	-0.163108	-0.0130975	-0.503841	0.0380715	0.428773	-0.712086	-0.196322	-0.480511	0.221094	0.737551	0.250476	-0.196322	-0.480511	0.221094	-0.125036	0.0181611	0.80049	-0.196322	-0.480511	0.221094	-1.09647	0.32419	0.944391	0.461796	0.621686	-1.75707
y523	0.848013	-1.08739	-1.35773	-0.843252	-0.632663	-0.870948	2.35162	-0.478986	2.35162	-0.41571	2.35162	1.26675	-0.400057	0.324658	0.48562	0.34803	0.755808	0.958668	0.780881	-2.16786	-2.80201	-1.97216	1.96163	0.0805278	-2.16786	-2.80201	-1.97216	1.08047	1.07646	0.0634937	-2.16786	-2.80201	-1.97216	-2.66668	-0.202947	-0.0789814	1.4788	0.756778	-2.932
y524	0.226085	-0.124884	-0.538175	-0.338018	0.203327	-0.0140578	0.0368166	0.666908	0.0368166	-0.114334	0.0368166	0.0437962	-1.36114	-0.107851	-1.20531	-0.121356	0.109534	0.527977	0.0318972	-0.126567	0.139155	-0.248559	-0.0520573	-0.394054	-0.126567	0.139155	-0.248559	0.00168307	-0.141419	0.184046	-0.126567	0.139155	-0.248559	-0.728389	-0.454978	1.19309	2.29976	1.4852	-0.861047
y525	0.0719775	0.166019	-0.37743	-0.377366	0.513598	0.728479	-1.1701	0.311814	-1.1701	0.528088	-1.1701	-0.514286	1.24948	-0.354934	-0.745253	-0.726336	-0.569815	-0.670919	-0.865225	1.09077	1.03874	1.2142	-2.04192	0.078291	1.09077	1.03874	1.2142	-0.924749	-0.374574	-1.07171	1.09077	1.03874	1.2142	-1.9297	0.754662	-1.24948	-0.464481	-0.289222	0.0805534
y526	-0.00608078	0.00885318	0.00358272	-0.0215383	-0.0071264	-0.0071264	0.00817201	-0.018911	0.00817201	-0.018911	0.00817201	0.0321182	1.54615e-16	-0.0136006	0.0140443	0.00168197	0.0357915	-0.0047649	-0.0212467	-0.0133378	-0.00569663	-0.00197352	-0.0288456	0.0178375	-0.0133378	-0.00569663	-0.00197352	0.022191	-0.0352251	0.0123785	-0.0133378	-0.00569663	-0.00197352	-0.00148744	0.030584	-0.00150377	0.0479832	-0.0242444	-0.0505534
y527	-0.00634646	0.00244756	-0.0146847	-0.0249307	0.0202681	-0.0231954	-0.00341914	0.0719123	-0.00341914	0.0284489	-0.00341914	-0.0032534	-0.0347707	-0.0631619	-0.0478462	-0.0769805	0.0550102	0.0254627	0.0455024	0.0105993	0.00769875	0.00654738	-0.00781456	-0.0197853	0.0105993	0.00769875	0.00654738	-0.00815171	0.0408061	0.0362207	0.0105993	0.00769875	0.00654738	-0.0426801	0.00860529	0.0676428	0.0598464	0.00205747	0.0372426
y528	0.0202414	0.00725582	-0.0254313	-0.0161991	0.0560933	-0.0346783	-0.00117369	0.0359688	-0.00117369	-0.0548028	-0.00117369	0.0601625	-0.0726173	-0.0766966	-0.0396675	-0.0700779	0.0925882	0.00913056	0.052255	-0.00863583	0.00510568	0.00162382	-0.0669912	-0.0539807	-0.00863583	0.00510568	0.00162382	0.0158916	0.0140817	0.0182813	-0.00863583	0.00510568	0.00162382	0.00241673	0.00312985	0.111528	0.0374001	-0.00560944	-0.0405742
y529	0.013239	-0.0306809	-0.0250345	-0.0215322	-0.0214498	0.0178221	0.0168667	0.0216917	0.0168667	-0.0329901	0.0168667	0.0200501	-0.00994599	0.0279748	0.0191691	0.0163347	-0.0112972	-0.0287584	-0.0167089	-0.0473586	-0.0154452	-0.021158	-0.0619227	0.00869731	-0.0473586	-0.0154452	-0.021158	0.0166777	0.0275536	0.00803765	-0.0473586	-0.0154452	-0.021158	-0.018803	-0.0516334	0.0644048	0.046754	0.0305342	-0.0306191
y530	0.0465267	-0.0731916	-0.0448269	-0.0510902	-0.00915664	-0.0448617	0.100545	-0.0098063	0.100545	-0.0375448	0.100545	0.0695485	-0.11631	-0.0478977	0.0157865	-0.0235472	-0.0121927	0.0361655	0.0771772	-0.0131012	-0.0967789	-0.10472	0.0273532	0.00814961	-0.0131012	-0.0967789	-0.10472	-0.0600904	0.0313791	0.0453672	-0.0131012	-0.0967789	-0.10472	-0.061365	-0.084722	0.479019	0.114977	0.125825	-0.0852152
y531	0.103958	-0.10215	-0.0993673	-0.223234	0.0543622	-0.176627	0.226223	0.146749	0.226223	-0.12769	0.226223	0.148672	-0.118385	-0.0531566	-0.0523519	-0.155181	0.177833	0.178543	0.130789	-0.226826	-0.225558	-0.198841	-0.176526	0.00932121	-0.226826	-0.225558	-0.198841	0.124676	0.127674	0.282653	-0.226826	-0.225558	-0.198841	-0.188585	-0.191452	0.118385	0.105277	0.192578	0.0108649
y532	-0.0110008	0.0355392	0.224891	0.377855	0.061956	0.121307	-0.194263	-0.0836299	-0.194263	0.414944	-0.194263	-0.250618	-0.529667	0.0900904	0.0906233	0.0694225	-0.274557	-0.126306	0.15431	0.220006	0.260573	0.154123	0.874128	-0.056537	0.220006	0.260573	0.154123	-0.184467	-0.0186566	-0.462833	0.220006	0.260573	0.154123	0.363711	0.0349563	0.326135	-0.0456928	-0.21348	0.218421
y533	-0.0488475	-0.00697523	0.0550748	-0.10314	-0.0448298	-0.0189351	0.0149174	0.0341703	0.0149174	0.103703	0.0149174	-0.0214221	-0.00484053	0.00761465	0.0385539	-0.0913497	-0.01828	0.0351143	-0.0405184	0.00369017	-0.0185934	0.0287286	-0.0405353	0.181636	0.00369017	-0.0185934	0.0287286	-0.0106654	-0.0957137	0.0980515	0.00369017	-0.0185934	0.0287286	-0.00976801	-0.0178465	0.00484053	-0.0175171	0.0788971	0.00710643
y534	-0.0739695	0.112207	0.268109	0.472952	0.0652621	0.0154387	-0.15467	-0.233852	-0.15467	-0.0340106	-0.15467	-0.0612675	-0.285945	-0.0397707	0.0153587	0.0790033	0.0100527	0.0751533	0.231043	0.141925	0.177597	0.162906	0.125106	-0.0374379	0.141925	0.177597	0.162906	-0.029718	0.0424238	-0.0780972	0.141925	0.177597	0.162906	0.840951	0.0250187	0.285945	-0.273547	-0.527783	-0.138788
y535	-0.00913067	0.0071918	0.0149063	-0.0347212	-0.031434	0.0118194	0.010484	-0.0410202	0.010484	-0.013798	0.010484	0.0212369	0.00362853	0.0301414	0.0219075	-0.0262938	-0.013112	-0.00348307	0.00808997	-0.00983767	-0.00351817	-0.0165173	0.0436278	0.0136917	-0.00983767	-0.00351817	-0.0165173	0.0170295	-0.00545729	-0.0868453	-0.00983767	-0.00351817	-0.0165173	-0.0495466	0.0672911	-0.00362853	-0.0139895	0.0705909	-0.0384823
y536	0.0106752	-0.00833886	-0.00632721	0.00469025	0.00622922	-0.0220634	0.0265094	-0.0434929	0.0265094	-0.0228432	0.0265094	0.0292639	-0.0515408	0.289944	0.00322578	-0.0445236	-0.212071	0.0137248	0.0752172	-0.0862112	-0.0232778	-0.0260034	0.0960422	-0.0877488	-0.0862112	-0.0232778	-0.0260034	0.0778724	0.0138255	-0.0249765	-0.0862112	-0.0232778	-0.0260034	-0.0520179	0.0606308	0.405079	0.0417285	-0.0182966	-0.0553607
y537	0.0425844	-0.076698	-0.0829781	-0.0312627	-0.0216689	0.0105	0.0537532	-0.0203299	0.0537532	0.0911721	0.0537532	0.0131099	-0.130097	0.00348303	0.0382049	-0.0464432	-0.0286859	-0.0182001	0.0238572	-0.0514952	-0.102983	-0.00867678	0.241444	-0.0438142	-0.0514952	-0.102983	-0.00867678	-0.0252028	-0.0151187	-0.103081	-0.0514952	-0.102983	-0.00867678	-0.315688	0.0952743	0.102758	0.202049	0.141209	-0.106126
y538	0.107031	-0.169956	-0.207639	0.00547597	-0.00675571	0.00398122	0.109805	-0.154406	0.109805	0.186	0.109805	0.203627	-0.32351	-0.0311328	-0.0226665	-0.0454122	-0.0418698	0.00376761	0.0800592	-0.0969531	-0.18874	-0.0291709	0.397182	0.0615741	-0.0969531	-0.18874	-0.0291709	-0.0730026	-0.0730164	-0.335624	-0.0969531	-0.18874	-0.0291709	-0.487847	0.212325	0.299142	0.546399	0.0666236	-0.367743
y539	0.0207717	0.0202398	-0.00381388	-0.0440119	0.11452	-0.0778116	-0.0159369	0.0982152	-0.0159369	-0.0863259	-0.0159369	0.0426154	0.0765695	-0.0871793	-0.104051	-0.171242	0.105153	0.0680764	0.128415	0.00226641	0.0321611	-0.00118475	-0.19501	-0.111369	0.00226641	0.0321611	-0.00118475	0.0179734	0.062173	0.140584	0.00226641	0.0321611	-0.00118475	0.00166852	-0.00741084	-0.0765695	-0.111219	-0.0239708	-0.102515
y540	-0.00940038	-0.0642386	-0.0318668	-0.202901	-0.0750077	-0.115898	0.181505	-0.157794	0.181505	0.0300114	0.181505	0.0766303	0.102381	0.025915	0.0661643	-0.0242531	0.0668052	0.0968635	0.0256916	-0.156959	-0.194895	-0.20434	0.163132	0.320685	-0.156959	-0.194895	-0.20434	0.0927202	-0.0502101	-0.206017	-0.156959	-0.194895	-0.20434	-0.334468	0.121492	-0.102381	0.00803102	0.511689	-0.372238
y541	0.00075494	-0.0166574	-0.0317968	-0.110408	0.0953676	-0.297801	0.203189	0.016087	0.203189	-0.154726	0.203189	0.0973459	0.598789	-0.105969	-0.154128	-0.0633616	0.2872	0.349206	0.152556	-0.197888	-0.226875	-0.199602	0.0547006	-0.0376018	-0.197888	-0.226875	-0.199602	0.181231	0.188417	0.142551	-0.197888	-0.226875	-0.199602	-0.176239	0.113969	-0.598789	-0.52935	-0.266244	-0.179409
y542	-0.0169812	0.022215	0.00454321	0.0176074	-0.00788056	-0.0291319	0.0200313	0.0545295	0.0200313	-0.0527138	0.0200313	-0.024497	0.0665745	0.0113698	0.0137664	0.00513115	0.0326211	0.012093	0.03291	-0.0217759	-0.0213163	-0.0204337	0.0518306	-0.0497529	-0.0217759	-0.0213163	-0.0204337	0.0439908	0.051853	0.048798	-0.0217759	-0.0213163	-0.0204337	0.0255851	0.0112647	-0.0665745	-0.0305456	-0.0688557	-0.0350383
y543	0.00169176	-0.0626507	-0.100803	-0.129326	-0.134159	0.13695	-0.00109987	0.0197393	-0.00109987	0.185669	-0.00109987	-0.0443059	0.515051	0.0935194	0.00707609	0.178262	-0.17759	-0.0978073	-0.287467	0.0214195	-0.0100715	-0.020121	0.393756	0.0717089	0.0214195	-0.0100715	-0.020121	-0.0840703	-0.190896	-0.271889	0.0214195	-0.0100715	-0.020121	-0.331399	-0.00737806	-0.515051	-0.228889	-0.153368	-0.211612
y544	-0.0972034	-0.0327551	0.0817979	0.0135112	-0.124319	0.162726	-0.135611	-0.375982	-0.135611	0.428283	-0.135611	0.294336	-0.099258	0.0376796	0.126708	0.189624	-0.249365	-0.193425	-0.284663	0.17893	0.148515	0.108549	0.332722	0.331832	0.17893	0.148515	0.108549	-0.211685	-0.454717	-0.357699	0.17893	0.148515	0.108549	0.15566	0.298433	0.099258	0.158379	0.323273	-0.308181
y545	-0.122277	0.104613	0.00491913	-0.0690975	-0.312257	0.172229	0.0177511	-0.00436369	0.0177511	-0.0870373	0.0177511	-0.0853749	0.488999	0.300482	0.158595	0.281974	-0.184005	-0.0881115	-0.337029	-0.0118633	-0.065564	-0.0140428	-0.114383	0.100572	-0.0118633	-0.065564	-0.0140428	0.116477	0.141371	-0.063504	-0.0118633	-0.065564	-0.0140428	-0.25851	0.335847	-0.488999	-0.184738	0.0888327	-0.0901009
y546	-0.0561329	0.098277	0.0315424	0.050743	0.0994687	-0.111943	-0.0436585	0.10412	-0.0436585	-0.138907	-0.0436585	-0.11476	0.146019	-0.0713726	-0.113232	-0.100076	0.140039	0.0936468	0.118912	0.0296105	0.0511273	0.0319068	-0.196753	-0.166291	0.0296105	0.0511273	0.0319068	0.0686665	0.119689	0.220296	0.0296105	0.0511273	0.0319068	0.10562	0.0163158	-0.146019	-0.0647786	-0.141601	0.228859
y547	0.0390686	-0.0725585	-0.0435654	-0.0295429	-0.311952	0.159598	0.191423	-0.00226088	0.191423	-0.0518843	0.191423	-0.0779283	-0.306748	0.289626	0.37748	0.316124	-0.181925	-0.211721	-0.172865	-0.180259	-0.209325	-0.172802	0.301198	-0.0550055	-0.180259	-0.209325	-0.172802	0.107701	0.0820894	0.0789455	-0.180259	-0.209325	-0.172802	-0.250983	-0.0116804	0.306748	0.302336	0.296792	-0.079752
y548	0.0119186	-0.0357622	0.0306875	-0.0290595	-0.018061	-0.0322114	0.062191	0.0071079	0.062191	0.0212584	0.062191	0.000449563	0.0113204	0.00216526	-0.00886106	-0.049735	0.0163157	0.100869	0.0800993	-0.0542431	-0.0613204	-0.0594237	0.250635	-0.056896	-0.0542431	-0.0613204	-0.0594237	0.018481	-0.0121305	0.0194019	-0.0542431	-0.0613204	-0.0594237	-0.151102	0.105499	-0.0113204	-0.138268	0.0428695	-0.204601
y549	0.0160216	-0.0386408	-0.0761415	-0.00898594	-0.0920947	-0.0137592	0.121876	-0.116332	0.121876	-0.0379963	0.121876	0.0841728	0.138129	0.0770153	0.132067	0.0791961	-0.00132028	-0.0523122	0.00725653	-0.114336	-0.155896	-0.0954386	-0.0745915	0.0980764	-0.114336	-0.155896	-0.0954386	0.075695	0.082502	0.011746	-0.114336	-0.155896	-0.0954386	-0.139656	0.0840389	-0.138129	0.00821046	-0.132799	-0.346235
y550	0.00402861	-0.0500298	0.0761766	-0.0191324	-0.0678358	0.0491203	0.0227441	-0.0174659	0.0227441	0.119288	0.0227441	-0.0239874	0.0935649	0.0371683	0.0062831	-0.0641434	-0.0797878	0.139088	0.0120041	-0.00741036	-0.0691949	0.0330069	0.434881	0.00184228	-0.00741036	-0.0691949	0.0330069	-0.0426195	-0.017948	-0.205005	-0.00741036	-0.0691949	0.0330069	-0.0606861	0.0396845	-0.0935649	-0.380631	0.00749743	-0.0950559
y551	0.00492625	0.0847061	-0.0281952	-0.104112	0.0162798	0.145018	-0.156372	0.0211396	-0.156372	-0.107599	-0.156372	-0.0552195	-0.102991	0.0434751	-0.0946816	-0.192884	-0.0852635	-0.119231	-0.0207606	0.126495	0.185718	0.109533	-0.869374	0.0908617	0.126495	0.185718	0.109533	-0.0417884	0.0504269	0.0527698	0.126495	0.185718	0.109533	0.17925	-0.286997	0.102991	0.202143	0.353709	0.570905
y552	0.00706125	0.0134548	0.0242088	-0.0133341	-0.0334721	0.0127581	0.0277753	-0.00691142	0.0277753	-0.0822622	0.0277753	0.0174751	-0.0730764	0.0471495	0.0885692	0.0415958	0.000919305	-0.0456135	-0.0216973	-0.034614	-0.0187469	-0.0332327	-0.177041	0.000238175	-0.034614	-0.0187469	-0.0332327	0.0480688	0.0742801	0.0969177	-0.034614	-0.0187469	-0.0332327	0.0219202	0.0128232	0.0730764	-0.0117054	0.0864377	-0.0713241
y553	0.0258998	-0.0785659	-0.0762075	-0.00873257	-0.0207429	-0.0675283	0.114171	-0.272833	0.114171	0.0697271	0.114171	0.199715	-0.277897	-0.0143678	0.0333175	0.00357572	0.0324176	0.0608819	0.0503611	-0.0966156	-0.170407	-0.0626694	-0.100076	0.229915	-0.0966156	-0.170407	-0.0626694	0.0180497	0.0161089	-0.112645	-0.0966156	-0.170407	-0.0626694	0.124189	-0.113879	0.277897	0.372584	0.277897	-0.42918
y554	-0.00551368	0.0346409	0.0162328	-0.0316294	-0.147387	0.0770766	0.0647968	0.0189869	0.0647968	-0.157692	0.0647968	0.049618	-0.103656	0.166805	0.16001	0.110051	-0.0576584	-0.101249	-0.0508391	-0.0745059	-0.0425274	-0.090841	-0.24682	-0.0515864	-0.0745059	-0.0425274	-0.090841	0.109147	0.121401	0.226583	-0.0745059	-0.0425274	-0.090841	0.0221556	0.0522203	0.103656	0.0937685	0.189042	0.00311945
y555	0.042116	-0.0454918	0.0287511	-0.021553	-0.0412847	-0.0438841	0.127285	-0.0214041	0.127285	-0.0750415	0.127285	0.00325876	0.0372276	0.0390342	-0.0268336	0.00733738	0.0416336	0.136803	0.1314	-0.12616	-0.0812182	-0.16029	0.0659422	0.00202319	-0.12616	-0.0812182	-0.16029	0.0806678	0.0121417	0.157322	-0.12616	-0.0812182	-0.16029	-0.00935881	-0.067792	-0.0372276	-0.203762	-0.131922	-0.245499
y556	0.0697868	-0.0888506	-0.00671823	-0.022644	-0.0937753	-0.101439	0.265001	-0.145686	0.265001	-0.138023	0.265001	-0.080026	0.507065	0.0810661	0.101303	0.0436994	0.0887295	0.146799	0.193093	-0.258646	-0.254821	-0.259437	-0.0253311	0.0498752	-0.258646	-0.254821	-0.259437	0.169796	0.135974	0.235882	-0.258646	-0.254821	-0.259437	-0.142207	-0.125819	-0.507065	-0.68609	-0.642929	0.214039
y557	0.014522	-0.0195926	-0.0551437	-0.00701683	-0.0176278	-0.0176278	0.0497776	-0.0200436	0.0497776	-0.0200436	0.0497776	0.0231494	-1.30395e-16	0.0142473	0.122219	0.10211	0.0142473	-0.147525	-0.0346794	-0.0480873	-0.0298384	-0.0744476	-0.0228367	0.151525	-0.0480873	-0.0298384	-0.0744476	0.0284947	-0.0250053	-0.0663891	-0.0480873	-0.0298384	-0.0744476	-0.0163409	-0.0567848	2.07076e-16	0.141804	-0.0471854	-0.187004
y558	0.0528523	-0.0163276	-0.0473852	0.0517884	-0.0376367	0.136886	-0.0463969	0.164198	-0.0463969	-0.0103249	-0.0463969	-0.196866	-0.139618	0.0619865	0.0480528	0.00227226	-0.112536	-0.121403	-0.0330427	0.034222	0.0259647	0.0825589	0.0940511	-0.29187	0.034222	0.0259647	0.0825589	-0.0505496	0.0474481	0.100874	0.034222	0.0259647	0.0825589	-0.00765491	-0.253987	0.139618	0.102785	-0.138142	0.353013
y559	-0.00674821	-0.0253022	0.020031	-0.0725619	0.0788141	-0.0256788	-0.0598836	0.0447938	-0.0598836	0.149287	-0.0598836	-0.10641	0.0835943	-0.100181	-0.249825	-0.0470203	0.0043118	0.195463	-0.0614824	0.0705671	0.0743938	0.0359408	0.321447	-0.0633064	0.0705671	0.0743938	0.0359408	-0.0958693	-0.171359	-0.108702	0.0705671	0.0743938	0.0359408	-0.410527	0.233032	-0.0835943	-0.108932	0.130393	0.251012
y560	0.0722509	-0.0896951	0.138398	-0.169276	-0.0285157	0.103243	-0.00247598	-0.0296807	-0.00247598	0.12706	-0.00247598	-0.125301	0.234707	0.0168862	0.0790011	-0.0783131	-0.114872	-0.00676087	-0.0459891	0.00829073	0.0661579	-0.044974	0.195029	-0.0519928	0.00829073	0.0661579	-0.044974	-0.0979859	-0.185841	0.013395	0.00829073	0.0661579	-0.044974	-0.750084	0.431959	-0.234707	-0.802972	0.00891898	-0.0715336
y561	-0.00456703	-0.0455047	0.00178392	0.0850094	0.0102431	0.0114741	-0.0262843	-0.163126	-0.0262843	0.171932	-0.0262843	0.00842318	-0.0169935	-0.0436243	-0.00746001	-0.0990309	-0.0448552	-0.00869099	0.138313	0.0429748	0.0179349	0.0457278	0.190958	-0.060212	0.0429748	0.0179349	0.0457278	-0.0884795	-0.158017	0.0374905	0.0429748	0.0179349	0.0457278	-0.0362543	0.0905332	0.0169935	0.0169935	-0.20489	0.0834934
y562	0.0474981	0.0143019	0.0352603	0.0717326	-0.128981	0.0800389	0.0964401	0.175915	0.0964401	-0.234342	0.0964401	0.00828819	-0.213224	0.170181	0.0251775	0.197502	-0.0388389	0.0552379	-0.00689978	-0.11704	-0.0451551	-0.118869	-0.0312366	-0.264666	-0.11704	-0.0451551	-0.118869	0.131342	0.165283	0.392152	-0.11704	-0.0451551	-0.118869	-0.04603	0.128115	0.213224	0.0162333	-0.166898	-0.238495
y563	0.180987	-0.19169	-0.315589	-0.325305	0.0220872	-0.211514	0.370414	0.102644	0.370414	-0.157317	0.370414	0.127756	-0.170364	-0.0292225	-0.256633	-0.0165027	0.204378	0.344716	0.0681982	-0.366846	-0.403672	-0.377001	0.0625413	-0.137747	-0.366846	-0.403672	-0.377001	0.175156	0.18187	0.167868	-0.366846	-0.403672	-0.377001	-0.270429	-0.615386	0.170364	0.540911	0.596731	-0.269586
y564	0.085446	-0.164602	-0.292949	-0.11145	-0.0774353	-0.148804	0.311685	-0.12772	0.311685	0.0112298	0.311685	-0.0265823	0.00652619	0.0246645	-0.00295919	0.0345024	0.096033	0.204581	0.0162059	-0.2853	-0.49457	-0.162158	0.256817	-0.154364	-0.2853	-0.49457	-0.162158	0.120697	0.256943	0.00268154	-0.2853	-0.49457	-0.162158	-0.422504	-0.258526	-0.00652619	0.433097	0.221013	-0.997182
y565	-0.0696285	0.116406	0.0539711	0.168046	0.11262	0.059461	-0.241709	0.084907	-0.241709	0.031748	-0.241709	-0.119869	0.143418	-0.0225893	-0.111334	0.0108842	0.0305696	-0.0581747	0.0367166	0.108426	0.223479	0.120445	-0.0289304	-0.0606844	0.108426	0.223479	0.120445	0.00798026	-0.00375975	-0.0839589	0.108426	0.223479	0.120445	0.0638923	0.224291	-0.496491	-0.114675	-0.559934	0.378055
y566	0.0991142	-0.16583	-0.223636	-0.203016	-0.131541	-0.165207	0.395862	-0.237949	0.395862	-0.0966016	0.395862	0.23831	-0.00988258	0.087064	0.127925	0.123521	0.12073	0.0957967	0.0504624	-0.373624	-0.447358	-0.376999	-0.0712498	0.27182	-0.373624	-0.447358	-0.376999	0.207794	0.155588	0.00374462	-0.373624	-0.447358	-0.376999	-0.257787	-0.195499	0.00988258	0.331952	0.340451	-0.5455
y567	0.181906	-0.0897876	0.16194	0.0980342	0.140002	0.122465	-0.0805615	0.260599	-0.0805615	-0.0138866	-0.0805615	-0.440413	-0.169135	-0.0785898	0.0177453	0.446212	-0.0610534	-0.0326215	-0.421597	0.0498556	0.176816	0.0734193	0.22681	-0.902906	0.0498556	0.176816	0.0734193	-0.139643	-0.0685974	0.738678	0.0498556	0.176816	0.0734193	0.514134	-0.966266	0.169135	-0.766147	-0.677826	0.632202
y568	-0.43756	0.260384	0.484642	-0.0405934	-0.287561	0.0919478	-0.241946	0.0572297	-0.241946	0.335913	-0.241946	-0.528024	1.06762	0.169444	0.269797	-0.152868	-0.210065	0.0175824	-0.190015	0.301005	0.197262	0.30229	0.721621	-0.437361	0.301005	0.197262	0.30229	-0.0406205	-0.245945	0.494938	0.301005	0.197262	0.30229	0.637772	-0.0238037	-1.06762	-1.25354	-0.113499	0.834923
y569	0.0120808	0.0585994	-0.0308746	-0.0445651	-0.0609803	-0.122396	0.195457	0.0582465	0.195457	-0.395417	0.195457	0.0521886	-0.15012	0.1081	0.0129982	0.03724	0.169516	0.118599	0.153963	-0.219017	-0.162472	-0.235768	-0.563582	0.0189059	-0.219017	-0.162472	-0.235768	0.277617	0.332994	0.380687	-0.219017	-0.162472	-0.235768	0.163813	-0.140545	0.15012	0.239487	0.207262	-0.650848
y570	-0.0295487	0.0190585	-0.019033	0.00244783	-0.0536826	0.045018	-0.0208841	0.0460362	-0.0208841	0.0228061	-0.0208841	-0.0701659	0.0313846	0.0466891	0.0196293	-0.000900488	-0.0520115	-0.0517072	-0.0145632	0.0243808	0.0130449	0.0179115	0.121614	0.0143762	0.0243808	0.0130449	0.0179115	-0.00532238	-0.0212329	-0.0847917	0.0243808	0.0130449	0.0179115	0.0627678	-0.100912	-0.0313846	0.106521	0.0469453	0.146675
y571	0.0019669	0.0390602	0.0448452	0.0784526	-0.0153771	0.0811434	-0.0637994	0.0400727	-0.0637994	-0.0573149	-0.0637994	-0.0317918	0.0129082	0.0427285	0.062543	0.0625408	-0.053792	-0.0973748	-0.0501859	0.0501237	0.079677	0.0660977	-0.180042	-0.1555	0.0501237	0.079677	0.0660977	-0.0110636	0.0412321	0.188825	0.0501237	0.079677	0.0660977	0.100752	0.0278478	-0.0129082	-0.137467	-0.251868	-0.241456
y572	-0.10847	0.161873	0.148839	0.12018	0.233262	0.0547304	-0.396462	0.362627	-0.396462	0.127783	-0.396462	-0.160786	-0.38767	-0.19766	-0.0540841	-0.264042	-0.0191284	-0.196384	-0.016836	0.378661	0.399307	0.401057	0.289264	-0.441696	0.378661	0.399307	0.401057	-0.216788	-0.122668	-0.0538283	0.378661	0.399307	0.401057	0.150557	0.228018	0.38767	0.269408	0.357136	-0.741792
y573	-0.105839	-0.00326458	0.114253	0.0727673	-0.191367	0.0143473	0.0711805	-0.00155441	0.0711805	0.150292	0.0711805	-0.142246	0.519192	0.118631	0.23561	0.157411	-0.0870832	-0.105351	0.0452351	-0.0348125	-0.0160051	-0.129878	0.957691	0.149349	-0.0348125	-0.0160051	-0.129878	0.031548	-0.244745	-0.203633	-0.0348125	-0.0160051	-0.129878	0.108357	0.0389928	-0.519192	-0.489259	-0.478674	-0.432128
y574	0.0220517	-0.0153125	-0.0123619	0.0632186	-0.00159256	0.0124971	0.0111472	0.0047764	0.0111472	-0.00931325	0.0111472	-0.0525497	0.0405386	0.0060854	0.0181636	0.0903311	-0.00800425	-0.0206405	-0.0282688	-0.0133936	-0.00988505	0.00115636	0.0302939	-0.186629	-0.0133936	-0.00988505	0.00115636	-0.00191885	0.00952693	0.190952	-0.0133936	-0.00988505	0.00115636	0.0174164	-0.0564737	-0.0405386	-0.0683458	-0.284046	0.106313
y575	0.100479	-0.294646	-0.164645	-0.380876	-0.000456164	-0.166754	0.267689	-0.341649	0.267689	0.415292	0.267689	0.153579	0.0380127	-0.128989	0.0273543	-0.227338	0.0373092	0.146029	0.0930347	-0.202966	-0.338028	-0.246573	0.76887	0.20697	-0.202966	-0.338028	-0.246573	-0.0916797	-0.30824	-0.387666	-0.202966	-0.338028	-0.246573	-0.5746	-0.212467	-0.0380127	0.084148	0.824296	-0.247032
y576	0.024291	0.0209402	0.0616068	0.246495	0.0485486	0.182325	-0.206583	-0.00663732	-0.206583	0.0951801	-0.206583	-0.0998735	-0.302028	-0.0183945	0.0730503	0.0143679	-0.152171	-0.295326	0.0518893	0.191506	0.283883	0.180238	-0.114626	-0.353302	0.191506	0.283883	0.180238	-0.170565	-0.208981	0.378559	0.191506	0.283883	0.180238	0.32222	-0.117343	0.302028	0.121634	-0.536674	0.358828
y577	-0.00234216	-0.00426794	0.000989737	0.0141004	-0.02152	0.0124868	0.0066911	-0.0261632	0.0066911	0.010797	0.0066911	0.0227936	-0.0505102	0.0171133	0.0177208	0.0430456	-0.0168935	-0.0120208	-0.0217598	-0.00448773	-0.00471031	-0.00718534	0.0160838	0.0235049	-0.00448773	-0.00471031	-0.00718534	0.000219792	-0.0146015	-0.00433427	-0.00448773	-0.00471031	-0.00718534	0.00687575	0.0290822	0.0505102	0.0565483	0.0147412	-0.0630541
y578	0.0212061	0.00918784	-0.0241211	-0.0319726	0.00165278	0.0437943	-0.0242409	-0.0429657	-0.0242409	-0.0457348	-0.0242409	0.00788959	-0.0570794	0.0186099	-0.0636117	0.0219841	-0.0235316	0.0309983	-0.0919918	0.0141096	0.00849231	0.038035	-0.371204	0.0445001	0.0141096	0.00849231	0.038035	-0.00492176	0.0725662	0.0173691	0.0141096	0.00849231	0.038035	0.027269	-0.0874913	0.0570794	0.0500756	0.103173	0.0721668
y579	-0.000588421	-0.00953071	-0.00764804	0.00653088	-0.00497881	0.00507971	-0.000689323	-0.0177273	-0.000689323	0.0304583	-0.000689323	-0.00847781	0.0103477	-0.00176728	0.00270137	0.0134341	-0.0118258	-0.00301808	-0.0152854	0.00406237	-0.00733133	0.00838226	0.0536512	0.00164143	0.00406237	-0.00733133	0.00838226	-0.0135931	-0.0184813	-0.0263494	0.00406237	-0.00733133	0.00838226	-0.0122018	-0.0063355	-0.0103477	0.00634105	-0.0204821	0.013965
y580	-0.0864714	0.0114249	0.0214657	0.0467755	-0.279462	-0.0214768	0.214468	-0.126321	0.214468	-0.0758	0.214468	-0.191909	0.431593	0.229432	0.260462	0.217705	-0.0285542	0.0196553	0.0143115	-0.189452	-0.258652	-0.185241	0.333032	0.0348996	-0.189452	-0.258652	-0.185241	0.200877	0.136871	0.10615	-0.189452	-0.258652	-0.185241	0.144424	-0.170195	-0.431593	-0.280761	-0.283279	-0.0197034
y581	0.0413606	-0.0985858	-0.0105552	0.023063	-0.26606	0.101538	0.205883	0.000406401	0.205883	0.00715363	0.205883	0.0608389	0.00728725	0.227909	0.241833	0.218128	-0.139688	0.0118155	-0.061107	-0.186807	-0.264203	-0.133958	0.597464	0.0081112	-0.186807	-0.264203	-0.133958	0.0882217	0.102609	-0.125434	-0.186807	-0.264203	-0.133958	-0.280364	0.213765	-0.00728725	-0.158024	-0.128633	-0.723491
y582	-0.107838	0.120449	0.108192	0.408573	-0.353553	0.302542	-0.0568262	0.0120229	-0.0568262	-0.0888449	-0.0568262	-0.31171	0.310835	0.36196	0.352943	0.458755	-0.294134	-0.273395	-0.178203	0.0526225	0.0286442	0.128021	0.168622	-0.0585009	0.0526225	0.0286442	0.128021	0.0678263	0.138252	0.0859159	0.0526225	0.0286442	0.128021	0.212896	0.220445	-0.310835	-0.340078	-1.14185	0.296442
y583	-0.0599471	0.0909096	0.0296807	-0.0212027	0.041648	-0.0284507	-0.0731444	0.185449	-0.0731444	-0.07969	-0.0731444	0.00928047	0.0524754	-0.0210064	-0.0285927	-0.0773338	0.0490923	0.0415059	-0.0574737	0.0628236	0.0167675	0.113605	-0.00326307	-0.173329	0.0628236	0.0167675	0.113605	0.0280859	0.170783	-0.0235238	0.0628236	0.0167675	0.113605	-0.191467	0.360082	-0.0524754	-0.018053	0.231434	-0.137053
y584	-0.0330337	0.112897	0.135404	0.41201	-0.0116144	0.153991	-0.17541	-0.0927811	-0.17541	-0.0972138	-0.17541	-0.0139239	-0.0777135	0.0648566	0.05231	0.0224321	-0.100748	-0.219387	0.272476	0.148789	0.302481	0.117102	-0.491749	0.150704	0.148789	0.302481	0.117102	-0.0358917	-0.0995684	0.236073	0.148789	0.302481	0.117102	0.609063	0.0703581	0.0777135	-0.102327	-1.11752	0.225867
y585	0.203643	-0.250871	-0.183885	-0.278268	-0.213582	-0.127742	0.544967	-0.276227	0.544967	-0.19964	0.544967	0.484842	-0.909474	0.182097	0.263468	0.353099	0.0962565	0.0496106	-0.0305602	-0.529224	-0.496964	-0.600807	-0.174432	-0.0166363	-0.529224	-0.496964	-0.600807	0.278353	0.120575	0.571568	-0.529224	-0.496964	-0.600807	-0.207673	-0.224152	0.909474	0.898203	1.07751	-0.749489
y586	0.0553605	-0.142913	0.193551	-0.0178793	0.635174	-0.236287	-0.343527	-0.238059	-0.343527	0.661547	-0.343527	-0.446702	-0.946779	-0.693543	-0.594487	-0.624444	0.177918	0.381338	0.285297	0.372711	0.4067	0.321267	0.557339	0.133766	0.372711	0.4067	0.321267	-0.515625	-0.709872	-0.508928	0.372711	0.4067	0.321267	-0.540597	0.0712927	0.946779	0.263218	0.812076	0.84876
y587	-0.111296	-0.0733086	0.00605522	-0.359093	0.295731	-0.415424	0.00839671	-0.262457	0.00839671	0.434121	0.00839671	0.131044	0.0144617	-0.418801	-0.33245	-0.641906	0.292355	0.433811	0.286534	0.0531382	-0.095306	-0.00372029	0.643132	0.296461	0.0531382	-0.095306	-0.00372029	-0.126447	-0.30834	-0.593907	0.0531382	-0.095306	-0.00372029	-0.427459	0.243453	-0.0144617	0.214352	1.40138	0.0338377
y588	0.118631	-0.0601666	-0.0225118	0.111486	0.127929	-0.0864584	0.0771605	0.0717027	0.0771605	-0.133922	0.0771605	0.0528955	-0.107916	-0.0889527	-0.124985	-0.0794389	0.125435	0.0923925	0.308721	-0.0966486	0.0100805	-0.117796	-0.103142	-0.0868314	-0.0966486	0.0100805	-0.117796	0.0364819	0.00528047	0.277693	-0.0966486	0.0100805	-0.117796	0.236942	-0.27387	0.107916	-0.0932003	-0.623069	-0.34905
y589	-0.0898215	0.217996	0.201473	0.00471351	-0.102766	0.330943	-0.317999	0.467953	-0.317999	-0.156345	-0.317999	-0.426125	0.29777	0.171008	0.295442	-0.113635	-0.262701	-0.430897	-0.129764	0.309689	0.336928	0.248113	-0.271267	-0.589916	0.309689	0.336928	0.248113	-0.0916937	0.335832	0.229927	0.309689	0.336928	0.248113	-0.218003	0.305881	-0.194525	-0.613796	0.27091	1.41998
y590	0.223876	-0.179643	-0.226482	0.225897	0.659179	-0.571968	0.136665	-0.184725	0.136665	-0.0454903	0.136665	0.0793442	-1.35017	-0.62969	-0.57611	-0.4822	0.601457	0.470355	0.79682	-0.15141	-0.120727	-0.0887229	-0.384268	-0.13899	-0.15141	-0.120727	-0.0887229	-0.0282327	0.0169463	0.39775	-0.15141	-0.120727	-0.0887229	-0.0268383	-0.297922	1.35017	1.37392	0.0487895	-0.338373
y591	-0.059776	-0.0118065	-0.00512874	-0.0501229	-0.0338267	-0.01817	-0.00777934	0.144504	-0.00777934	0.128847	-0.00777934	-0.044725	-0.0280091	0.00271562	-0.0276461	-0.00608481	-0.0129411	0.00103111	-0.066967	-0.00158104	0.0214863	0.0229289	0.0806568	0.0495053	-0.00158104	0.0214863	0.0229289	-0.0102255	0.0501694	0.0453496	-0.00158104	0.0214863	0.0229289	-0.0564298	0.00442264	-0.00384722	-0.0204481	0.0688005	0.092749
y592	-0.00686178	-0.0399227	-0.0369485	0.0950111	0.0202357	-0.0277794	0.000681913	-0.0446781	0.000681913	0.0033371	0.000681913	0.0114304	0.0877626	0.11144	-0.0935078	-0.0311454	-0.0698729	0.020988	0.13642	-0.0814894	0.0355713	-0.0102633	0.118321	-0.0829954	-0.0814894	0.0355713	-0.0102633	0.0415667	0.0966426	-0.133011	-0.0814894	0.0355713	-0.0102633	0.0279471	0.0084849	0.111303	-0.159415	-0.167637	-0.143654
y593	-0.0481109	-0.0205738	-0.0151993	-0.0368187	-0.0724029	-0.0724029	0.096695	0.0612482	0.096695	0.0612482	0.096695	0.0592656	2.49972e-16	0.047688	-0.0359248	0.0998998	0.047688	-0.0175455	-0.119085	-0.11595	0.038271	-0.017633	0.0930144	0.0773997	-0.11595	0.038271	-0.017633	0.0953761	0.0715044	-0.0472722	-0.11595	0.038271	-0.017633	-0.105962	0.140746	-0.126449	0.106087	-0.195449	-0.30124
y594	-0.0915271	-0.00366014	0.0917588	-0.150715	-0.0630104	-0.0630104	0.0344936	0.159541	0.0344936	0.159541	0.0344936	-0.00500357	-6.06424e-16	-0.0241071	0.0627787	-0.152826	0.0187236	0.0627787	-0.072586	0.00172337	-0.0337986	0.0746975	-0.161858	0.332997	0.00172337	-0.0337986	0.0746975	-0.00538351	-0.160699	0.334808	0.00172337	-0.0337986	0.0746975	0.00732029	0.0165872	-0.0293669	9.28925e-16	-0.175296	-0.00695016
y595	0.0166445	0.0237493	0.0291346	-0.0646513	-0.129957	0.119863	0.0267391	0.0932962	0.0267391	-0.131276	0.0267391	0.0464684	-0.369066	0.156887	0.186665	0.0302177	-0.0929336	-0.16734	-0.203299	-0.0402037	0.0098097	0.10843	-0.446184	-0.0249553	-0.0402037	0.0098097	0.10843	0.0639529	0.0942204	0.195278	-0.0402037	0.0098097	0.10843	0.0431027	-0.0250461	0.369066	0.268277	0.420552	-0.299633
y596	-0.0197872	0.00487282	-0.0337212	-0.108211	0.102456	-0.125746	0.00350271	-0.0369189	0.00350271	0.0214532	0.00350271	0.030658	0.245215	-0.112399	-0.162	-0.06474	0.115803	0.0910743	-0.0350631	0.00146874	0.0372045	-0.0084076	0.0928377	-0.126849	0.00146874	0.0372045	-0.0084076	0.00340408	0.0329042	-0.161797	0.00146874	0.0372045	-0.0084076	-0.381766	0.295152	-0.245215	-0.0439829	-0.298249	0.012649
y597	-0.0323105	0.0147523	-0.00805397	-0.0134991	-0.0142654	-0.0142654	-0.00377975	0.0241439	-0.00377975	0.0241439	-0.00377975	0.022432	-3.78854e-16	0.0025599	0.134426	-0.0595219	0.0025599	-0.124396	0.0269607	0.00963248	-0.0180833	0.0190621	0.00842806	-0.00885212	0.00963248	-0.0180833	0.0190621	0.0051198	0.0034511	0.0512596	0.00963248	-0.0180833	0.0190621	0.0193785	0.0285632	4.01127e-16	0.00222988	-0.0608798	0.0212177
y598	-0.0472318	-0.109938	-0.00081945	-0.583996	-0.12042	-0.170574	0.243763	0.130361	0.243763	0.180515	0.243763	0.0403868	0.0439628	0.0156405	0.0605221	-0.0375797	0.0657945	0.162127	-0.510235	-0.191373	-0.223469	-0.036181	-0.223722	0.49327	-0.191373	-0.223469	-0.036181	0.081435	-0.273502	0.280658	-0.191373	-0.223469	-0.036181	0.0478289	-0.654964	-0.0439628	0.120485	1.00309	-0.173729
y599	-0.485151	-0.396032	0.539353	-0.785523	-0.373536	-0.391801	0.280186	-0.0289423	0.280186	-0.0472074	0.280186	0.841403	0.147248	-1.18509	0.0148726	-0.844374	1.26656	0.904942	-0.152838	-0.477502	-0.380462	0.211688	-1.84531	2.33133	-0.477502	-0.380462	0.211688	0.0814706	-1.92854	2.05431	-0.477502	-0.380462	0.211688	0.944949	-0.260597	-0.292164	-0.408682	-0.10903	-0.809327
y600	0.448189	-0.447873	-1.04595	-0.347251	-0.381427	-0.09979	0.929406	-0.252652	0.929406	-0.482165	0.929406	1.82161	-2.19765	0.381637	-0.28488	0.00606938	0.100001	0.48567	0.326106	-0.929511	-1.24674	-0.679426	-0.996096	0.595557	-0.929511	-1.24674	-0.679426	0.481638	0.851494	-0.17159	-0.929511	-1.24674	-0.679426	0.308858	-0.776513	2.19765	3.6736	2.03365	-0.79275
y601	0.876609	-0.508055	-0.604086	-0.496375	-0.119531	0.697077	0.299063	0.526484	0.299063	0.174631	0.299063	-1.77524	0.0879358	0.279169	0.25827	0.498768	-0.496647	-0.378114	-1.03854	-0.290577	-0.484242	0.0433982	-0.187384	0.0283879	-0.290577	-0.484242	0.0433982	-0.217478	-0.134548	-0.242505	-0.290577	-0.484242	0.0433982	1.46727	-5.72764	-0.0858951	0.381701	0.943903	-0.808328
y602	-0.127422	0.0998355	0.152903	0.135683	-0.151729	0.161893	-0.137585	-0.0649143	-0.137585	0.0929226	-0.137585	-0.20217	0.257837	0.233097	0.0484592	0.192223	-0.26009	-0.0640212	-0.168067	0.126829	0.168465	0.111526	0.14737	0.117917	0.126829	0.168465	0.111526	-0.0269937	-0.140592	-0.0982555	0.126829	0.168465	0.111526	0.0996005	0.214072	-0.138127	-0.303402	-0.308679	0.178776
y603	-0.0702273	0.0631318	0.0543481	-0.0248358	-0.106572	0.166875	-0.13053	-0.0602607	-0.13053	0.0815894	-0.13053	-0.0468531	-0.0596494	0.140397	0.166553	0.0268238	-0.133049	-0.112565	-0.155811	0.0557832	0.000360202	0.104151	-0.0110555	0.236901	0.0557832	0.000360202	0.104151	0.00734865	-0.103987	-0.235833	0.0557832	0.000360202	0.104151	-0.0219517	0.13797	-0.171688	-0.0228833	0.31846	0.2278
y604	-0.0250267	0.0324663	-0.0189917	-0.102538	-0.0531745	0.236438	-0.20829	0.113819	-0.20829	0.160945	-0.20829	-0.201935	-0.0637178	0.0581342	0.178124	0.0196122	-0.231478	-0.313279	-0.304697	0.20581	0.116163	0.182548	0.106969	-0.224044	0.20581	0.116163	0.182548	-0.173344	-0.174103	-0.0375618	0.20581	0.116163	0.182548	-0.18839	-0.0775805	0.0637178	0.103646	0.420668	0.614743
y605	0.002427	0.00812771	-0.0334674	0.0288548	-0.0390521	-0.0731952	0.114674	-0.178055	0.114674	-0.143911	0.114674	0.203577	0.0563479	0.0460885	-0.0565465	0.115111	0.0802317	0.109797	0.0563401	-0.118193	-0.086718	-0.142596	-0.199714	0.158485	-0.118193	-0.086718	-0.142596	0.12632	-0.163953	0.220165	-0.118193	-0.086718	-0.142596	0.160971	0.0436945	-0.0563479	0.0647296	-0.178115	-0.52822
y606	0.0227182	0.0330957	-0.0260144	0.102645	-0.0860232	0.16063	-0.0518888	0.153819	-0.0518888	-0.0928346	-0.0518888	-0.0293655	-0.36895	0.123232	0.0937191	0.21729	-0.123421	-0.152934	-0.20266	0.0332842	0.0332007	0.088015	-0.0900586	-0.217942	0.0332842	0.0332007	0.088015	-0.000188486	0.124715	0.125078	0.0332842	0.0332007	0.088015	-0.0343946	0.0920373	0.36895	0.36015	0.028986	0.482064
y607	-0.0248327	0.0511257	0.00203366	0.0273079	-0.00724497	0.0953233	-0.112911	0.083827	-0.112911	0.00919925	-0.112911	-0.118982	0.173033	0.0247737	0.0395621	0.018937	-0.0777947	-0.019668	-0.114035	0.104147	-0.0178605	0.122406	0.0319698	-0.0360765	0.104147	-0.0178605	0.122406	-0.053021	0.00679763	-0.0729466	0.104147	-0.0178605	0.122406	-0.0011485	-0.0125337	-0.173033	-0.235408	-0.170964	0.33547
y608	-0.00705244	-0.00669642	-0.0558549	0.019669	-0.0565989	0.0271756	0.0223709	0.0385818	0.0223709	0.0118233	0.0223709	-0.0712192	0.0517871	0.047433	0.0389142	0.185872	-0.0363415	-0.0237972	-0.185249	-0.0177879	-0.0709719	0.0190457	0.157797	0.110066	-0.0177879	-0.0709719	0.0190457	0.0110915	0.0575017	-0.229796	-0.0177879	-0.0709719	0.0190457	-0.127266	0.0202167	-0.0517871	0.0883339	-0.0482201	-0.0138342
y609	-0.0289126	0.0169773	0.0462643	-0.151951	0.0495026	-0.0495568	-0.0288584	-0.0633076	-0.0288584	0.0357518	-0.0288584	0.0526235	0.0792475	-0.0574595	-0.121635	-0.0795946	0.0415999	0.200307	-0.139123	0.0328369	-0.032408	0.0667661	-0.15935	0.229914	0.0328369	-0.032408	0.0667661	-0.0158596	0.0758024	-0.313913	0.0328369	-0.032408	0.0667661	-0.280514	0.273341	-0.0792475	-0.192569	0.501251	0.0232407
y610	0.129909	-0.0420348	-0.00141971	-0.233202	0.26611	-0.0593999	-0.0768006	0.0482496	-0.0768006	-0.0569139	-0.0768006	-0.0311519	-0.0700511	-0.207527	-0.308614	-0.448168	0.117983	0.117316	0.247643	0.047509	0.189878	-0.0326769	-0.672775	0.0831992	0.047509	0.189878	-0.0326769	-0.0895439	-0.108849	0.0912278	0.047509	0.189878	-0.0326769	-1.0698	0.632081	0.0700511	-0.202341	0.27045	0.445465
y611	0.292681	-0.0865821	-0.222963	-0.135778	-0.0960233	0.420783	-0.0320791	0.22327	-0.0320791	-0.293536	-0.0320791	-0.180465	-0.995732	0.233422	0.226051	0.127769	-0.283384	-0.37157	-0.437524	-0.0366204	-0.0774443	0.173977	-1.3134	-0.394798	-0.0366204	-0.0774443	0.173977	-0.0499617	0.541873	0.316026	-0.0366204	-0.0774443	0.173977	-0.725604	-0.192865	0.995732	0.677057	0.66692	-0.804037
y612	-0.00112478	0.292466	0.174196	0.124426	-0.125443	0.424082	-0.299763	0.736046	-0.299763	-0.432615	-0.299763	-0.46174	-1.03057	0.383124	0.2006	0.188574	-0.309171	-0.417212	-0.315205	0.218513	0.390809	0.251057	-0.467637	-0.641314	0.218513	0.390809	0.251057	0.0739534	0.316554	0.453945	0.218513	0.390809	0.251057	0.0698246	0.0606482	0.935391	0.602404	0.61196	0.455885
y613	0.0710814	-0.0471326	0.0612296	-0.0786488	0.043596	-0.0835441	0.111029	-0.238934	0.111029	-0.111794	0.111029	0.223449	-0.0712448	-0.107437	-0.171313	-0.00980975	0.199268	0.295856	0.0396109	-0.138964	-0.0633141	-0.10845	-0.141712	0.284306	-0.138964	-0.0633141	-0.10845	0.0918314	-0.359046	0.0600166	-0.138964	-0.0633141	-0.10845	0.20771	-0.119894	0.190955	-0.211425	0.0965266	-0.12918
y614	-0.0355202	-0.00616475	0.0120099	-0.148529	-0.207873	0.0103132	0.16204	0.146291	0.16204	-0.0725049	0.16204	0.0189367	0.162397	0.180083	0.238828	0.0493473	-0.0381032	-0.0406708	-0.101289	-0.148145	-0.186147	-0.096587	-0.0547938	-0.0185868	-0.148145	-0.186147	-0.096587	0.14198	0.0920067	0.398935	-0.148145	-0.186147	-0.096587	-0.053548	-0.0346788	-0.162397	-0.149685	-0.0308978	-0.663943
y615	-0.150505	0.179706	0.146676	0.198185	-0.283576	0.0601964	0.0728745	-0.0578474	0.0728745	-0.310982	0.0728745	-0.0302557	0.501503	0.303043	0.177273	0.322043	-0.0407292	-0.0177742	0.00280429	-0.0826081	-0.0128229	-0.126662	-0.340915	-0.0522861	-0.0826081	-0.0128229	-0.126662	0.262314	0.204934	0.527163	-0.0826081	-0.0128229	-0.126662	0.480616	0.164201	-0.501503	-0.429963	-0.69833	-0.480744
y616	-0.105609	0.238594	0.447158	0.0880783	0.0229665	0.508768	-0.637343	0.340379	-0.637343	0.156417	-0.637343	-0.947246	0.614511	0.0525574	-0.398703	-0.0819723	-0.409604	0.0607908	-0.39635	0.595641	0.78507	0.566401	-0.195115	-0.359411	0.595641	0.78507	0.566401	-0.357047	-0.230049	-0.0665973	0.595641	0.78507	0.566401	-0.414942	0.347135	-0.63027	-1.49143	-0.579799	0.95885
y617	0.02376	0.0973635	-0.00699767	0.298043	0.163045	0.141655	-0.28094	-0.0800602	-0.28094	-0.0586702	-0.28094	-0.0729867	-0.0461266	-0.0822961	-0.0976644	0.150558	-0.0609062	-0.240487	-0.134272	0.240566	0.331154	0.281757	-0.0682075	-0.454114	0.240566	0.331154	0.281757	-0.143202	-0.023005	-0.219968	0.240566	0.331154	0.281757	0.239014	0.0526483	0.0461266	0.043376	-0.325144	0.047749
y618	0.102568	-0.0598765	0.110079	0.0890604	-0.0521496	-0.205497	0.360215	-0.16097	0.360215	-0.385723	0.360215	-0.677155	0.0473041	0.0806108	0.0411502	0.699831	0.233959	0.335479	-0.112784	-0.374446	-0.26655	-0.497986	0.534924	-0.652948	-0.374446	-0.26655	-0.497986	0.314569	0.168143	0.624511	-0.374446	-0.26655	-0.497986	0.330733	-0.971193	-0.0473041	-0.591581	-0.0469463	0.0208498
y619	0.322476	-0.47755	-0.398479	-0.284606	-0.635013	-0.30541	1.2629	-0.503652	1.2629	-0.4752	1.2629	0.57574	-0.348255	0.538803	0.787128	0.607511	0.15398	0.193704	0.274949	-1.17033	-1.37931	-1.16707	0.369363	0.38045	-1.17033	-1.37931	-1.16707	0.692783	0.659922	0.415128	-1.17033	-1.37931	-1.16707	-0.493598	-0.413773	0.526098	0.45985	0.436404	-0.764756
y620	-0.184928	0.258272	-0.0867021	0.30118	-1.09814	0.191268	0.721946	-0.169532	0.721946	-0.953847	0.721946	-0.70119	0.758069	1.10763	1.08964	1.30536	-0.167002	-0.300286	-0.410171	-0.682352	-0.876055	-0.59401	-0.599586	0.301508	-0.682352	-0.876055	-0.59401	0.940624	1.15563	0.610485	-0.682352	-0.876055	-0.59401	-0.0599394	0.0164264	-0.860648	-0.0972877	-0.951061	-1.2518
y621	0.0782059	0.00640884	-0.102835	-0.321427	-0.0814339	0.0345386	0.125101	0.0249904	0.125101	-0.30074	0.125101	0.176759	0.121364	0.121175	-0.0692166	0.192117	0.00520278	0.123715	-0.36765	-0.119969	-0.157334	-0.145894	-0.874713	0.0423839	-0.119969	-0.157334	-0.145894	0.126378	0.273493	0.208948	-0.119969	-0.157334	-0.145894	-0.246688	-0.0726125	-0.021353	0.0236195	0.587508	0.100784
y622	-0.00853959	-0.031558	-0.0823487	-0.514912	-0.154501	-0.315309	0.461271	-0.00791902	0.461271	-0.349518	0.461271	0.104506	0.627673	0.127769	0.193959	0.190237	0.288578	0.295776	-0.266927	-0.447905	-0.572084	-0.438221	-0.181536	-0.120986	-0.447905	-0.572084	-0.438221	0.416347	0.520718	0.307222	-0.447905	-0.572084	-0.438221	-0.432798	-0.0829747	-0.627673	-0.465821	0.965731	0.205687
y623	-0.113249	0.137225	0.233295	0.307501	0.0558529	0.0684775	-0.23758	0.0650281	-0.23758	0.0524035	-0.23758	-0.0191082	0.0103287	-0.0398691	-0.037281	0.31076	-0.0524938	-0.02649	-0.226252	0.229588	0.297066	0.222993	0.183673	-0.0644842	0.229588	0.297066	0.222993	-0.0923629	-0.126493	0.0211426	0.229588	0.297066	0.222993	0.648807	0.123355	-0.0103287	-0.31098	-0.607669	0.0570715
y624	-0.164938	0.118264	-0.0654153	0.0136261	0.236371	0.48513	-0.88644	0.0668814	-0.88644	0.861526	-0.88644	-0.69767	1.06317	-0.267488	-0.0640276	-0.0824289	-0.516246	-0.906836	-0.716852	0.901998	0.905448	0.812907	0.226694	-0.439483	0.901998	0.905448	0.812907	-0.783734	-0.952379	-0.39807	0.901998	0.905448	0.812907	0.545392	-1.01165	-1.06317	-0.353105	-0.68277	-0.297546
y625	0.0341254	-0.0178728	-0.0245304	-0.0311968	0.0081156	-0.0229563	0.0489661	0.0441644	0.0489661	-0.0635985	0.0489661	0.0461948	-0.0717226	0.00271948	-0.00465851	0.00134954	0.0337914	0.029135	0.01459	-0.0543837	-0.0490068	-0.0471363	-0.0472101	-0.0689017	-0.0543837	-0.0490068	-0.0471363	0.0365108	0.0660685	0.0858659	-0.0543837	-0.0490068	-0.0471363	-0.00896356	-0.052567	0.0717226	0.0428967	0.0647664	-0.0481757
y626	-0.0415706	0.0982964	0.134898	-0.151594	-0.054007	0.00345547	0.00898092	0.0708496	0.00898092	0.211026	0.00898092	-0.096284	-0.0606164	0.283715	0.140789	-0.0723107	-0.205502	-0.0360145	-0.0972539	0.0200832	0.0301235	0.0179709	0.121461	0.0727976	0.0200832	0.0301235	0.0179709	0.0782132	0.0285129	0.0448657	0.0200832	0.0301235	0.0179709	-0.136526	0.163413	-0.22722	-0.180262	0.10483	0.0785256
y627	0.0339116	-0.0211957	-0.0397309	-0.0335189	0.0352759	-0.00238283	0.00101852	0.0374359	0.00101852	-0.0052546	0.00101852	0.0390317	-0.112274	-0.0267986	-0.0561942	-0.0462595	0.0108601	0.0172886	0.0147276	-0.00525715	-0.00082528	-0.00198701	-0.0442227	-0.0187694	-0.00525715	-0.00082528	-0.00198701	-0.0159385	0.00346159	-0.0116189	-0.00525715	-0.00082528	-0.00198701	-0.0329558	-0.0563696	0.112274	0.129926	0.110128	-0.0310855
y628	-0.0816285	0.0192454	0.0930575	-0.107611	-0.058392	-0.0320246	0.00878805	0.0637436	0.00878805	0.0967328	0.00878805	-0.022709	0.089309	0.0168032	0.0636067	-0.117497	-0.00956412	0.0369449	-0.0303886	0.0120063	-0.00749406	0.0402747	-0.0695396	0.191135	0.0120063	-0.00749406	0.0402747	0.0072391	-0.09614	0.178104	0.0120063	-0.00749406	0.0402747	0.0308734	0.0327381	-0.089309	-0.122302	-0.00283537	0.0162895
y629	0.016238	-0.0223231	0.00588718	-0.0279744	-0.178118	0.145675	0.0486807	-0.0180219	0.0486807	-0.0141874	0.0486807	-0.0255516	-0.0329961	0.17275	0.17985	0.187221	-0.151042	-0.138545	-0.154736	-0.0440313	-0.0354176	-0.0604598	0.0276267	0.0574239	-0.0440313	-0.0354176	-0.0604598	0.0217081	-0.00349185	-0.00753528	-0.0440313	-0.0354176	-0.0604598	-0.0377362	-0.0484638	0.0408594	-0.0201163	0.0564263	-0.0657393
y630	6.75446e-05	0.00194552	0.0607846	-0.0321211	-0.0141045	0.032982	-0.0188099	-0.023045	-0.0188099	0.0128383	-0.0188099	0.0809648	0.47377	0.0154466	0.00977388	0.0253392	-0.03164	-0.0222731	-0.0259104	0.0181389	0.0732838	-0.0315499	-0.0458142	0.128958	0.0181389	0.0732838	-0.0315499	-0.0161934	-0.0866634	-0.038635	0.0181389	0.0732838	-0.0315499	0.0300629	0.0814435	-0.47377	-0.601853	-0.427969	-0.252073
y631	-0.00342078	-0.0211398	-0.0386562	-0.116132	-0.0339711	0.0313025	-0.000752188	0.120027	-0.000752188	0.0710132	-0.000752188	-0.126671	0.0394441	0.0175974	-0.0154845	-0.0417123	-0.0476763	-0.0211894	-0.0548166	0.00893905	-0.00198231	-0.0196033	0.322559	-0.116463	0.00893905	-0.00198231	-0.0196033	-0.0300789	-0.076747	-0.0688435	0.00893905	-0.00198231	-0.0196033	-0.458074	0.158896	-0.0394441	0.0840523	0.298859	0.112626
y632	-0.00143415	0.00304913	-0.00534542	-0.0215061	-0.012927	0.122754	-0.111261	-0.030699	-0.111261	0.104982	-0.111261	-0.0117023	-0.0221562	0.0140037	0.0156933	-0.0438348	-0.121677	-0.124419	-0.0925682	0.110723	0.10338	0.114897	-0.101407	0.0789926	0.110723	0.10338	0.114897	-0.107674	-0.0928846	-0.165373	0.110723	0.10338	0.114897	0.0338625	-0.0679331	0.0221562	0.0346135	0.0946126	0.0312454
y633	-0.00508342	-0.0118215	-0.0221629	-0.0512571	-0.00553155	0.000365922	8.22097e-05	0.0514466	8.22097e-05	0.0455492	8.22097e-05	-0.0461394	0.00471798	-0.0057384	-0.0427527	-0.0108097	-0.0116359	0.0177515	-0.0255037	0.00555277	0.00283836	-0.0149437	0.183392	0.0701346	0.00555277	0.00283836	-0.0149437	-0.0173743	-0.0574717	-0.155208	0.00555277	0.00283836	-0.0149437	-0.17151	0.0452125	-0.00471798	0.0799415	0.149442	0.0486172
y634	-0.036071	-0.00202881	-0.0244472	-0.0162713	-0.0577858	0.124234	-0.102519	0.0039665	-0.102519	0.180747	-0.102519	-0.0739273	0.145616	0.0323859	0.0615771	-0.00904785	-0.149634	-0.179193	-0.10297	0.115219	0.0931687	0.0957463	0.254094	0.0504779	0.115219	0.0931687	0.0957463	-0.117248	-0.179514	-0.236425	0.115219	0.0931687	0.0957463	-0.265886	0.185283	-0.145616	0.0265888	0.00463851	0.344747
y635	0.0826608	-0.062058	-0.0666519	-0.0373341	0.0506867	-0.0436387	0.0756127	-0.149086	0.0756127	-0.0547604	0.0756127	0.0251708	0.0754603	-0.0369515	0.0741037	-0.0196528	0.0573739	-0.00734376	-0.00862991	-0.0824803	-0.133412	-0.00905138	-0.431023	0.244962	-0.0824803	-0.133412	-0.00905138	0.0204223	0.159911	-0.146267	-0.0824803	-0.133412	-0.00905138	-0.15016	-0.0733735	-0.0754603	-0.181286	-0.144879	-0.3724
y636	0.0127839	0.00378106	-0.0183344	0.038505	0.0767891	0.0428198	-0.106825	0.0787136	-0.106825	0.0699141	-0.106825	-0.078381	-0.145842	-0.0657459	-0.0643191	-0.0702971	-0.0317765	-0.0495282	-0.0158691	0.101303	0.0955129	0.124671	0.0475471	-0.069949	0.101303	0.0955129	0.124671	-0.0975223	-0.0515055	-0.0970873	0.101303	0.0955129	0.124671	0.0400277	-0.107241	0.145842	0.151181	0.00982135	0.111988
y637	0.0232101	-0.0184323	-0.00759039	-0.00209803	0.0175728	0.0175728	-0.0119355	0.0208121	-0.0119355	0.0208121	-0.0119355	-0.061595	-4.57959e-16	-0.0143876	-0.00929605	-0.0852285	-0.0143876	-0.00988428	0.0656021	0.0103429	0.0115899	0.0175285	0.0301078	0.0691695	0.0103429	0.0115899	0.0175285	-0.0287752	-0.0163024	-0.115303	0.0103429	0.0115899	0.0175285	0.00544229	-0.118368	3.27462e-16	-0.0472048	-0.0577434	0.0741913
y638	0.01905	0.00488615	-0.00918228	-0.0593665	-0.00951023	-0.00951023	0.0380704	-0.0908288	0.0380704	-0.0908288	0.0380704	0.0812891	2.33574e-16	0.0254676	-0.00469796	0.00838732	0.0254676	-0.000134824	0.00838732	-0.0460491	-0.0043495	-0.0761412	-0.423182	0.119101	-0.0460491	-0.0043495	-0.0761412	0.0509353	0.0342841	0.119101	-0.0460491	-0.0043495	-0.0761412	0.13641	-0.137834	2.17194e-17	0.00411788	0.082879	-0.21455
y639	-0.00176649	0.0239432	-0.0471832	0.0379504	-0.163601	0.070052	0.0917828	0.0735739	0.0917828	-0.160079	0.0917828	0.0684285	-0.186923	0.178386	0.0709405	0.185613	-0.0552675	-0.0236528	-0.056744	-0.099175	-0.0944709	-0.0909184	-0.0633842	-0.0251612	-0.099175	-0.0944709	-0.0909184	0.123118	0.152546	0.1192	-0.099175	-0.0944709	-0.0909184	0.149988	-0.0650822	0.186923	0.331084	0.0792351	-0.248549
y640	0.00966451	-0.0399652	-0.108596	0.00462834	-0.0362448	-0.134577	0.180486	-0.178252	0.180486	-0.0799199	0.180486	0.180851	0.146297	0.0160443	0.179751	0.0246712	0.114377	-0.0256981	0.0903724	-0.170386	-0.262649	-0.110415	-0.156345	0.139121	-0.170386	-0.262649	-0.110415	0.130421	0.198971	-3.58658e-07	-0.170386	-0.262649	-0.110415	0.0482637	-0.0210101	-0.146297	0.0683342	-0.119104	-0.636046
y641	-0.0128558	-0.0452085	-0.0806619	0.0462357	-0.00686703	0.0945074	-0.100496	-0.0774813	-0.100496	0.261833	-0.100496	-0.060459	-0.00596965	-0.0318425	0.0304039	-0.0748949	-0.133217	-0.196351	0.0140142	0.119851	0.0852849	0.107116	0.316069	0.168361	0.119851	0.0852849	0.107116	-0.165059	-0.258593	-0.355953	0.119851	0.0852849	0.107116	-0.050658	-0.0765799	0.00596965	0.271311	-0.0875498	0.124078
y642	0.000160347	-0.00780208	2.82664e-05	-0.0169155	-0.0161563	0.014395	0.00192169	-0.0188206	0.00192169	0.0211639	0.00192169	-0.000119561	-0.000294885	0.0110618	0.0159677	-0.012153	-0.0194895	-0.0145836	9.1661e-05	0.000625557	-0.00135585	-0.00485418	0.0169345	0.0194712	0.000625557	-0.00135585	-0.00485418	-0.00842763	-0.0221069	-0.0208714	0.000625557	-0.00135585	-0.00485418	0.0020057	-0.026975	0.000294885	0.000294885	0.047628	-0.0056584
y643	-0.00683742	0.0146167	0.00626741	-0.00503462	-0.00354223	-0.00260806	-0.00068713	0.0287928	-0.00068713	-0.0294882	-0.00068713	-0.0229711	0.029539	0.00872843	0.00411224	-0.00675833	0.00779426	0.00317808	0.00110397	-0.00190597	-0.00102291	0.000619735	-0.0230927	-0.0123801	-0.00190597	-0.00102291	0.000619735	0.0165227	0.0323383	0.0102254	-0.00190597	-0.00102291	0.000619735	0.017271	-0.0175551	-0.029539	-0.029539	0.00600976	0.0171004
y644	-0.00733669	-0.0196291	0.0393411	0.151634	-0.0999809	0.0792989	0.0133453	-0.0916222	0.0133453	0.0602153	0.0133453	0.0156814	-0.14388	0.0820037	0.06214	0.145645	-0.0972761	-0.00284961	-0.0124558	-0.00435669	-0.0199493	0.0184447	0.210563	-0.109632	-0.00435669	-0.0199493	0.0184447	-0.0152724	-0.040657	0.121481	-0.00435669	-0.0199493	0.0184447	0.0389918	0.155372	0.14388	0.041263	-0.25722	0.0235597
y645	-0.0236176	-0.0561485	0.0189116	0.00885633	-0.0769265	-0.0516659	0.104975	-0.267605	0.104975	0.110706	0.104975	0.00588648	0.299557	0.023749	0.120025	0.048842	-0.0015115	0.0158746	0.0557574	-0.0783861	-0.116988	-0.0957431	0.165999	0.276588	-0.0783861	-0.116988	-0.0957431	0.0222375	-0.0908603	-0.139534	-0.0783861	-0.116988	-0.0957431	0.105719	-0.104596	-0.299557	-0.297452	-0.246042	-0.446972
y646	-0.0520679	0.145059	0.0121427	0.0417729	-0.00418956	0.10775	-0.155628	0.265204	-0.155628	-0.175413	-0.155628	0.063471	-0.500425	0.0661836	-0.0223153	-0.0656336	-0.0457559	-0.131278	-0.0309395	0.124631	0.165736	0.138346	-0.349557	-0.301447	0.124631	0.165736	0.138346	0.0204277	0.147743	0.239326	0.124631	0.165736	0.138346	0.156313	0.1582	0.500425	0.630309	0.514028	0.144802
y647	0.049055	-0.10696	0.0399159	-0.0229106	-0.252215	0.106636	0.194634	-0.120399	0.194634	0.0281343	0.194634	0.30246	-0.113274	0.213612	0.463615	0.324994	-0.145239	-0.207812	-0.190968	-0.175333	-0.215887	-0.156937	0.379014	-0.0113678	-0.175333	-0.215887	-0.156937	0.0683733	0.0312998	0.044198	-0.175333	-0.215887	-0.156937	-0.176564	0.340014	0.113274	-0.174891	0.0725382	-0.878781
y648	-0.0244729	0.0641259	0.00688664	0.0911639	0.0855793	-0.0694033	-0.0406489	0.0521995	-0.0406489	-0.102783	-0.0406489	-0.0454965	0.0774873	-0.0591439	0.0161734	-0.254827	0.0958387	0.0299503	0.218441	0.0274312	-0.0392371	0.12755	-0.210388	-0.163719	0.0274312	-0.0392371	0.12755	0.0366947	0.238187	0.0788986	0.0274312	-0.0392371	0.12755	-0.100284	0.241437	-0.0774873	-0.104614	-0.190659	0.153172
y649	-0.0256578	0.0338744	0.0107295	0.0592202	0.00929126	0.0134136	-0.0483627	-0.00606717	-0.0483627	-0.00194482	-0.0483627	-0.00336254	0.0392255	-0.00381355	-0.0265718	-0.00589336	-0.0079359	-0.0306941	0.0337216	0.0456239	0.0679954	0.031392	-0.0701114	0.0657643	0.0456239	0.0679954	0.031392	-0.0117495	-0.0361444	-0.0196631	0.0456239	0.0679954	0.031392	0.0795411	0.0465784	-0.0392255	0.0251922	-0.156883	0.0646767
y650	-0.0115861	0.0427056	0.0115836	0.0130285	-0.185997	0.0214215	0.152989	0.029661	0.152989	-0.257934	0.152989	0.130942	-0.0532814	0.206743	0.143163	0.258281	-0.000675236	0.00905702	-0.0801171	-0.163362	-0.140637	-0.165136	-0.219519	0.120416	-0.163362	-0.140637	-0.165136	0.206068	0.236316	0.129473	-0.163362	-0.140637	-0.165136	0.051585	0.15826	0.0532814	0.0656411	0.0368078	-0.0501482
y651	0.248416	-0.306248	-0.341333	-0.269347	-0.151701	-0.0851558	0.485273	-0.0537367	0.485273	-0.0633603	0.485273	-0.0850605	-0.0672294	0.113146	0.0748154	0.19167	0.046601	0.117777	-0.00813191	-0.465996	-0.533925	-0.452885	0.315433	0.172731	-0.465996	-0.533925	-0.452885	0.159747	0.125273	-0.117546	-0.465996	-0.533925	-0.452885	-0.23523	-1.01517	0.0672294	0.297326	0.162409	-1.77421
y652	-0.037077	-0.00939293	0.135917	0.284999	-0.0280879	0.134739	-0.143728	0.083234	-0.143728	0.246061	-0.143728	-0.219822	0.101009	-0.00289207	-0.211451	-0.194963	-0.165719	0.173774	0.316562	0.159218	0.173594	0.1634	0.881922	-0.0430947	0.159218	0.173594	0.1634	-0.168611	-0.273616	-0.258646	0.159218	0.173594	0.1634	-1.04911	1.27788	-0.101009	-0.367664	-0.825103	0.338742
y653	0.154371	-0.293386	-0.1537	-0.471936	-0.0510771	-0.0250906	0.230538	0.0166074	0.230538	0.340877	0.230538	0.0679293	-0.465388	-0.0415995	0.0159966	0.182373	-0.067586	0.0150399	-0.448559	-0.1842	-0.184736	-0.205749	0.0858322	-0.0938484	-0.1842	-0.184736	-0.205749	-0.109185	-0.420863	0.627382	-0.1842	-0.184736	-0.205749	-0.172872	-0.832591	0.465388	0.509177	0.63184	-0.0388088
y654	0.0586251	0.0518391	0.0252409	-0.360878	0.243774	-0.0269278	-0.158221	-0.0413026	-0.158221	-0.114547	-0.158221	0.0155927	0.0612693	-0.170131	-0.394747	-0.48463	0.100571	0.204348	0.0541495	0.121399	0.215641	0.069603	-1.26397	-0.147225	0.121399	0.215641	0.069603	-0.0695603	0.0350286	0.382593	0.121399	0.215641	0.069603	-0.262204	-0.0646264	-0.0612693	-0.255448	0.75687	0.689529
y655	0.00685692	0.0131743	-0.0400951	-0.0352384	0.0564933	0.0135814	-0.0632178	0.0447619	-0.0632178	0.00998097	-0.0632178	-0.044543	-0.00653358	-0.0431391	-0.0928254	0.01421	-0.000227266	-0.0127152	-0.101636	0.0565407	0.0654454	0.0521874	-0.143574	-0.0816665	0.0565407	0.0654454	0.0521874	-0.0433664	-0.0221888	0.0391314	0.0565407	0.0654454	0.0521874	0.0689587	-0.182518	0.00653358	0.108476	0.0806475	0.240861
y656	-0.0407992	0.0929631	0.027843	0.0328662	-0.0446476	-0.0888598	0.0927081	0.211833	0.0927081	-0.289999	0.0927081	-0.122618	0.0787101	0.0794235	-0.0382075	0.0364085	0.123636	0.171837	0.0790716	-0.110096	-0.105787	-0.0826139	-0.0637131	-0.199688	-0.110096	-0.105787	-0.0826139	0.203059	0.309647	0.258206	-0.110096	-0.105787	-0.0826139	-0.0420853	0.113939	-0.0787101	-0.0529199	-0.0448168	0.138787
y657	0.0442516	-0.0309238	0.0680066	0.0401168	-0.0212827	-0.0155426	0.0810769	-0.0637104	0.0810769	-0.0768086	0.0810769	-0.146774	0.306757	0.0301679	0.035649	0.02731	0.0244278	0.152494	0.0267344	-0.0855195	-0.120137	-0.0139276	-0.0788335	0.102333	-0.0855195	-0.120137	-0.0139276	0.0545957	0.173228	-0.0582331	-0.0855195	-0.120137	-0.0139276	-0.0460639	-0.0677625	-0.306757	-0.682591	-0.492713	-0.294086
y658	0.0513469	-0.0369329	-0.0194738	-0.0721406	-0.0129999	0.018757	0.0455898	0.0662737	0.0455898	-0.037485	0.0455898	-0.0265597	-0.153612	0.0226093	-0.0238212	-0.0447069	-0.00914767	0.0803114	-0.0138009	-0.0503945	-0.075964	-0.0136329	0.0123179	-0.031445	-0.0503945	-0.075964	-0.0136329	0.0134616	0.098608	-0.0584668	-0.0503945	-0.075964	-0.0136329	-0.210869	0.00441536	0.153612	0.0276186	0.24795	-0.0925902
y659	0.041635	-0.0642945	-0.0390556	-0.0710725	0.306719	-0.260522	-0.00456238	0.0323596	-0.00456238	0.114176	-0.00456238	-0.017506	-0.317979	-0.321825	-0.416091	-0.29976	0.245415	0.366165	0.23427	0.0121156	0.0108703	-0.00558246	0.245634	-0.101364	0.0121156	0.0108703	-0.00558246	-0.07641	-0.12457	-0.0347777	0.0121156	0.0108703	-0.00558246	-0.146142	-0.0874213	0.317979	0.316549	0.396147	-0.110426
y660	0.0365439	-0.0165345	0.0162949	-0.0154546	0.0836066	-0.0211244	-0.0259383	0.161125	-0.0259383	0.00245414	-0.0259383	-0.135344	0.0762698	-0.070267	-0.152347	-0.0760834	0.034464	0.130794	0.036039	0.0192685	0.0378479	0.0245898	0.205533	-0.139321	0.0192685	0.0378479	0.0245898	-0.035803	-0.0100863	-0.0166258	0.0192685	0.0378479	0.0245898	-0.22796	0.040378	-0.0762698	-0.222876	-0.140886	0.119693
y661	-0.00123018	0.0484687	0.0368366	-0.0194189	0.00852339	0.0279804	-0.0377339	-0.0857549	-0.0377339	-0.105212	-0.0377339	0.0721243	-0.00678229	0.022969	-0.107634	-0.00929373	0.003512	0.0988406	-0.0420992	0.0219877	0.0456305	0.0319741	-0.583836	0.0776066	0.0219877	0.0456305	0.0319741	0.026481	0.100294	0.118278	0.0219877	0.0456305	0.0319741	0.23933	-0.100089	0.00678229	-0.0921405	0.0629697	0.067657
y662	0.0196194	-0.0846035	0.0208523	-0.0238796	0.116406	-0.0784792	-0.0183073	-0.233879	-0.0183073	0.232879	-0.0183073	0.0511775	-0.398271	-0.159729	-0.11131	-0.0999857	0.0351564	0.0835753	0.0829053	0.0399687	0.0485869	-0.00679917	0.148137	0.240472	0.0399687	0.0485869	-0.00679917	-0.124572	-0.27575	-0.1966	0.0399687	0.0485869	-0.00679917	0.0345651	-0.0906378	0.398271	0.307136	0.385945	0.183261
y663	-0.0241077	-0.0407502	-0.0178504	0.0367468	-0.175856	0.0918717	0.0598764	-0.149007	0.0598764	0.11059	0.0598764	0.063076	-0.161597	0.132617	0.14458	0.192049	-0.13511	-0.0988537	-0.0949377	-0.0382571	-0.0635764	-0.0603649	0.260577	0.119264	-0.0382571	-0.0635764	-0.0603649	-0.0024931	-0.114604	-0.0768318	-0.0382571	-0.0635764	-0.0603649	0.0505336	0.0147963	0.161597	0.283772	0.123191	-0.129668
y664	-0.0432545	-0.0140962	0.0341369	-0.0106173	-0.237108	0.0876067	0.106247	-0.176108	0.106247	0.0225508	0.106247	-0.13588	0.336614	0.198874	0.246445	0.143925	-0.125841	-0.103689	-0.0416696	-0.0871301	-0.108619	-0.112873	0.109951	0.182711	-0.0871301	-0.108619	-0.112873	0.0730338	-0.0206784	-0.0310265	-0.0871301	-0.108619	-0.112873	0.132136	-0.215338	-0.336614	-0.311633	-0.181624	0.011234
y665	-0.101021	0.0537336	0.0948606	0.0174908	-0.0751814	0.0578236	-0.0836635	-0.119124	-0.0836635	0.124505	-0.0836635	-0.18747	0.455953	0.0436563	0.08144	0.10553	-0.0893487	-0.0629173	-0.166215	0.0994261	0.0763379	0.078176	0.110464	0.246933	0.0994261	0.0763379	0.078176	-0.0456924	-0.113226	-0.263594	0.0994261	0.0763379	0.078176	0.16491	-0.0852736	-0.455953	-0.444796	-0.210849	0.0676773
y666	-0.000808362	-0.0021892	-0.0137922	0.0260943	0.178038	-0.0467441	-0.132102	0.036623	-0.132102	0.140287	-0.132102	-0.0823678	0.0829309	-0.180036	-0.163437	-0.157985	0.0447457	0.0613447	0.00664919	0.133102	0.0883006	0.177431	0.109383	-0.11347	0.133102	0.0883006	0.177431	-0.135291	-0.0672837	-0.136443	0.133102	0.0883006	0.177431	-0.0636381	-0.00780852	-0.0829309	-0.0829309	-0.11346	0.438018
y667	-0.211733	0.116161	0.222884	0.116538	-0.391568	0.264885	-0.0850499	-0.294052	-0.0850499	0.160033	-0.0850499	0.00307924	0.353325	0.327853	0.382912	0.415767	-0.3286	-0.273541	-0.34381	0.116907	0.113512	0.0445813	0.200009	0.441866	0.116907	0.113512	0.0445813	-0.000746301	-0.207055	-0.260826	0.116907	0.113512	0.0445813	0.0909637	0.579432	-0.353325	-0.358315	-0.10821	-0.321211
y668	0.00359437	0.013888	0.0207044	-0.0452433	-0.304918	0.106916	0.201596	0.161386	0.201596	-0.250448	0.201596	-0.127356	0.463387	0.316573	0.261515	0.253514	-0.0952614	-0.0203834	-0.113514	-0.207423	-0.220427	-0.185243	0.150558	0.00230781	-0.207423	-0.220427	-0.185243	0.221311	0.289478	0.0477253	-0.207423	-0.220427	-0.185243	-0.197581	0.0559798	-0.463387	-0.555115	-0.322088	-0.41987
y669	-0.00626246	-0.0437709	-0.0242164	0.00357222	-0.0133778	-0.0477348	0.0548502	-0.0539359	0.0548502	0.0889874	0.0548502	0.00997213	-0.287635	-0.0199777	-0.0378778	0.0023116	0.0143792	0.0808655	0.0484953	-0.0381724	-0.0672041	-0.0472347	0.313998	-0.0696109	-0.0381724	-0.0672041	-0.0472347	-0.00559852	-0.0749878	0.0205596	-0.0381724	-0.0672041	-0.0472347	-0.0379715	-0.010209	0.287635	0.366718	0.303321	-0.0244427
y670	-0.160563	0.220531	0.165192	0.181275	0.237749	0.124267	-0.522579	0.17384	-0.522579	0.182113	-0.522579	0.00859206	-0.300544	-0.197771	-0.182226	-0.338137	-0.0842884	-0.13879	-0.0431595	0.50259	0.486208	0.562571	-0.17031	-0.447607	0.50259	0.486208	0.562571	-0.282059	-0.117305	0.0268474	0.50259	0.486208	0.562571	-0.00511682	0.74127	0.300544	0.250286	0.2784	0.857805
y671	0.0852889	-0.155787	0.0289616	-0.0445396	0.060981	0.141857	-0.117549	-0.164262	-0.117549	0.414331	-0.117549	-0.148928	-0.197048	-0.107979	-0.203569	-0.118987	-0.188856	0.0646624	-0.0149259	0.141049	0.167868	0.0893736	0.438813	0.0767376	0.141049	0.167868	0.0893736	-0.296835	-0.473826	-0.267312	0.141049	0.167868	0.0893736	-0.312312	-0.0932698	0.197048	-0.095385	0.0466241	0.223261
y672	0.0999004	0.112775	-0.0631225	0.0696419	0.449635	-0.131851	-0.217884	0.474806	-0.217884	-0.320242	-0.217884	-0.169238	-1.09159	-0.307851	-0.36155	-0.292123	0.273634	0.0868351	0.108116	0.146992	0.211593	0.25365	-0.787622	-0.35883	0.146992	0.211593	0.25365	-0.0342172	0.340446	0.184062	0.146992	0.211593	0.25365	0.148327	-0.298171	1.09159	0.974966	0.61873	0.134968
y673	0.0881801	-0.0903739	-0.113657	-0.0189237	-0.0212006	-0.0206148	0.129995	-0.012765	0.129995	-0.0352339	0.129995	-0.151934	-0.791762	0.019738	0.10067	-0.0721624	0.0191522	-0.0031684	0.0958162	-0.129264	-0.211159	-0.0425775	0.031739	-0.146151	-0.129264	-0.211159	-0.0425775	0.0388903	0.170901	0.0584827	-0.129264	-0.211159	-0.0425775	-0.0562312	-0.406838	0.791762	0.78703	0.671411	0.249901
y674	-0.0652868	-0.0511223	-0.0760127	0.182694	0.12488	-0.101762	-0.088405	-0.2453	-0.088405	0.372346	-0.088405	0.05307	0.398518	-0.202486	-0.262398	-0.0924947	0.0241555	0.0872913	0.200886	0.127208	0.099094	0.0743028	0.536604	0.532823	0.127208	0.099094	0.0743028	-0.17833	-0.426376	-0.605838	0.127208	0.099094	0.0743028	0.176958	-0.00304171	-0.398518	0.0360695	-0.764842	0.521029
y675	0.0547629	0.000926148	-0.09525	-0.0864354	0.0911197	0.0269866	-0.0633434	0.147882	-0.0633434	-0.0489609	-0.0633434	-0.136493	0.0105655	-0.0539936	-0.190343	-0.0849603	0.0101394	0.104781	-0.127541	0.0447803	-0.00968796	0.126066	-0.267289	-0.130677	0.0447803	-0.00968796	0.126066	-0.0438542	0.166644	-0.0859271	0.0447803	-0.00968796	0.126066	-0.0411591	-0.330856	-0.0105655	0.0378644	0.147175	0.266477
y676	-0.0196854	0.102603	0.0704529	0.0704338	-0.209458	0.315965	-0.126192	0.271529	-0.126192	-0.142245	-0.126192	-0.254202	-0.201646	0.264737	0.0603319	0.3065	-0.260687	-0.128952	-0.36388	0.0985533	0.139073	0.127814	-0.116184	-0.376355	0.0985533	0.139073	0.127814	0.00404944	0.132396	0.25692	0.0985533	0.139073	0.127814	0.0333984	-0.0244251	0.201646	0.062224	0.0510223	0.318024
y677	0.0230583	-0.0751287	0.121515	0.191849	-0.0839759	0.293483	-0.186449	-0.120774	-0.186449	0.365718	-0.186449	-0.45437	0.446185	0.0320547	0.367785	0.258096	-0.345404	-0.497122	-0.184898	0.238221	0.250852	0.118651	0.458854	0.379438	0.238221	0.250852	0.118651	-0.313349	-0.25758	-0.601414	0.238221	0.250852	0.118651	0.0192876	-0.258481	-0.342939	-0.815501	-0.775463	0.0247854
y678	0.0673902	0.0222355	0.0204336	-0.181847	0.0536698	-0.0531481	0.0668685	0.0783355	0.0668685	-0.268355	0.0668685	0.0912921	0.410658	0.00608065	0.174603	-0.27655	0.112899	0.00173868	0.0763367	-0.0967437	-0.155908	0.0183666	-0.672788	-0.0973402	-0.0967437	-0.155908	0.0183666	0.118979	0.446131	0.109585	-0.0967437	-0.155908	0.0183666	-0.683122	0.567846	-0.410658	-0.763169	0.0179471	-0.615021
y679	0.128042	-0.317394	-0.13773	-0.252193	0.10161	-0.378069	0.404501	-0.514192	0.404501	0.291597	0.404501	0.0977914	-0.699956	-0.227844	-0.200529	-0.00603179	0.251834	0.430713	0.214047	-0.341384	-0.367914	-0.460208	0.561064	0.487929	-0.341384	-0.367914	-0.460208	0.0239899	-0.358046	-0.198884	-0.341384	-0.367914	-0.460208	0.0470754	-0.784643	0.699956	0.765607	1.0167	-0.644008
y680	-0.0393954	0.00277743	0.0404962	-0.0663106	-0.029007	-0.029007	0.0186186	0.0518399	0.0186186	0.0518399	0.0186186	0.0165625	-6.83091e-17	-0.0262694	0.0279063	0.0143547	0.0405834	0.0279063	-0.10974	-0.0115366	-0.0153163	0.0290744	-0.0628476	0.117299	-0.0115366	-0.0153163	0.0290744	0.014314	-0.0573437	0.125014	-0.0115366	-0.0153163	0.0290744	-0.00555487	0.0384758	-0.0822247	4.05898e-16	-0.0967616	-0.033023
y681	0.00500192	-0.000516689	-0.0539114	-0.0256056	-0.00911647	-0.00911647	0.0232349	-0.0316886	0.0232349	-0.0316886	0.0232349	0.00742527	0.0567558	0.0121066	0.0335035	-0.00741621	0.0121066	-0.0593852	0.00131813	-0.0247299	-0.0280297	-0.0195075	-0.258627	0.0747084	-0.0247299	-0.0280297	-0.0195075	0.0242132	0.0278523	0.0789421	-0.0247299	-0.0280297	-0.0195075	-0.0541505	-0.0234598	-0.0567558	0.0851777	-0.0532581	0.0313799
y682	0.131243	-0.0571993	-0.122094	0.310621	0.38627	-0.136605	-0.118422	-0.106214	-0.118422	0.0275334	-0.118422	-0.183679	0.456762	-0.336907	-0.347053	-0.111829	0.185967	0.121666	0.437691	0.0937408	0.103293	-0.0152401	0.272052	-0.283564	0.0937408	0.103293	-0.0152401	-0.15094	0.104126	-0.320485	0.0937408	0.103293	-0.0152401	0.0232569	-0.206852	-0.456762	-0.499339	-0.423463	0.275477
y683	-0.0503903	0.0217681	-0.0412866	-0.0940478	-0.0175743	-0.080313	0.047497	-0.0747592	0.047497	-0.0120205	0.047497	0.0860859	0.176014	-0.00150719	-0.0276054	-0.00522652	0.0612315	0.137349	-0.0607475	-0.0379562	-0.15103	-0.0280737	-0.253633	0.253891	-0.0379562	-0.15103	-0.0280737	0.0597243	-0.24417	0.298789	-0.0379562	-0.15103	-0.0280737	0.232085	-0.209175	-0.176014	-0.00451654	-0.11742	-0.125607
y684	-0.0145101	-0.118195	-0.031219	-0.107573	0.0516488	-0.268927	0.202768	-0.139741	0.202768	0.180836	0.202768	0.0834883	0.358803	-0.140119	-0.116375	-0.291681	0.180458	0.257567	0.243815	-0.158534	-0.172411	-0.0597066	0.129261	0.401976	-0.158534	-0.172411	-0.0597066	0.0403389	-0.234105	0.0545671	-0.158534	-0.172411	-0.0597066	-0.0783453	-0.0806427	-0.358803	-0.191258	-0.2087	-0.0380072
y685	-0.0416628	0.0979295	0.029381	-0.212238	-0.0413336	-0.0413336	0.0410044	0.147669	0.0410044	0.147669	0.0410044	-0.0646727	2.14819e-15	0.381945	0.096531	-0.0157677	-0.590843	-0.0101229	-0.253701	0.306828	-0.0570272	0.0572304	-0.152748	0.165189	0.306828	-0.0570272	0.0572304	-0.208898	-0.137977	0.320482	0.306828	-0.0570272	0.0572304	-0.0203938	-0.0875437	0.721353	0.222444	0.357926	-0.0166778
y686	-4.51328e-05	0.0362576	0.0200756	-0.220112	0.187219	0.164769	-0.352034	0.533784	-0.352034	0.511334	-0.352034	-0.534053	-0.30646	-0.248346	-0.0880525	0.0336888	-0.167214	-0.143224	-0.708689	0.451817	0.251352	0.454888	-0.168924	-0.0190285	0.451817	0.251352	0.454888	-0.41556	-0.334111	0.308916	0.451817	0.251352	0.454888	0.174305	-0.872091	0.332454	0.15099	-0.503146	0.437108
y687	0.0413616	-0.216657	0.0604541	-0.223345	-0.563911	0.514061	0.091212	0.109941	0.091212	0.476036	0.091212	-0.847048	0.028861	0.447047	0.83019	0.562729	-0.630924	-0.667486	-0.690296	-0.0327801	-0.10225	-0.0957774	1.80006	-0.302637	-0.0327801	-0.10225	-0.0957774	-0.183877	-0.38932	-0.437138	-0.0327801	-0.10225	-0.0957774	-0.984916	-0.283041	-0.028861	-0.345346	0.640034	0.669168
y688	-0.680354	0.426452	0.36916	0.678572	-0.283789	-0.073446	-0.323119	0.139375	-0.323119	0.404472	-0.323119	-0.788737	1.3218	0.114521	0.178068	0.169076	-0.0958222	-0.175784	0.274846	0.407753	0.366877	0.23465	2.29561	0.254957	0.407753	0.366877	0.23465	0.0186984	-0.558847	-0.644429	0.407753	0.366877	0.23465	-0.155252	1.52105	-1.3218	-0.344461	-1.40492	0.345097
y689	-0.116398	0.233753	0.240374	1.09733	0.143544	-0.50961	0.249668	0.13874	0.249668	-0.74661	0.249668	0.973988	-0.608656	-0.066752	-0.157031	0.535503	0.6009	0.496228	0.811672	-0.300395	-0.0988231	-0.249847	0.0890346	-0.3685	-0.300395	-0.0988231	-0.249847	0.534148	0.524373	1.19966	-0.300395	-0.0988231	-0.249847	0.517947	2.14389	0.616289	0.361831	-2.35537	-1.84154
y690	-1.31599	0.744372	-1.29982	-0.799456	-0.510907	-0.485113	-0.319972	0.860955	-0.319972	-0.120106	-0.319972	0.726772	0.825415	-0.224939	-0.927161	-0.301306	0.561828	-0.487947	-0.343057	0.407483	0.11529	-0.155092	-0.0365095	-1.31319	0.407483	0.11529	-0.155092	0.336889	1.21687	-0.189772	0.407483	0.11529	-0.155092	0.381405	0.306458	-0.438495	1.25205	2.03194	1.27937
y691	0.0424875	-0.0614689	-0.0719107	-0.049768	-0.130161	-0.0758301	0.248478	-0.0329942	0.248478	-0.149047	0.248478	0.0411624	0.104679	0.290293	0.105324	0.0786028	-0.0750534	0.134979	0.061616	-0.276709	-0.312213	-0.189987	0.0733833	-0.0424359	-0.276709	-0.312213	-0.189987	0.21524	0.253227	0.120297	-0.276709	-0.312213	-0.189987	-0.0899501	-0.0945226	0.102665	-0.0801449	-0.0243464	-0.363362
y692	0.0149207	-0.0128061	-0.0186544	-0.00803562	-0.0125392	-0.0123866	0.0398465	-0.0311166	0.0398465	-0.0312693	0.0398465	0.0283155	0.000686823	0.0139489	-0.00472939	0.0383991	0.0137962	-0.00488208	0.0237651	-0.0405513	-0.00904289	-0.0701999	-0.0785627	-0.0637407	-0.0405513	-0.00904289	-0.0701999	0.0277452	-0.0235704	0.180966	-0.0405513	-0.00904289	-0.0701999	0.0813639	-0.107465	-0.000686823	0.0413179	-0.0516953	-0.162335
y693	-0.0274398	-0.0266367	0.0138262	0.024669	0.134065	-0.0944466	-0.0670582	-0.13724	-0.0670582	0.201848	-0.0670582	-0.0569456	0.000207298	-0.170116	-0.11606	-0.0985785	0.0583957	0.105531	0.0158273	0.0850837	0.0243555	0.10742	0.198164	0.0302607	0.0850837	0.0243555	0.10742	-0.11172	-0.130522	-0.166195	0.0850837	0.0243555	0.10742	-0.00328674	-0.0143604	-0.000207298	-0.00206919	0.048467	0.218616
y694	-0.0353433	0.0111219	0.0100797	0.0318751	-0.0074407	-0.00498117	-0.0229214	0.0627018	-0.0229214	0.0602422	-0.0229214	-0.0201637	-0.00196762	-0.00870688	0.0878677	-0.035443	-0.0111664	-0.0861313	0.0339231	0.0309952	0.00834335	0.033395	0.318769	-0.00176369	0.0309952	0.00834335	0.033395	-0.0198733	-0.0410465	-0.140376	0.0309952	0.00834335	0.033395	-0.0608851	0.129141	0.00196762	0.0631802	0.0228458	0.125255
y695	-0.0327081	0.0657033	0.0325507	0.0340765	-0.150112	0.0837816	0.0336225	0.0685779	0.0336225	-0.165316	0.0336225	0.0908531	-0.187115	0.172109	0.143468	0.0799777	-0.0617849	-0.119858	0.0301116	-0.0446209	0.00894078	-0.0760128	-0.158763	0.0378729	-0.0446209	0.00894078	-0.0760128	0.110324	0.090791	0.13339	-0.0446209	0.00894078	-0.0760128	0.0897925	0.166099	0.187115	0.230151	0.14062	-0.0654549
y696	0.050233	-0.0336522	-0.0241133	-0.045564	0.0230432	0.000557134	0.0266326	-0.0486281	0.0266326	-0.0261419	0.0266326	-0.0223996	0.0179889	-0.0119894	0.0453573	-0.0277123	0.0104967	-0.0332293	-0.00522616	-0.0321596	-0.0362413	-0.0126255	-0.220093	0.0369555	-0.0321596	-0.0362413	-0.0126255	-0.00149268	0.0494871	0.0144694	-0.0321596	-0.0362413	-0.0126255	-0.221707	0.0457448	-0.0179889	-0.105957	-0.0179889	-0.116726
y697	-0.115454	-0.00357011	0.095718	0.0647396	-0.308259	0.265569	-0.0727628	-0.32992	-0.0727628	0.31438	-0.0727628	-0.207125	0.129561	0.22891	0.174723	0.317344	-0.344918	-0.226105	-0.240966	0.112437	0.1471	-0.0116389	0.350988	0.485743	0.112437	0.1471	-0.0116389	-0.116008	-0.449405	-0.335179	0.112437	0.1471	-0.0116389	0.367768	-0.302553	-0.129561	0.00398346	-0.0618203	0.870363
y698	0.0494234	0.0485833	0.0150487	0.0388122	0.0236615	0.21783	-0.192069	0.141641	-0.192069	-0.052528	-0.192069	-0.107509	-0.408602	0.0416763	-0.231888	0.0149915	-0.152493	0.0210527	-0.156248	0.1594	0.225884	0.180069	-0.467886	-0.141332	0.1594	0.225884	0.180069	-0.110816	0.00946943	0.0952774	0.1594	0.225884	0.180069	0.180161	-0.23465	0.408602	0.249001	0.131895	0.205426
y699	0.0815886	-0.219819	-0.145757	0.00286903	0.0550774	-0.264827	0.291338	-0.114963	0.291338	0.204941	0.291338	-0.0885512	0.453601	-0.147231	-0.0850429	0.115494	0.172673	0.359515	0.0469236	-0.245261	-0.420228	-0.159548	0.921528	0.359306	-0.245261	-0.420228	-0.159548	0.0254425	0.048049	-0.592267	-0.245261	-0.420228	-0.159548	-0.367645	-0.165201	-0.453601	-0.389987	-0.575184	-0.411557
y700	-0.0159371	0.0156991	-0.0248556	0.0132386	0.0489127	0.0709713	-0.135821	-0.0758512	-0.135821	0.120598	-0.135821	0.10789	-0.724745	-0.0490714	-0.000546229	-0.0161167	-0.07113	-0.167843	-0.09254	0.135901	0.143534	0.121895	-0.186838	0.0344132	0.135901	0.143534	0.121895	-0.120201	-0.144294	-0.0554646	0.135901	0.143534	0.121895	0.30263	-0.174721	0.724745	0.854836	0.718915	-0.322858
y701	-0.214799	0.23109	0.34208	0.253309	-0.757372	0.422397	0.120176	0.216809	0.120176	-0.710978	0.120176	-0.454017	0.482925	0.622842	1.03168	0.797783	-0.229798	-0.633454	-0.383951	-0.161954	-0.0561448	-0.160523	-0.552286	-0.219231	-0.161954	-0.0561448	-0.160523	0.393044	0.630744	0.793635	-0.161954	-0.0561448	-0.160523	-0.120867	0.708129	-0.264839	-0.800737	-0.638803	0.066825
y702	-0.0531412	0.0283383	0.0476364	0.0247372	0.0523828	-0.0560628	-0.0494612	-0.0377169	-0.0494612	0.0707287	-0.0494612	-0.0160968	0.21759	-0.207147	0.0215066	-0.0219212	0.212314	0.00662469	-0.000793598	0.0231715	0.0195051	0.047452	0.149652	0.0904982	0.0231715	0.0195051	0.047452	0.00516677	-0.0709469	-0.127095	0.0231715	0.0195051	0.047452	0.00892715	0.128829	-0.0102457	-0.223425	-0.134387	-0.127072
y703	0.0238104	0.0434265	-0.0618105	0.00563061	-0.125267	0.125821	0.0232559	0.116682	0.0232559	-0.201156	0.0232559	-0.0481862	0.203251	0.170091	0.052364	0.189369	-0.0809966	-0.0559192	-0.155806	-0.0456682	-0.0582554	-0.0279326	-0.29569	-0.119714	-0.0456682	-0.0582554	-0.0279326	0.0890947	0.268241	0.0921421	-0.0456682	-0.0582554	-0.0279326	-0.0471688	-0.0375813	-0.203251	-0.198782	-0.249741	-0.0374706
y704	0.0252929	0.109447	0.0354362	0.0936099	0.29316	-0.121432	-0.146436	0.284745	-0.146436	-0.232489	-0.146436	-0.208091	0.0685494	-0.203334	-0.237088	-0.145768	0.211258	0.109887	0.083481	0.101523	0.162637	0.155896	-0.489194	-0.337373	0.101523	0.162637	0.155896	0.00792373	0.21932	0.298287	0.101523	0.162637	0.155896	0.231297	-0.226189	-0.0685494	-0.234535	-0.415797	0.339977
y705	-0.158695	0.221769	0.129112	0.197813	0.178097	0.102983	-0.439775	0.364609	-0.439775	0.0918568	-0.439775	-0.143974	-0.0570941	-0.136047	-0.102965	-0.245482	-0.0609335	-0.234793	0.0292524	0.41875	0.46687	0.414042	0.16972	-0.316355	0.41875	0.46687	0.414042	-0.196981	-0.146668	-0.0852993	0.41875	0.46687	0.414042	0.174214	0.389201	0.0570941	0.172937	-0.085992	-0.294222
y706	0.325557	-0.442829	-0.365237	-0.272128	-0.69009	-0.466239	1.48189	-0.462777	1.48189	-0.746008	1.48189	0.40795	0.576099	0.579406	0.684241	0.768864	0.41406	0.348693	0.447168	-1.43629	-1.39817	-1.48816	0.45193	0.377038	-1.43629	-1.39817	-1.48816	0.993466	0.749221	0.61832	-1.43629	-1.39817	-1.48816	-0.537678	-0.460123	-0.615103	-0.373345	-0.611337	-0.23151
y707	-0.0379013	0.009294	0.0637713	-0.108503	-0.0134431	-0.0153139	-0.00914432	0.0551942	-0.00914432	0.057065	-0.00914432	0.00862928	-0.0230873	-0.00562846	0.0390266	-0.0814199	-0.00375765	0.0194005	-0.0612509	0.0186801	0.00534425	0.0341675	-0.108498	0.129973	0.0186801	0.00534425	0.0341675	-0.0093861	-0.105214	0.14051	0.0186801	0.00534425	0.0341675	0.0059796	0.00511299	0.0230873	0.0233656	0.0614795	0.0530056
y708	0.0318015	-0.0156628	0.0363829	-0.132211	-0.559542	0.150463	0.440881	-0.0367065	0.440881	-0.457496	0.440881	0.142711	0.229787	0.570302	0.645935	0.43297	-0.139704	-0.126478	-0.161889	-0.446261	-0.483075	-0.403291	0.0124551	0.0828524	-0.446261	-0.483075	-0.403291	0.430598	0.289643	0.320465	-0.446261	-0.483075	-0.403291	-0.0478365	0.0472554	-0.229787	-0.476534	0.10903	-1.126
y709	-0.272713	0.833947	0.187801	0.665581	-1.65643	1.37087	0.0128509	0.890116	0.0128509	-1.96927	0.0128509	-0.772158	0.731666	2.03059	1.63134	1.91719	-0.996712	-1.37586	-1.11559	-0.199929	-0.067686	-0.136019	-1.29579	-1.7058	-0.199929	-0.067686	-0.136019	1.03388	2.04972	1.21537	-0.199929	-0.067686	-0.136019	0.400785	0.787099	-0.731666	-0.531767	-0.479459	-0.313876
y710	-0.0676983	-0.0136821	0.0998986	0.150976	-0.450605	0.118044	0.264863	-0.132644	0.264863	-0.0884196	0.264863	-0.213801	0.621393	0.414269	0.52248	0.371123	-0.192216	-0.0499059	-0.0795954	-0.235735	-0.372676	-0.140553	0.545532	0.0681307	-0.235735	-0.372676	-0.140553	0.222053	0.285143	-0.0232066	-0.235735	-0.372676	-0.140553	-0.124371	0.215461	-0.577554	-0.825807	-0.746915	-0.788552
y711	0.250379	-0.243006	-0.157911	-0.264464	-0.0832633	0.0946379	0.239004	0.167157	0.239004	-0.0107444	0.239004	0.0719498	-0.990346	0.154717	-0.0128192	0.0847138	-0.227627	0.0795334	-0.0828485	-0.170097	-0.224626	-0.266329	0.293687	-0.282262	-0.170097	-0.224626	-0.266329	-0.0729091	0.00869817	0.193493	-0.170097	-0.224626	-0.266329	-0.62438	-0.21943	1.40888	0.727321	1.17428	0.3728
y712	0.0079618	-0.106801	-0.0383671	-0.06319	0.0629533	-0.0821605	0.027169	-0.205512	0.027169	0.277311	0.027169	-0.0906129	0.82656	-0.128846	-0.0941379	-0.317585	0.0162677	0.206332	0.170406	0.0057774	-0.150561	0.0839897	0.405129	0.218831	0.0057774	-0.150561	0.0839897	-0.112578	-0.0689757	-0.498964	0.0057774	-0.150561	0.0839897	-0.428433	0.1215	-0.82656	-0.858736	-0.549716	0.347647
y713	-0.0905089	0.444571	0.150264	0.219804	-0.0686436	0.842947	-0.864813	0.493391	-0.864813	0.1725	-0.864813	-0.508381	0.125789	0.199836	0.122391	0.24492	-0.672427	-0.891615	-0.851685	0.917161	0.919488	0.826569	-0.533353	-0.398355	0.917161	0.919488	0.826569	-0.472591	-0.253243	-0.299451	0.917161	0.919488	0.826569	0.656349	-0.259583	-0.398673	-0.250378	-0.477891	0.288135
y714	0.0578292	-0.0795752	-0.0680562	-0.056736	-0.269782	0.0848044	0.242807	-0.044793	0.242807	-0.11974	0.242807	-0.0423752	-0.089814	0.292556	0.297641	0.34775	-0.0620299	-0.0515876	-0.19867	-0.310102	-0.31411	-0.205816	0.246831	-0.157036	-0.310102	-0.31411	-0.205816	0.230526	0.0686761	0.257108	-0.310102	-0.31411	-0.205816	0.013947	-0.318519	-0.133817	0.280241	0.123526	-0.637932
y715	0.156588	-0.360041	-0.146811	-0.267605	0.202525	-0.67471	0.628774	-0.475811	0.628774	0.138173	0.628774	0.560977	-0.247569	-0.33816	-0.358313	-0.379801	0.539075	0.815859	0.77985	-0.560956	-0.604357	-0.667653	0.792677	0.429545	-0.560956	-0.604357	-0.667653	0.200915	-0.178458	-0.0516217	-0.560956	-0.604357	-0.667653	-0.102982	-0.267086	0.247569	0.242654	0.54174	-0.305249
y716	-0.217418	0.247081	0.427823	0.439812	-0.342958	0.36979	-0.244251	0.141309	-0.244251	-0.0621543	-0.244251	-0.870378	1.12112	0.362733	0.413389	0.625364	-0.350016	-0.261611	-0.459839	0.234364	0.276044	0.274286	0.386626	-0.190904	0.234364	0.276044	0.274286	0.012717	0.0591173	0.114787	0.234364	0.276044	0.274286	0.310532	0.151224	-1.12112	-1.72054	-1.75827	-0.51068
y717	-0.017538	0.00798932	0.0361905	0.0613858	0.0906779	-0.0495815	-0.0586344	-0.070517	-0.0586344	0.0697424	-0.0586344	0.012431	0.110152	-0.0970437	-0.0619072	-0.164005	0.0432157	0.0391827	0.158108	0.0618173	0.0589151	0.0672824	-0.00152431	0.0323475	0.0618173	0.0589151	0.0672824	-0.053828	-0.0655704	-0.0357449	0.0618173	0.0589151	0.0672824	-0.0371678	0.172702	-0.110152	-0.165829	-0.233047	0.0466594
y718	0.0722966	-0.0556404	0.0615697	-0.0884733	0.178919	-0.0198342	-0.0867881	-0.0896371	-0.0867881	0.109116	-0.0867881	-0.136716	0.149029	-0.167815	-0.148302	-0.173783	0.0309384	0.0815339	0.0232584	0.0812361	0.128337	0.0620517	-0.228303	0.229622	0.0812361	0.128337	0.0620517	-0.136876	-0.148361	-0.209856	0.0812361	0.128337	0.0620517	-0.298864	0.00730681	-0.149029	-0.509079	-0.125236	0.256226
y719	-0.0438174	-0.116598	-0.0123087	-0.216763	-0.31274	-0.00247243	0.271395	-0.338121	0.271395	0.166033	0.271395	0.143213	0.407033	0.205796	0.3457	0.311103	-0.104471	-0.0570311	-0.24081	-0.217923	-0.300978	-0.287056	0.496031	0.432169	-0.217923	-0.300978	-0.287056	0.101325	-0.128294	-0.29782	-0.217923	-0.300978	-0.287056	-0.578206	0.419567	-0.407033	-0.268238	0.359047	-0.3194
y720	-0.0154708	0.107187	0.363608	0.437879	0.309694	-0.0873194	-0.237846	0.0750602	-0.237846	-0.0527732	-0.237846	-0.113738	-1.00135	-0.24855	0.0507609	-0.252632	0.148464	-0.0346826	0.452271	0.207274	0.347529	0.23824	-0.0148569	-0.192768	0.207274	0.347529	0.23824	-0.100087	-0.0521385	0.275393	0.207274	0.347529	0.23824	0.460502	0.349905	1.00135	0.0666255	-0.265479	0.100602
y721	0.0366677	-0.0398145	-0.0025915	-0.0397282	-0.0337187	0.0352777	0.0351087	-0.0182201	0.0351087	0.0109995	0.0351087	-0.0599814	-0.12845	0.0316208	0.0339187	-0.0189534	-0.0373756	0.0188421	-0.0103405	-0.0340598	-0.0553523	-0.0104344	0.0450998	0.0479064	-0.0340598	-0.0553523	-0.0104344	-0.00575477	0.00631226	-0.0846311	-0.0340598	-0.0553523	-0.0104344	-0.00577357	-0.17301	0.12845	0.00597767	0.162306	-0.0392744
y722	-0.0035957	0.00450198	-0.0171485	-0.00421181	-0.10232	0.0493943	0.0493302	-0.0464719	0.0493302	-0.0556448	0.0493302	-0.0187742	0.0703806	0.102924	0.0623924	0.0647153	-0.0487901	-0.00976453	-0.0359641	-0.0496323	-0.0697763	-0.0329629	-0.125573	0.00886118	-0.0496323	-0.0697763	-0.0329629	0.0541343	0.0862394	0.0626609	-0.0496323	-0.0697763	-0.0329629	0.00993602	-0.0419728	-0.0703806	-0.0285943	-0.0305908	-0.160811
y723	0.000454271	-0.0222826	0.010209	-0.0294024	0.106364	-0.057012	-0.048898	-0.0485391	-0.048898	0.114837	-0.048898	-0.0419419	0.130701	-0.120917	-0.111544	-0.168583	0.0424598	0.0715017	0.0942481	0.0561742	0.0502514	0.0449326	0.0837039	-0.0137689	0.0561742	0.0502514	0.0449326	-0.0784567	-0.11454	-0.0528268	0.0561742	0.0502514	0.0449326	-0.00179301	-0.0820791	-0.130701	-0.161338	-0.0478221	0.122831
y724	0.0285718	-0.0297962	0.0170528	-0.0257431	0.0357919	0.0357919	-0.0430121	0.0752572	-0.0430121	0.0752572	-0.0430121	-0.139621	-3.55941e-16	-0.0366082	-0.0785162	-0.111158	-0.0366082	0.0406	0.0474375	0.0434203	0.0549689	0.0379772	0.203066	-0.0581273	0.0434203	0.0549689	0.0379772	-0.0732165	-0.0847754	-0.0828687	0.0434203	0.0549689	0.0379772	-0.138538	-0.0681415	3.76058e-16	-0.124917	-0.0135209	0.240085
y725	0.0258757	-0.0168366	0.0216333	-0.0421635	-0.13338	0.0369371	0.122318	0.046757	0.122318	-0.12356	0.122318	-0.0148545	-0.0191138	0.139406	0.141884	0.154377	-0.0309111	-0.00415682	-0.0724583	-0.125331	-0.116094	-0.124083	0.0389231	-0.0119248	-0.125331	-0.116094	-0.124083	0.108495	0.124544	0.0877434	-0.125331	-0.116094	-0.124083	-0.164584	0.0864874	0.0191138	-0.117188	0.0662129	-0.0755697
y726	-0.00514516	-0.0165799	0.00754632	-0.0249892	-0.0971079	-0.054196	0.146159	-0.043217	0.146159	-0.0861289	0.146159	0.0383172	-0.139622	0.0826246	0.124335	0.014134	0.0397127	0.0206257	0.119741	-0.138917	-0.137415	-0.158865	0.08532	-0.0215527	-0.138917	-0.137415	-0.158865	0.122337	0.0714271	0.1656	-0.138917	-0.137415	-0.158865	-0.0540873	0.0635269	0.139622	0.141163	0.217319	-0.043037
y727	0.0297431	-0.041344	0.0417648	-0.0271642	0.136294	-0.0458471	-0.0607042	-0.11493	-0.0607042	0.12525	-0.0607042	-0.0561085	0.192144	-0.144028	-0.143483	-0.119891	0.0381131	0.10444	0.0415426	0.0645712	0.0808078	0.0511845	-0.0619495	0.125691	0.0645712	0.0808078	0.0511845	-0.105915	-0.142554	-0.118706	0.0645712	0.0808078	0.0511845	-0.125515	0.0129197	-0.192144	-0.386564	-0.209401	0.112406
y728	-0.0332556	0.0143332	0.0624497	-0.0040238	0.00552503	0.0107663	-0.049547	0.0783	-0.049547	0.0730587	-0.049547	-0.0552865	0.00419302	-0.01814	-0.0348554	-0.065412	-0.0233813	0.0645664	-0.00381195	0.0558545	0.0327387	0.0652002	0.319972	-0.0796469	0.0558545	0.0327387	0.0652002	-0.0415213	-0.0363457	-0.108425	0.0558545	0.0327387	0.0652002	-0.0329482	0.0836765	-0.00419302	-0.108584	0.123298	0.235087
y729	0.0105585	-0.037958	0.015265	-0.0148339	-0.0108412	0.0161587	0.00524094	0.0605163	0.00524094	0.0875162	0.00524094	-0.0779755	-0.107517	-0.00742521	-0.0664836	-0.000574466	-0.034425	0.0907458	-0.015853	0.00389224	-0.00899716	0.00159357	0.386098	-0.07687	0.00389224	-0.00899716	0.00159357	-0.0418503	-0.0744869	-0.0841918	0.00389224	-0.00899716	0.00159357	-0.172706	0.0466454	0.107517	0.0262899	0.127177	-0.129022
y730	0.0346605	-0.0444651	-0.0720947	-0.0140729	0.121887	-0.0976372	0.0104102	-0.0910942	0.0104102	0.053664	0.0104102	-0.0447015	-0.14712	-0.128424	-0.15643	-0.0726207	0.0911008	0.114472	0.0516382	-0.00714201	-0.0301366	0.00690958	-0.108387	0.0894538	-0.00714201	-0.0301366	0.00690958	-0.037323	-0.0285013	-0.0771863	-0.00714201	-0.0301366	0.00690958	0.0643305	-0.274325	0.14712	0.239697	0.102677	0.0523706
y731	-0.0738242	0.112957	0.0264684	0.107152	0.0655416	-0.0862927	-0.053073	0.0136848	-0.053073	-0.13815	-0.053073	-0.0234872	0.151039	-0.0394531	-0.03752	-0.0065374	0.112381	0.00604004	0.0674954	0.0400287	0.0579484	0.0461936	-0.33685	0.237584	0.0400287	0.0579484	0.0461936	0.0729282	0.117779	-0.0927487	0.0400287	0.0579484	0.0461936	0.0948905	0.202023	-0.151039	-0.00409675	-0.257901	0.181011
y732	0.00275484	0.00740254	-0.0441736	0.00900472	0.00175482	0.00812229	-0.00712226	-0.0269625	-0.00712226	-0.0205951	-0.00712226	0.0415816	-0.0573599	0.00501677	-0.0749623	-0.00738355	-0.0013507	0.04565	-0.00848058	0.00373647	-0.0148614	0.0248689	-0.170764	-0.0127992	0.00373647	-0.0148614	0.0248689	0.00366608	0.0487117	0.0322401	0.00373647	-0.0148614	0.0248689	0.143447	-0.132386	0.0573599	0.159633	0.0398278	-0.0843566
y733	0.0344088	-0.0746231	-0.029642	0.0450768	0.0100347	-0.0887828	0.113157	-0.112998	0.113157	0.0418946	0.113157	0.227748	0.00203902	-0.0368442	-0.0419949	0.107297	0.0619733	0.117564	0.0468463	-0.0997522	-0.105211	-0.109066	0.208148	0.128705	-0.0997522	-0.105211	-0.109066	0.0251291	-0.0546075	-0.0448887	-0.0997522	-0.105211	-0.109066	-0.295249	0.4294	-0.00203902	-0.00839388	-0.236405	-0.371598
y734	0.102433	-0.0166862	-0.0362941	-0.0476621	-0.065765	0.330564	-0.162365	0.211475	-0.162365	0.00755709	-0.162365	-0.343815	-0.267252	0.12293	0.262022	0.0984862	-0.273399	-0.47726	-0.309208	0.133783	0.178944	0.16306	-0.245137	-0.327131	0.133783	0.178944	0.16306	-0.150469	-0.0200343	0.120575	0.133783	0.178944	0.16306	-0.30686	-0.24003	0.267252	0.0854118	0.103632	0.862103
y735	-0.000663531	0.0711401	0.263554	0.0195154	0.119986	0.0697129	-0.190363	0.0285424	-0.190363	-0.0217307	-0.190363	-0.0926233	0.0403361	-0.0730017	0.215655	-0.0752957	-0.0227286	-0.187634	-0.0906295	0.16687	0.235533	0.185441	-0.335711	0.0340402	0.16687	0.235533	0.185441	-0.0957302	0.00840443	-0.0275256	0.16687	0.235533	0.185441	0.0559476	0.206302	-0.0403361	-0.783835	-0.101814	0.44282
y736	-0.0068445	-0.0466357	0.0430856	0.210682	-0.138207	0.0605281	0.070834	-0.115973	0.070834	0.0827621	0.070834	0.238508	-0.156639	0.102553	0.0790495	-0.0284266	-0.0961816	0.18426	0.126256	-0.0530072	-0.220224	0.112853	0.455159	0.199841	-0.0530072	-0.220224	0.112853	0.00637153	0.187731	-0.437124	-0.0530072	-0.220224	0.112853	0.240423	0.212062	0.156639	-0.101474	-0.271186	-0.365846
y737	-0.027539	0.024459	0.00565722	-0.0304791	-0.00353373	-0.0559812	0.0319759	0.00217269	0.0319759	-0.0502748	0.0319759	0.12855	-0.041958	0.00148036	-0.0521307	-0.0424167	0.0539278	0.0871446	0.0441746	-0.0309492	-0.0293567	-0.032237	-0.146599	0.00725179	-0.0309492	-0.0293567	-0.032237	0.0554082	0.0402206	0.147311	-0.0309492	-0.0293567	-0.032237	0.00719323	0.148533	0.041958	0.110223	0.119344	-0.17596
y738	0.0813568	-0.128692	-0.0136693	-0.0741232	0.148187	0.103075	-0.169905	-0.228601	-0.169905	0.393268	-0.169905	0.184233	-0.261328	-0.179744	-0.179722	-0.0356526	-0.134632	-0.0915463	-0.131386	0.185684	0.257599	0.0929151	0.0330326	0.0901199	0.185684	0.257599	0.0929151	-0.314376	-0.529809	-0.118245	0.185684	0.257599	0.0929151	0.00702977	-0.120638	0.261328	0.145959	0.162637	-0.343449
y739	-0.0972286	0.0643991	-0.0621608	-0.0180673	-0.125781	-0.125781	0.154334	-0.153074	0.154334	-0.153074	0.154334	0.376084	1.38437e-15	0.103895	0.0587959	-0.108287	0.103895	0.0524275	0.264744	-0.143391	-0.173384	-0.174524	-0.246128	0.305955	-0.143391	-0.173384	-0.174524	0.20779	0.146565	0.00670277	-0.143391	-0.173384	-0.174524	0.339736	0.117748	-1.30677e-15	0.459118	0.325697	-0.741857
y740	0.195994	-0.235966	-0.547517	-0.198671	0.029556	-0.296922	0.463361	-0.0591167	0.463361	-0.147453	0.463361	0.167266	0.0738936	-0.0562035	0.0386159	0.0630798	0.270275	-0.0119917	0.141429	-0.450037	-0.574141	-0.403181	-0.0620911	-0.0028748	-0.450037	-0.574141	-0.403181	0.214071	0.253437	0.103459	-0.450037	-0.574141	-0.403181	-0.862557	-0.148325	-0.0738936	0.869893	-0.00568233	-1.40469
y741	-0.12937	0.115946	0.0800184	0.0785184	-0.285493	0.136453	0.0196698	0.117496	0.0196698	-0.108769	0.0196698	-0.271825	0.348738	0.276544	0.224652	0.311409	-0.145402	-0.0983919	-0.225478	-0.0151953	-0.0462419	-0.00741242	0.269916	-0.213334	-0.0151953	-0.0462419	-0.00741242	0.131142	0.142932	0.170444	-0.0151953	-0.0462419	-0.00741242	0.137635	-0.00560734	-0.348738	-0.227256	-0.183926	-0.250458
y742	0.0362003	-0.0657885	0.000327251	-0.00829911	-0.144555	0.16278	0.0179758	-0.0419014	0.0179758	0.106989	0.0179758	-0.0836802	-0.295687	0.12483	0.217996	0.168624	-0.182505	-0.200919	-0.166925	-0.00811304	-0.0167498	-0.0099976	0.237715	0.0627772	-0.00811304	-0.0167498	-0.0099976	-0.0576754	-0.100003	-0.134851	-0.00811304	-0.0167498	-0.0099976	-0.163225	-0.030416	0.295687	0.187331	0.219962	0.0168478
y743	-0.0312505	0.0301031	0.0276545	-0.153183	0.0749934	-0.0898379	-0.016406	0.0349274	-0.016406	-0.0114021	-0.016406	0.0433933	0.131865	-0.0757584	-0.0712832	-0.0650114	0.089073	0.0802972	-0.075482	0.0167885	0.0186406	-0.01269	-0.0809867	0.0311233	0.0167885	0.0186406	-0.01269	0.0133146	0.00659258	-0.049839	0.0167885	0.0186406	-0.01269	-0.0337742	0.0129921	-0.131865	-0.118843	0.392341	-0.0288573
y744	-0.0148594	0.0464911	0.013036	-0.0137177	-0.143246	0.112023	0.0163639	0.109659	0.0163639	-0.126118	0.0163639	0.00537731	-0.188622	0.164334	0.14507	0.0932042	-0.090935	-0.110199	-0.0916852	-0.0269078	-0.0218341	-0.0152367	-0.0914251	-0.19909	-0.0269078	-0.0218341	-0.0152367	0.0733989	0.135235	0.206433	-0.0269078	-0.0218341	-0.0152367	-0.0236111	0.0896572	0.188622	0.188622	0.27548	0.0547012
y745	0.0342831	-0.0994006	-0.0524466	-0.0177109	0.187621	-0.0860179	-0.0673196	-0.198369	-0.0673196	0.296955	-0.0673196	0.112131	-0.492706	-0.231032	-0.196892	-0.20597	0.0426063	0.0767461	0.121547	0.0890254	0.0676998	0.066712	0.187956	0.216496	0.0890254	0.0676998	0.066712	-0.188426	-0.302161	-0.309876	0.0890254	0.0676998	0.066712	-0.101718	0.0100078	0.492706	0.547576	0.442381	0.0626834
y746	-0.0825751	0.123994	0.0380354	0.138836	-0.130533	0.0574792	-0.00952164	0.0888595	-0.00952164	-0.197312	-0.00952164	-0.151159	0.460961	0.158146	0.189569	0.0350896	-0.0298663	-0.119768	0.0512627	-0.00428483	-0.0317657	0.0524835	-0.185009	-0.0926386	-0.00428483	-0.0317657	0.0524835	0.128279	0.25843	0.139973	-0.00428483	-0.0317657	0.0524835	0.259441	-0.0271587	-0.460961	-0.36863	-0.586782	0.0348793
y747	0.0725346	-0.189868	-0.0796774	-0.0225043	-0.334264	0.204865	0.201933	-0.339409	0.201933	0.222601	0.201933	0.0821056	-0.365268	0.256042	0.333957	0.426713	-0.283087	-0.220379	-0.244732	-0.162822	-0.193255	-0.204485	0.41394	0.350164	-0.162822	-0.193255	-0.204485	-0.0270454	-0.239574	-0.216382	-0.162822	-0.193255	-0.204485	-0.05709	-0.225388	0.365268	0.395375	0.212625	-0.0929071
y748	0.041155	-0.023556	-0.0504918	-0.0310148	-0.0448752	0.0313064	0.0547238	0.050104	0.0547238	-0.066366	0.0547238	-0.00686762	-0.0569597	0.0566079	0.0961607	0.00670686	-0.0195737	-0.047478	-0.0275634	-0.0605902	-0.0991746	-0.0101583	-0.057495	0.124942	-0.0605902	-0.0991746	-0.0101583	0.0370342	0.141821	-0.184135	-0.0605902	-0.0991746	-0.0101583	-0.0605118	-0.0925735	0.0569597	0.0405193	0.0711046	0.372655
y749	0.0266039	0.0898682	-0.0788615	0.134903	-0.300001	0.346914	-0.0203092	0.36968	-0.0203092	-0.302503	-0.0203092	-0.111442	-0.222347	0.377649	0.227491	0.388693	-0.269266	-0.338587	-0.277781	-0.0185148	0.0322343	0.0239912	-0.215248	-0.291808	-0.0185148	0.0322343	0.0239912	0.108383	0.26857	0.258565	-0.0185148	0.0322343	0.0239912	0.179309	-0.171445	0.222347	0.391045	-0.258493	0.256939
y750	0.150029	-0.206038	-0.105613	0.0485335	0.103541	-0.148295	0.194783	-0.128562	0.194783	0.123274	0.194783	-0.167729	-0.27242	-0.14088	-0.150415	-0.155095	0.110955	0.250106	0.353179	-0.176113	-0.205304	-0.149551	0.455226	0.171353	-0.176113	-0.205304	-0.149551	-0.029925	-0.0937578	-0.195581	-0.176113	-0.205304	-0.149551	-0.173804	-0.407072	0.27242	0.128651	-0.278036	-0.269217
y751	-0.0179353	0.0267322	0.0617163	0.0546418	0.0416896	-0.00427773	-0.0553472	0.0622643	-0.0553472	0.0110211	-0.0553472	-0.0926285	0.156398	-0.035825	0.00230362	0.0143703	0.0101423	0.048271	-0.0707795	0.0524149	0.0111417	0.111051	0.114346	0.0100462	0.0524149	0.0111417	0.111051	-0.0256827	0.0772838	-0.171637	0.0524149	0.0111417	0.111051	-0.0839813	0.152378	-0.156398	-0.331946	-0.210813	-0.318655
y752	-0.100087	0.235706	0.0878406	0.0482547	-0.120149	0.18224	-0.162178	0.437502	-0.162178	-0.344764	-0.162178	-0.0955528	-0.545814	0.210562	0.155091	-0.0464572	-0.0918277	-0.194255	-0.0934847	0.116972	0.127005	0.188197	-0.400485	-0.27044	0.116972	0.127005	0.188197	0.118734	0.403255	0.119211	0.116972	0.127005	0.188197	0.0769035	0.299432	0.545814	0.547382	0.727331	0.0407391
y753	0.0941101	-0.00954434	-0.00812833	-0.0742771	0.157523	-0.0420462	-0.0213671	0.192518	-0.0213671	-0.13822	-0.0213671	-0.0752547	-0.00791643	-0.101146	-0.0270938	-0.171194	0.0984234	-0.0389632	0.0969948	-0.00682146	0.0579286	-7.79836e-05	-0.285358	-0.138083	-0.00682146	0.0579286	-7.79836e-05	-0.00272288	0.0957329	0.126273	-0.00682146	0.0579286	-7.79836e-05	-0.0692079	-0.192107	0.00791643	-0.213467	-0.0730277	0.0492042
y754	-0.072809	0.0324529	-0.0441895	0.0568324	0.180083	-0.23245	-0.0204419	0.0152987	-0.0204419	0.0687013	-0.0204419	-0.0523684	-0.232646	-0.231322	-0.282129	-0.317102	0.181211	0.30997	0.293371	0.0825644	-0.0720303	0.0805634	0.254773	-0.179558	0.0825644	-0.0720303	0.0805634	-0.0501115	0.0300844	0.0351777	0.0825644	-0.0720303	0.0805634	0.1625	-0.096964	0.378657	0.491169	0.434178	0.623947
y755	0.0212569	-0.0832735	-0.00662984	0.0129676	0.0692677	-0.190157	0.142146	-0.248093	0.142146	0.0651606	0.142146	0.121584	-0.115531	-0.110612	-0.110947	-0.0559012	0.148812	0.191963	0.258537	-0.121474	-0.087645	-0.189668	0.103835	0.583098	-0.121474	-0.087645	-0.189668	0.0382004	-0.156881	-0.308445	-0.121474	-0.087645	-0.189668	0.0687961	-0.0454042	0.115531	0.12615	-0.0346651	-0.533001
y756	0.0430302	0.0683894	-0.0655868	0.0406058	0.19128	-0.0172671	-0.130983	0.289135	-0.130983	-0.160245	-0.130983	-0.0994103	0.140068	-0.117001	-0.220274	-0.0763156	0.0915468	0.0231167	-0.0222004	0.0938433	0.13157	0.139122	-0.372153	-0.408963	0.0938433	0.13157	0.139122	-0.0254539	0.153579	0.286741	0.0938433	0.13157	0.139122	0.178944	-0.277976	-0.140068	-0.0718108	-0.382837	0.0690446
y757	0.0506855	-0.0628563	-0.0221826	-0.124657	0.0725873	-0.0128655	-0.00903631	0.0301447	-0.00903631	0.0962343	-0.00903631	-0.0307773	-0.18178	-0.0807012	-0.110999	-0.284084	0.00475163	0.0716968	0.164968	0.0130933	0.0171191	-0.005542	0.130854	0.0703002	0.0130933	0.0171191	-0.005542	-0.0759496	-0.103253	-0.18966	0.0130933	0.0171191	-0.005542	-0.139945	-0.151214	0.18178	0.104354	0.389116	0.0980905
y758	0.0394721	0.0296684	-0.0381097	0.175436	0.151661	0.141661	-0.253851	0.051928	-0.253851	0.0859012	-0.253851	0.0304786	-0.561053	-0.105568	-0.137883	-0.0691922	-0.0955678	-0.142854	-0.051342	0.230804	0.242627	0.29597	-0.333034	-0.0628313	0.230804	0.242627	0.29597	-0.201135	-0.0659191	-0.09498	0.230804	0.242627	0.29597	0.211578	-0.0535765	0.561053	0.545742	-0.0415512	0.200756
y759	0.00268326	-0.000555081	-0.00288778	0.00332115	0.00228553	0.00228553	-0.0018878	-0.00181348	-0.0018878	-0.00181348	-0.0018878	-0.00315531	-1.07295e-17	-0.0127129	-0.00208102	0.00458038	0.0117576	-0.00208102	0.000931435	0.000400283	0.00127426	-0.00219067	0.00385863	-0.00874862	0.000400283	0.00127426	-0.00219067	-0.000955364	0.00283606	-0.0047943	0.000400283	0.00127426	-0.00219067	0.00111016	-0.00707044	-0.0268049	-6.05308e-19	0.0165523	0.00613545
y760	0.0188269	0.0179863	-0.049953	0.0564842	0.0125494	0.0125494	-0.00627178	-0.0853411	-0.00627178	-0.0853411	-0.00627178	0.0624837	-0.0170378	0.0119928	-0.0720384	0.0181743	0.0119928	0.0294225	0.031247	-0.00599931	-0.00733717	0.00706282	-0.0855124	-0.00396281	-0.00599931	-0.00733717	0.00706282	0.0239857	-0.0914005	-0.00809971	-0.00599931	-0.00733717	0.00706282	0.0982237	-0.0300495	0.0170378	0.0968071	-0.074194	-0.0965708
y761	-0.0111384	-0.0515302	0.0121579	-0.0135873	-0.141041	0.105294	0.0246092	-0.103769	0.0246092	0.152258	0.0246092	-0.0184371	-0.199926	0.0992622	0.146983	0.10886	-0.147073	-0.107146	-0.102189	-0.00371963	-0.0276785	-0.020258	0.130609	0.225752	-0.00371963	-0.0276785	-0.020258	-0.0478105	-0.131823	-0.0937937	-0.00371963	-0.0276785	-0.020258	-0.0076242	-0.0526341	0.199926	0.193798	0.245775	0.0485663
y762	0.141044	-0.11052	-0.087971	0.00414862	0.0115265	-0.00296914	0.132487	-0.0975113	0.132487	-0.0830156	0.132487	0.0518033	-0.19923	0.00882302	0.0468656	0.111366	0.0233187	0.0016961	-0.00131047	-0.142662	-0.136533	-0.105907	0.121837	-0.305917	-0.142662	-0.136533	-0.105907	0.0321417	0.148877	0.00473559	-0.142662	-0.136533	-0.105907	-0.0701626	-0.213421	0.19923	0.0359642	0.382622	-0.0359478
y763	-0.0178286	0.060304	0.00302361	-0.0148693	-0.053619	0.136932	-0.101142	0.146439	-0.101142	-0.0441126	-0.101142	-0.0979068	-0.14472	0.0819359	0.0694847	0.191004	-0.108616	-0.121067	-0.31375	0.0869836	0.0546055	0.107877	-0.00121772	-0.444101	0.0869836	0.0546055	0.107877	-0.0266797	0.116723	0.17328	0.0869836	0.0546055	0.107877	-0.0473143	0.0156944	0.14472	0.142599	0.0864222	0.445918
y764	-0.0282818	-0.00469069	0.00712051	-0.0618219	-0.0108628	-0.0108628	-0.00655618	0.103935	-0.00655618	0.103935	-0.00655618	-0.0647904	-1.8801e-16	0.208459	-0.046506	-0.0599341	-0.285591	0.0534367	-0.0179713	0.0724414	0.000189808	0.0160836	-0.0245918	0.172828	0.0724414	0.000189808	0.0160836	-0.0771321	-0.0204484	0.0308331	0.0724414	0.000189808	0.0160836	-0.024547	-0.0713537	-0.329366	0.0571175	0.146446	0.112741
y765	0.0054845	0.187065	-0.0355257	-0.0169857	0.0117935	0.0117935	-0.0181026	0.136857	-0.0181026	0.136857	-0.0181026	-0.154135	6.53177e-16	-0.0878983	-0.0151374	-0.018619	-0.0304454	-0.040662	0.00408788	0.305409	0.0202736	-0.00245452	0.0737234	0.103486	0.305409	0.0202736	-0.00245452	-0.118344	0.0623962	-0.0598081	0.305409	0.0202736	-0.00245452	-0.0137242	-0.0113422	-0.384823	0.0119574	0.036284	0.202959
y766	0.323427	-0.238248	-0.290093	0.280738	-0.048096	-0.048096	0.419619	-0.35173	0.419619	-0.35173	0.419619	-0.160645	0.474087	0.0849345	0.00830747	0.346401	0.0849345	0.0933697	0.295304	-0.408117	-0.39177	-0.360966	-0.060817	0.443	-0.408117	-0.39177	-0.360966	0.169869	0.0689005	-0.31497	-0.408117	-0.39177	-0.360966	0.403067	-1.13474	-0.354401	-0.223004	-0.693459	0.163065
y767	-0.516782	0.183284	0.457823	-0.837221	-0.370295	-0.399084	0.252597	0.603554	0.252597	0.574765	0.252597	0.286686	0.0800404	0.0187151	0.314135	-0.310499	0.122755	0.330419	-0.827424	0.041814	-0.186731	0.300702	-0.669025	0.977615	0.041814	-0.186731	0.300702	0.14147	-0.559804	1.70554	0.041814	-0.186731	0.300702	-0.123322	0.730676	0.0727124	-0.0305842	-1.23741	-0.425191
y768	0.115675	-0.126418	-0.111304	-0.455575	-0.0981481	0.120227	0.0935962	0.152045	0.0935962	0.0543075	0.0935962	-0.27427	-0.0578697	0.0909862	-0.132213	0.0234029	-0.127389	0.195586	-0.41853	-0.0900153	-0.174677	-0.0604479	0.113179	-0.0887411	-0.0900153	-0.174677	-0.0604479	-0.0364028	0.088677	-0.260596	-0.0900153	-0.174677	-0.0604479	-0.20526	-0.877983	0.0578697	-0.0363252	1.11072	0.266604
y769	0.17274	-0.0849756	-0.508001	-0.377367	0.377165	0.25513	-0.459555	0.52456	-0.459555	0.369001	-0.459555	-0.398377	-0.830072	-0.318655	-0.621892	-0.384694	-0.19662	-0.32572	-0.454138	0.4303	0.439612	0.461465	-0.51666	-0.181751	0.4303	0.439612	0.461465	-0.515276	-0.501658	-0.32511	0.4303	0.439612	0.461465	-1.17001	-0.371449	0.830072	1.81591	1.12561	1.42371
y770	-0.100561	0.100828	0.211392	0.203438	-0.0766032	-0.10039	0.0764324	-0.118161	0.0764324	-0.177793	0.0764324	-0.198944	0.592812	0.0767809	-0.0133249	0.20704	0.100568	0.278179	0.0652707	-0.0765213	-0.0534621	-0.0688731	-0.0555434	0.312535	-0.0765213	-0.0534621	-0.0688731	0.177349	0.165303	-0.00409064	-0.0765213	-0.0534621	-0.0688731	0.399891	0.0173835	-0.592812	-0.902334	-0.893881	-0.103468
y771	0.0382197	-0.0785952	0.0153774	0.0822382	0.00801867	0.00801867	0.0221824	0.137164	0.0221824	0.137164	0.0221824	-0.171435	-0.0239344	-0.0349357	-0.124263	0.0816818	-0.0349357	0.0846435	0.0750533	-0.00872389	0.0549971	-0.0744969	0.786897	-0.187203	-0.00872389	0.0549971	-0.0744969	-0.0698713	-0.258829	0.03454	-0.00872389	0.0549971	-0.0744969	-0.281283	0.090649	0.0239344	-0.0596774	-0.389754	0.138471
y772	0.107268	0.0165009	-0.0475354	0.0302868	0.0365866	-0.289664	0.360345	0.490602	0.360345	-0.608243	0.360345	-0.901907	-0.0772889	0.0467447	0.0724766	-0.16428	0.364778	0.201466	0.561527	-0.395022	-0.321478	-0.36696	0.0813385	-0.591059	-0.395022	-0.321478	-0.36696	0.411523	0.549067	0.767279	-0.395022	-0.321478	-0.36696	-0.329086	-0.680837	0.0729629	-0.0484505	-0.330054	0.0579005
y773	0.397777	-0.146128	-0.197955	-0.502066	0.574549	0.109904	-0.286676	0.174144	-0.286676	-0.0704961	-0.286676	-0.409311	-0.300387	-0.406783	-0.601733	-0.744485	0.0578628	-0.0951664	0.154365	0.202792	0.498944	0.0880543	-1.83467	0.659061	0.202792	0.498944	0.0880543	-0.34892	-0.251019	-0.441194	0.202792	0.498944	0.0880543	-1.79585	0.142617	0.300387	-0.0868114	0.414633	1.02175
y774	-0.613079	0.48116	-0.292454	-1.12704	-0.271552	-0.335346	-0.00618075	-0.251128	-0.00618075	0.429072	-0.00618075	1.43974	-0.54416	0.394716	-0.10983	-0.766177	-0.0518985	0.10502	-0.221639	0.138343	-0.287643	-0.139225	-0.551153	1.43889	0.138343	-0.287643	-0.139225	0.342817	-1.62365	0.52813	0.138343	-0.287643	-0.139225	0.818138	0.296344	0.29832	1.65571	1.51552	-0.536035
y775	-0.0626818	0.231798	0.185293	-0.389757	-0.140769	-0.210485	0.288573	-0.784423	0.288573	-0.701883	0.288573	1.21125	-0.0280643	0.232072	0.0987299	-1.20032	0.31135	0.214605	0.882675	-0.311624	-0.128041	-0.0721132	0.219469	0.391621	-0.311624	-0.128041	-0.0721132	0.543422	0.385541	-2.13599	-0.311624	-0.128041	-0.0721132	-0.338007	1.63928	0.0285025	0.089275	-0.873845	-1.86647
y776	0.0261777	-0.0304264	-0.0248722	-0.0160658	-0.0357745	-0.0295449	0.0914971	-0.0463437	0.0914971	-0.0525734	0.0914971	0.0553175	-0.0049837	0.0329421	0.0204298	-0.0116268	0.0267124	0.0277487	0.103873	-0.0900809	-0.0730507	-0.108313	-0.044663	0.0805489	-0.0900809	-0.0730507	-0.108313	0.0596545	0.0206185	0.050323	-0.0900809	-0.0730507	-0.108313	0.0494363	-0.091661	0.0049837	0.0195135	-0.0421674	-0.353495
y777	1.67212e-05	-0.0075863	-0.0602877	0.00571119	-0.0339896	-0.00852592	0.0425323	0.00565689	0.0425323	-0.0198068	0.0425323	0.0257696	-0.020371	0.0289432	0.0654457	0.0282617	0.00347953	-0.0582255	0.00279801	-0.0400091	-0.0675078	-0.0253485	0.0326888	-0.0199767	-0.0400091	-0.0675078	-0.0253485	0.0324228	0.0484463	0.00548704	-0.0400091	-0.0675078	-0.0253485	-0.0392798	0.00286989	0.020371	0.176208	0.020371	-0.143198
y778	0.0331552	-0.0163157	0.0175785	0.115745	-0.289485	0.243108	0.0795317	-0.0606957	0.0795317	-0.096895	0.0795317	0.0512952	-0.497527	0.300711	0.30791	0.50791	-0.231882	-0.250967	-0.300985	-0.0851449	-0.0393648	-0.0911795	-0.101832	-0.0979354	-0.0851449	-0.0393648	-0.0911795	0.0688292	0.0392863	0.313135	-0.0851449	-0.0393648	-0.0911795	0.113861	0.0212872	0.497527	0.385492	0.0391779	-0.0742822
y779	-0.105748	0.186855	0.199356	0.0815491	-0.141006	0.221668	-0.18641	0.200014	-0.18641	-0.162661	-0.18641	-0.407096	0.544998	0.195078	0.126625	-0.0858111	-0.167596	-0.120428	-0.0222147	0.159374	0.19316	0.189575	-0.270445	-0.242434	0.159374	0.19316	0.189575	0.0274815	0.174249	0.193492	0.159374	0.19316	0.189575	-0.184455	0.350868	-0.544998	-0.819073	-0.469236	0.243502
y780	0.029434	0.0540183	0.034431	-0.00102589	-0.0436349	0.159321	-0.086252	0.0682849	-0.086252	-0.134671	-0.086252	-0.0292342	-0.252655	0.0992697	-0.0784335	0.053733	-0.103686	-0.0548707	-0.0727096	0.0584346	0.167735	0.0179507	-0.53541	-0.0592404	0.0584346	0.167735	0.0179507	-0.00441632	0.00804147	0.252256	0.0584346	0.167735	0.0179507	0.123787	-0.0950321	0.252655	0.142544	0.0991297	0.159157
y781	0.045447	-0.0819787	-0.0183724	-0.0589441	0.0590858	-0.0664124	0.0527737	-0.0232299	0.0527737	0.102268	0.0527737	-0.0687532	0.100399	-0.0834402	-0.120341	-0.0830367	0.042058	0.169515	0.0601547	-0.0405964	-0.0675456	-0.0360621	0.293963	-0.00413815	-0.0405964	-0.0675456	-0.0360621	-0.0413823	-0.0696488	-0.10752	-0.0405964	-0.0675456	-0.0360621	-0.396985	0.123489	-0.100399	-0.196394	-0.0431957	-0.185214
y782	-0.0797686	0.122362	0.0890229	0.151767	0.0803418	0.137833	-0.297944	0.147888	-0.297944	0.0903961	-0.297944	-0.0754094	-0.203595	-0.0519464	0.056997	0.0043299	-0.109438	-0.323993	-0.104039	0.283746	0.356019	0.251477	-0.278239	-0.0705692	0.283746	0.356019	0.251477	-0.161385	-0.0868374	0.0890488	0.283746	0.356019	0.251477	0.62138	-0.253869	0.203595	0.233907	-0.0588683	0.385865
y783	-0.00926045	-0.106834	0.0501459	-0.00891467	0.151464	-0.119239	-0.0414859	0.112437	-0.0414859	-0.0418122	-0.0414859	-0.00806749	0.158351	-0.416559	-0.102364	-0.129467	0.276466	0.0914757	0.0953706	0.0332595	0.0610343	0.0251818	0.0222263	-0.0717764	0.0332595	0.0610343	0.0251818	-0.140094	0.0178239	0.0251404	0.0332595	0.0610343	0.0251818	-0.105821	0.0414111	0.123197	-0.261459	-0.12013	0.0626099
y784	0.0249506	-0.00232006	-0.0669205	-0.0449468	0.0107354	0.0366133	-0.0223982	0.0460807	-0.0223982	-0.0205428	-0.0223982	-0.0371215	0.0311966	0.00435156	-0.0706468	-0.0479462	-0.0215263	-0.0136271	-0.0155911	0.0148546	0.0173534	0.0185906	-0.164627	-0.00538968	0.0148546	0.0173534	0.0185906	-0.0171747	0.0188785	-0.018484	0.0148546	0.0173534	0.0185906	-0.156271	-0.0199886	-0.0311966	0.0896684	0.0249844	0.0637671
y785	0.0669106	-0.12188	-0.0591577	-0.295949	-0.11695	-0.0792919	0.263153	-0.0689923	0.263153	-0.0313342	0.263153	0.107216	-0.0893438	0.0803039	0.143869	0.0677403	0.0426457	0.0614774	-0.070276	-0.244829	-0.264504	-0.293413	0.167065	0.217616	-0.244829	-0.264504	-0.293413	0.12295	0.0356373	-0.121592	-0.244829	-0.264504	-0.293413	-0.200816	-0.235865	0.0893438	0.0647339	0.746198	-0.408311
y786	0.141412	-0.171209	-0.0565542	-0.0637827	0.10184	-0.0489727	0.0885439	-0.0085541	0.0885439	0.142259	0.0885439	0.0359268	-0.390436	-0.121705	-0.0471045	-0.0958674	0.029108	0.0278365	0.148674	-0.0786116	-0.0372862	-0.116589	0.39034	0.0889676	-0.0786116	-0.0372862	-0.116589	-0.0925971	-0.210746	-0.154186	-0.0786116	-0.0372862	-0.116589	-0.175456	-0.221574	0.390436	0.187122	0.129504	0.0802462
y787	-0.070427	0.0113775	-0.00358481	0.04038	-0.291332	-0.0201065	0.241011	-0.355021	0.241011	-0.134289	0.241011	0.0881093	0.494158	0.251965	0.245376	0.310931	-0.0192599	0.0182648	-0.0408891	-0.221328	-0.267226	-0.229661	-0.267788	0.49288	-0.221328	-0.267226	-0.229661	0.232705	0.161663	-0.0309438	-0.221328	-0.267226	-0.229661	0.159856	0.0468529	-0.494158	-0.298338	-0.392668	-0.244456
y788	-0.0854468	0.183618	0.214373	0.126216	0.0826387	0.148097	-0.316183	-0.00572942	-0.316183	-0.0637792	-0.316183	-0.0492183	-0.0494074	-0.0171909	-0.177551	-0.0562311	-0.0826493	-0.101927	0.0196903	0.283459	0.493851	0.162756	-0.629199	0.251065	0.283459	0.493851	0.162756	-0.0998402	-0.266221	0.0280931	0.283459	0.493851	0.162756	0.778998	-0.218562	0.0494074	-0.159704	-0.226325	0.95918
y789	-0.310611	0.268385	0.513072	0.224315	0.183023	-0.0109035	-0.48273	0.0469364	-0.48273	0.162485	-0.48273	-0.342046	1.1177	-0.135444	-0.178647	-0.296805	-0.0778309	-0.00387509	0.0811663	0.48166	0.695594	0.439954	-0.352512	0.187647	0.48166	0.695594	0.439954	-0.213275	-0.23468	0.0386853	0.48166	0.695594	0.439954	0.614918	0.359417	-1.02682	-1.51222	-1.20756	0.474174
y790	0.118871	-0.0300865	-0.118634	-0.0427287	-0.0902111	0.235946	-0.0268636	0.326231	-0.0268636	-0.120619	-0.0268636	-0.00151756	0.0571665	0.149401	-0.0500627	0.103762	-0.176756	-0.109219	-0.170482	-0.00273122	0.0406475	0.0239911	-0.0811312	-0.369807	-0.00273122	0.0406475	0.0239911	-0.0273553	0.0965566	0.188258	-0.00273122	0.0406475	0.0239911	-0.141518	-0.17032	-0.0571665	-0.0440944	-0.288466	-0.18411
y791	0.217747	-0.290468	-0.263398	-0.262778	0.446539	-0.406341	0.177549	-0.594519	0.177549	0.258362	0.177549	0.29425	0.124845	-0.49502	-0.538066	-0.466928	0.35786	0.348643	0.498228	-0.153309	-0.0739743	-0.294078	-0.612273	0.620681	-0.153309	-0.0739743	-0.294078	-0.13716	-0.45103	-0.0918557	-0.153309	-0.0739743	-0.294078	-0.225378	-0.514763	-0.124845	0.115682	-0.106282	0.991186
y792	-0.359904	-0.171944	0.487523	-0.909191	-0.469053	-0.496995	0.606143	0.440224	0.606143	0.629497	0.606143	0.173476	0.589691	0.114487	0.472517	-0.491018	0.142429	0.509859	-0.230858	-0.42886	-0.494853	-0.187315	-0.784728	2.03954	-0.42886	-0.494853	-0.187315	0.256916	-0.810209	1.85166	-0.42886	-0.494853	-0.187315	0.170089	-0.23032	-0.589691	-0.861258	-1.21588	0.708256
y793	-0.000450165	-0.0481358	-0.0244552	-0.0150703	-0.124896	0.000414534	0.124031	-0.0721797	0.124031	0.0212767	0.124031	-0.024637	0.100248	0.0925052	0.140806	0.150167	-0.0328052	0.0154952	-0.0921563	-0.107836	-0.180756	-0.0730815	0.258264	-0.0474747	-0.107836	-0.180756	-0.0730815	0.0597	0.0717654	0.00533561	-0.107836	-0.180756	-0.0730815	-0.161447	0.049599	-0.100248	-0.0822571	-0.00273719	-0.397131
y794	0.0938756	-0.167755	-0.127464	-0.0811188	0.252603	-0.240403	0.0816756	-0.144406	0.0816756	0.233838	0.0816756	0.144697	0.157729	-0.242428	-0.203568	-0.20845	0.125086	0.225916	0.143845	-0.0504134	-0.149813	-0.0165145	0.289978	0.209568	-0.0504134	-0.149813	-0.0165145	-0.117341	-0.122995	-0.341576	-0.0504134	-0.149813	-0.0165145	-0.18306	-0.142457	-0.0123301	-0.1251	-0.130839	-0.445611
y795	0.045659	-0.00953051	0.0646842	-0.0403101	-0.121	0.0670162	0.099643	0.0256469	0.099643	-0.162369	0.099643	0.121996	-0.332619	0.145086	0.311158	0.160751	-0.0429305	-0.098746	-0.16603	-0.111686	-0.147727	-0.0350311	-0.174698	-0.190447	-0.111686	-0.147727	-0.0350311	0.102155	0.274103	0.215436	-0.111686	-0.147727	-0.0350311	0.129881	-0.0387007	0.332619	-0.0464949	0.381184	-0.530229
y796	-0.00850799	0.00986194	-0.0486568	0.178262	0.0206802	0.0206802	-0.0498684	0.0372985	-0.0498684	0.0372985	-0.0498684	-0.185035	0.271129	0.084106	-0.0263946	0.162301	-0.23508	-0.0263946	-0.0580349	0.160836	0.00413237	0.0739951	0.0941951	-0.0314069	0.160836	0.00413237	0.0739951	-0.150974	0.0284483	-0.0065224	0.160836	0.00413237	0.0739951	0.0535415	-0.0906019	0.382314	-0.14537	-0.492409	-0.213351
y797	0.0325247	-0.133109	-0.203831	-0.0468369	-0.0346311	-0.207747	0.274903	-0.14004	0.274903	0.0593736	0.274903	0.0986434	-0.104976	-0.0324249	-0.138296	-0.0288883	0.140691	0.318249	0.174591	-0.241375	-0.383783	-0.192539	0.466074	0.043736	-0.241375	-0.383783	-0.192539	0.108266	0.088341	-0.110784	-0.241375	-0.383783	-0.192539	-0.346886	0.0292288	0.104976	0.510013	0.230276	-0.71873
y798	-0.0499801	0.100829	0.0958512	0.0735665	0.0964768	-0.108609	-0.0378477	0.18211	-0.0378477	-0.16468	-0.0378477	-0.238472	0.142792	-0.0625774	0.0196948	-0.0663532	0.142509	-0.0144492	0.144907	0.020898	0.0906055	-0.00498765	-0.0338873	-0.191955	0.020898	0.0906055	-0.00498765	0.0799312	0.0838212	0.255384	0.020898	0.0906055	-0.00498765	-0.0835771	0.165332	-0.142792	-0.227648	-0.256387	0.250678
y799	-0.093378	-0.0467068	0.181487	0.256368	0.115489	0.0758988	-0.284766	-0.375697	-0.284766	0.611642	-0.284766	-0.35381	0.506633	-0.208879	0.0403984	0.197849	-0.169289	-0.224849	-0.180946	0.331461	0.365938	0.239465	0.686368	0.773026	0.331461	0.365938	0.239465	-0.378168	-0.731666	-0.850718	0.331461	0.365938	0.239465	0.0736228	0.057094	-0.506633	-0.689789	-1.0409	0.106495
y800	-0.591531	0.628488	0.489369	0.621841	-0.837941	-0.248057	0.494467	-0.559648	0.494467	-0.566052	0.494467	-0.686597	2.0503	0.718915	0.705335	0.802273	0.182919	0.305094	0.312198	-0.273345	-0.52106	-0.49263	0.465055	0.479225	-0.273345	-0.52106	-0.49263	0.901834	0.587048	0.55387	-0.273345	-0.52106	-0.49263	0.687397	0.957235	-2.42421	-1.77041	-2.03797	0.0855979
y801	0.00213045	-0.0504499	0.00553601	-0.00994218	-0.133745	0.0743099	0.0615655	-0.165077	0.0615655	0.0855233	0.0615655	0.0439934	-0.1828	0.0488217	0.114751	0.157021	-0.159233	-0.0569497	-0.0960776	0.0599615	-0.0522657	-0.070886	0.104596	0.156892	0.0599615	-0.0522657	-0.070886	-0.110411	-0.0998812	-0.0629799	0.0599615	-0.0522657	-0.070886	-0.00748921	-0.00550388	0.499062	0.169101	0.196915	-0.0844544
y802	-0.0666011	0.0319838	-0.0121186	-0.00786509	-0.047585	-0.0262424	0.00722625	0.0897186	0.00722625	0.0300246	0.00722625	0.0118023	0.0536282	0.0245068	0.0427857	0.109583	0.00316417	-0.0897679	-0.0929274	0.00431285	0.0348636	-0.0245208	0.149635	-0.21036	0.00431285	0.0348636	-0.0245208	0.0276709	0.121703	0.102266	0.00431285	0.0348636	-0.0245208	-0.12368	0.214083	-0.0536282	-0.102132	0.152476	-0.112846
y803	-0.0439858	0.097495	0.095042	0.0151464	0.0890624	-0.11666	-0.0163886	0.0460183	-0.0163886	-0.188125	-0.0163886	-0.0917931	0.218262	-0.0533896	-0.162519	-0.153597	0.152332	0.219675	0.170679	-0.00144783	0.0378857	-0.0019347	-0.370504	-0.093839	-0.00144783	0.0378857	-0.0019347	0.0989428	0.163269	0.260801	-0.00144783	0.0378857	-0.0019347	0.13838	0.0214963	-0.218262	-0.349934	-0.150067	0.17547
y804	0.0260497	-0.00517253	0.0106722	-0.076746	0.0197603	0.00142579	0.00486365	-0.0132209	0.00486365	-0.0414455	0.00486365	-0.0257874	0.0104812	-0.00584214	-0.039354	-0.0234627	0.0124923	-0.00762624	0.0160929	-0.0118227	0.0576525	-0.0693762	-0.226314	0.0875142	-0.0118227	0.0576525	-0.0693762	0.00665018	-0.0587774	0.0673749	-0.0118227	0.0576525	-0.0693762	-0.0591505	-0.0639328	-0.0104812	-0.0581308	0.0770951	0.0227081
y805	0.0367487	-0.0060424	0.0463519	-0.0652044	0.204513	-0.242248	0.074484	0.212819	0.074484	-0.129854	0.074484	-0.103111	-0.0288557	-0.184042	-0.173479	-0.177288	0.262719	0.272617	0.20046	-0.0847194	-0.0527862	-0.0883754	0.196119	-0.309377	-0.0847194	-0.0527862	-0.0883754	0.078677	0.112658	0.243608	-0.0847194	-0.0527862	-0.0883754	-0.231263	0.0665081	0.0288557	-0.198748	0.100331	-0.0752189
y806	0.064904	-0.0345723	-0.211482	-0.191874	0.0531433	0.064182	-0.0524213	0.222089	-0.0524213	0.0263302	-0.0524213	0.34423	-0.750156	-0.0329222	-0.207201	-0.10543	-0.0439609	-0.084096	-0.0723932	0.0423108	0.079815	-0.0140506	-0.0632767	0.0976522	0.0423108	0.079815	-0.0140506	-0.0768831	-0.110914	-0.261488	0.0423108	0.079815	-0.0140506	-0.136013	-0.0225896	0.750156	1.21728	1.06459	-0.0640899
y807	0.0396186	-0.137361	0.00188147	-0.0901825	-0.0213667	0.13858	-0.0775952	-0.208163	-0.0775952	0.41044	-0.0775952	-0.0441437	-0.148588	-0.0437946	-0.0149323	0.0371946	-0.203742	-0.0742212	-0.190238	0.110176	0.091035	0.0628605	0.455582	0.16288	0.110176	0.091035	0.0628605	-0.247536	-0.423584	-0.352012	0.110176	0.091035	0.0628605	-0.202608	-0.106816	0.148588	0.0375275	0.285545	0.182483
y808	0.0032756	0.0193171	-0.0692529	-0.0272107	-0.10546	0.0586242	0.0501115	0.133369	0.0501115	-0.114614	0.0501115	-0.0629705	-0.107963	0.120522	0.00264967	-0.00370739	-0.0435624	0.00378854	0.0138731	-0.0576424	-0.0756912	-0.0373764	-0.0136642	-0.346392	-0.0576424	-0.0756912	-0.0373764	0.0769595	0.142884	0.299367	-0.0576424	-0.0756912	-0.0373764	0.148676	-0.292068	0.107963	0.280316	0.192504	0.00277333
y809	-0.0938972	0.148245	0.0903977	0.210216	0.307874	-0.0853691	-0.316402	0.105268	-0.316402	0.0594609	-0.316402	-0.309916	-0.109712	-0.271642	-0.427128	-0.443578	0.121601	0.229144	0.293256	0.298286	0.288382	0.360538	-0.181892	-0.108838	0.298286	0.288382	0.360538	-0.150041	-0.0113015	-0.104051	0.298286	0.288382	0.360538	0.243628	-0.0107883	0.109712	0.0921906	-0.195108	0.175105
y810	0.0786951	-0.14025	-0.0230953	-0.176469	-0.0655579	0.116831	0.027422	-0.206958	0.027422	0.235937	0.027422	-0.075124	0.0850385	0.0245215	0.0355092	0.0446706	-0.157867	-0.0807096	-0.138166	-0.00690385	0.0221051	-0.082974	0.103926	0.194386	-0.00690385	0.0221051	-0.082974	-0.133346	-0.308709	-0.150592	-0.00690385	0.0221051	-0.082974	-0.117126	-0.376507	-0.0850385	-0.202311	0.152732	-0.0607271
y811	-0.0215664	-0.015116	-0.00654118	-0.0783733	-0.0395271	-0.0556984	0.0736592	0.030993	0.0736592	0.0148217	0.0736592	0.060826	-0.0129371	0.0150722	-0.142349	0.0544714	0.0312435	0.237691	-0.069117	-0.0614317	-0.101883	-0.0637277	0.282373	-0.0785038	-0.0614317	-0.101883	-0.0637277	0.0463157	0.0275434	-0.0096759	-0.0614317	-0.101883	-0.0637277	-0.177528	0.15989	0.0129371	0.0690358	0.322687	-0.253769
y812	-0.0470134	0.06042	0.131105	-0.0170673	-0.136983	0.063661	0.0263082	0.0446152	0.0263082	-0.113542	0.0263082	-0.201453	0.0458321	0.14592	0.28777	0.0342919	-0.0547233	-0.136143	-0.0221234	-0.0307771	-0.020522	-0.0292359	-0.0142775	-0.0511555	-0.0307771	-0.020522	-0.0292359	0.0911971	0.124438	0.109185	-0.0307771	-0.020522	-0.0292359	-0.0873003	0.107318	-0.0458321	-0.292319	0.143482	-0.180128
y813	0.0270613	-0.08906	0.140874	-0.128061	-0.114427	0.222239	-0.0807508	-0.0428577	-0.0807508	0.293808	-0.0807508	-0.22253	0.0142996	0.0730944	0.0794161	0.0871866	-0.263572	-0.168664	-0.15619	0.101417	0.230122	-0.0590583	0.529646	0.224358	0.101417	0.230122	-0.0590583	-0.190477	-0.513224	-0.255893	0.101417	0.230122	-0.0590583	-0.445564	0.119726	-0.0142996	-0.368735	0.148892	0.430571
y814	0.0589077	-0.0799911	-0.0668039	-0.100511	-0.024923	-0.0110849	0.0949155	0.0134045	0.0949155	0.0272426	0.0949155	0.00122589	-0.138744	0.0108673	0.020262	0.055283	-0.00297076	-0.00317736	-0.0427801	-0.0878877	-0.0838886	-0.113014	0.174132	0.12052	-0.0878877	-0.0838886	-0.113014	0.00789654	-0.0485138	-0.139896	-0.0878877	-0.0838886	-0.113014	-0.177209	-0.127778	0.138744	0.17346	0.245456	0.0990294
y815	-0.0404527	0.0346545	0.124645	0.0884729	0.0412632	0.0263995	-0.108115	0.0999209	-0.108115	0.0850571	-0.108115	-0.158665	0.160457	-0.0451287	0.170434	-0.0360417	-0.0302649	-0.196357	0.0399642	0.110048	0.150568	0.0845504	0.36535	-0.212374	0.110048	0.150568	0.0845504	-0.0753936	-0.138301	0.0806403	0.110048	0.150568	0.0845504	0.122108	0.00745227	-0.160457	-0.370582	-0.328083	0.0123635
y816	0.0388975	-0.0165736	0.102131	0.0148119	0.0342779	0.00982936	-0.00520974	0.00158409	-0.00520974	-0.0228644	-0.00520974	-0.0283073	-0.0195588	-0.0193953	0.18018	0.0378374	0.00505322	-0.10623	-0.0330842	-0.00223155	0.0281805	0.0100587	-0.0308285	0.191255	-0.00223155	0.0281805	0.0100587	-0.0143421	0.0179227	-0.165033	-0.00223155	0.0281805	0.0100587	0.418654	-0.385489	0.0195588	-0.380556	-0.13672	0.0148184
y817	-0.0536207	0.0438609	-0.0881802	0.14935	-0.0386577	-0.290588	0.275625	-0.0480359	0.275625	-0.299966	0.275625	0.173865	0.194115	0.0321512	-0.253253	-0.0736862	0.284082	0.476001	0.46994	-0.272372	-0.310928	-0.246904	-0.0477235	0.076405	-0.272372	-0.310928	-0.246904	0.316233	0.326296	0.245267	-0.272372	-0.310928	-0.246904	-0.160293	0.492809	-0.194115	0.195985	-0.452581	-1.04418
y818	-0.0307883	-0.00428028	0.000742157	-0.0677457	-0.0314588	0.0192291	-0.0185587	0.0422884	-0.0185587	0.0929762	-0.0185587	-0.0763482	0.0405503	0.00807967	-0.0451373	-0.00139079	-0.0426082	0.0235812	-0.0809868	0.0302482	0.0222982	0.0146319	0.144532	0.0353003	0.0302482	0.0222982	0.0146319	-0.0345285	-0.107032	-0.0292393	0.0302482	0.0222982	0.0146319	-0.122412	0.00556872	-0.0405503	0.0533278	0.123855	0.142537
y819	-0.0236501	-0.0139847	0.0317964	-0.0685394	-0.0313222	0.0291268	-0.0214547	0.0502601	-0.0214547	0.110709	-0.0214547	-0.110141	0.0483592	0.00623233	0.0262006	-0.0128301	-0.0542166	-0.037635	-0.0557387	0.0339996	0.0432308	2.93966e-05	0.26834	0.0298641	0.0339996	0.0432308	2.93966e-05	-0.0479843	-0.146781	-0.0682625	0.0339996	0.0432308	2.93966e-05	-0.208121	0.0709027	-0.0483592	-0.0510218	0.120285	0.173975
y820	0.00229308	-0.0113358	-0.0293292	-0.0693153	-0.0252147	-0.00171735	0.0292251	-0.0233013	0.0292251	0.000196011	0.0292251	0.0324936	-0.0430334	0.0191862	0.0602239	-0.106172	-0.0043111	-0.037861	0.0570518	-0.0262109	-0.0516921	-0.020195	-0.04584	0.147643	-0.0262109	-0.0516921	-0.020195	0.0148751	0.0323622	-0.157096	-0.0262109	-0.0516921	-0.020195	0.0441064	-0.123886	0.0430334	0.101675	0.25313	0.0536329
y821	0.0485383	-0.0526903	-0.0979994	-0.0293321	0.0160659	0.0131681	0.0193043	0.0445877	0.0193043	0.0416899	0.0193043	-0.0221072	-0.0748328	-0.0188339	-0.0165209	0.16267	-0.0159361	-0.0136231	-0.216927	-0.0179203	-0.0678555	0.0249247	0.100611	-0.00207337	-0.0179203	-0.0678555	0.0249247	-0.0347699	0.0309093	-0.156804	-0.0179203	-0.0678555	0.0249247	-0.123091	-0.127576	0.0748328	0.174665	0.0614433	-0.0469277
y822	-0.00136309	0.00249024	-0.000861139	0.00489181	0.00330374	0.00330374	-0.00797057	0.00322602	-0.00797057	0.00322602	-0.00797057	-0.00516667	-1.83727e-18	-0.00255231	-0.00017552	0.0131104	-0.00255231	-0.00543926	-0.0195925	0.00759486	0.00475364	0.0113739	-0.00257418	-0.0135627	0.00759486	0.00475364	0.0113739	-0.00510461	0.00184756	0.00203711	0.00759486	0.00475364	0.0113739	-0.00498049	0.00769783	1.62855e-17	0.00345576	-0.00718288	0.0304415
y823	0.0741921	-0.0766211	-0.0489195	-0.0627338	0.0496165	0.0496165	-0.0250409	0.10652	-0.0250409	0.10652	-0.0250409	-0.230329	-7.25701e-16	-0.0512358	-0.0735259	0.113386	-0.0512358	-0.0128058	-0.194037	0.0258506	0.0374122	0.017917	0.266384	-0.178315	0.0258506	0.0374122	0.017917	-0.102472	-0.121851	-0.0193932	0.0258506	0.0374122	0.017917	-0.0622568	-0.430538	1.38054e-15	-0.0634467	-0.041499	0.231259
y824	0.000289745	-0.022661	-0.112874	-0.179315	-0.0931356	-0.0931356	0.186561	-0.119157	0.186561	-0.119157	0.186561	0.212003	7.4529e-16	0.0782214	-0.0587087	-0.107249	0.0782214	0.169514	0.119035	-0.179104	-0.223679	-0.191101	-0.286924	0.256868	-0.179104	-0.223679	-0.191101	0.156443	0.155968	-0.0553641	-0.179104	-0.223679	-0.191101	-0.210799	0.107662	-9.45271e-16	0.300635	0.532536	-0.771976
y825	-0.0787988	0.0532993	0.140339	-0.00847651	-0.0853345	0.264486	-0.257951	0.0108973	-0.257951	0.25565	-0.257951	-0.34471	0.0514982	0.0683348	0.14209	0.226002	-0.281486	-0.302469	-0.445984	0.26645	0.300719	0.211506	0.229232	0.109489	0.26645	0.300719	0.211506	-0.213151	-0.315109	-0.316578	0.26645	0.300719	0.211506	0.154624	-0.235373	-0.0514982	-0.193352	0.163883	-0.0477491
y826	0.0927473	-0.0695621	-0.12569	-0.12784	0.116488	-0.110968	0.0872269	0.092479	0.0872269	-0.0640351	0.0872269	0.0503209	-0.476615	-0.101032	-0.129113	-0.117845	0.126425	0.098343	0.0792587	-0.0949552	-0.09492	-0.0892531	-0.0820245	-0.186133	-0.0949552	-0.09492	-0.0892531	0.0253931	0.0692623	0.152462	-0.0949552	-0.09492	-0.0892531	-0.0607755	-0.304743	0.476615	0.56775	0.579866	0.212907
y827	-0.0695088	-0.00436345	0.0937691	-0.128823	-0.238743	-0.109081	0.278316	-0.233259	0.278316	-0.126208	0.278316	0.348807	0.0615134	0.189495	0.21024	0.384573	0.0598332	0.0898583	-0.138227	-0.253692	-0.206329	-0.37517	0.0491272	0.189561	-0.253692	-0.206329	-0.37517	0.249328	0.00629676	0.289817	-0.253692	-0.206329	-0.37517	-0.0794255	0.458324	-0.0615134	-0.0623079	0.436629	-0.816857
y828	-0.00882374	-0.0188145	-0.00425935	-0.0726659	0.0210844	-0.150636	0.120727	-0.0260263	0.120727	-0.0466363	0.120727	0.186482	-0.0734345	-0.03951	-0.0555598	-0.0586947	0.13221	0.171194	0.1211	-0.111515	-0.119894	-0.135071	0.115629	-0.075465	-0.111515	-0.119894	-0.135071	0.0927001	0.041907	0.152857	-0.111515	-0.119894	-0.135071	-0.281588	0.381154	0.0734345	0.113517	0.30356	0.248922
y829	0.0341653	-0.0744933	-0.0874158	-0.0464787	0.11717	-0.0871977	0.00419325	-0.0534116	0.00419325	0.150956	0.00419325	-0.0859796	0.18048	-0.144055	-0.11906	-0.268405	0.0603124	0.0853074	0.186016	0.00924939	-0.0536631	0.0359103	0.199931	0.0901198	0.00924939	-0.0536631	0.0359103	-0.0837427	-0.0776963	-0.260924	0.00924939	-0.0536631	0.0359103	-0.0605396	-0.267993	-0.18048	-0.0701982	-0.103436	0.146451
y830	-0.0191257	0.0489008	0.0241933	0.0743476	-0.129446	0.0732827	0.0370374	0.0572403	0.0370374	-0.145488	0.0370374	-0.0993915	0.178717	0.149296	0.125249	0.214536	-0.0534327	-0.0774792	-0.0983035	-0.0469624	-0.0235769	-0.041885	-0.101818	-0.118963	-0.0469624	-0.0235769	-0.041885	0.0958632	0.123199	0.2295	-0.0469624	-0.0235769	-0.041885	0.143969	-0.0767933	-0.178717	-0.180459	-0.34923	-0.142155
y831	-0.0787313	0.0814407	0.0661464	-0.0111204	0.0822192	-0.04045	-0.120501	0.0793453	-0.120501	0.033641	-0.120501	0.0136204	0.0981354	-0.080413	-0.0696344	-0.155689	0.0422562	0.0530348	0.000946823	0.119597	0.0827461	0.143621	0.046503	-0.116724	0.119597	0.0827461	0.143621	-0.0381567	0.0292832	-0.059186	0.119597	0.0827461	0.143621	-0.139469	0.368287	-0.0981354	-0.0981354	0.194541	0.377545
y832	0.02046	0.0409633	0.0155183	-0.0487623	-0.0915628	0.0783676	0.0336552	-0.0275346	0.0336552	-0.197465	0.0336552	0.0816444	-0.135944	0.132512	0.243128	0.134901	-0.0374188	-0.193525	-0.151535	-0.0541296	-0.0340848	-0.032129	-0.601299	0.0663725	-0.0541296	-0.0340848	-0.032129	0.0950929	0.207211	0.148881	-0.0541296	-0.0340848	-0.032129	0.0691797	-0.000275987	0.135944	0.0275798	0.222378	-0.135098
y833	0.00294706	0.00433821	0.0491945	-0.0522782	0.0326717	-0.0117447	-0.01798	-0.0453452	-0.01798	-0.000928761	-0.01798	0.0179843	-0.0198839	-0.0278149	-0.0254594	-0.0311862	0.0166015	0.0276382	-0.0608735	0.0155516	0.0470157	0.0397816	-0.213081	0.129152	0.0155516	0.0470157	0.0397816	-0.0112134	-0.0738894	0.000736539	0.0155516	0.0470157	0.0397816	-0.0493833	0.065675	0.0198839	-0.107505	-0.163372	-2.30248e-05
y834	0.0340944	0.052276	-0.0348753	0.0186831	0.278061	-0.320055	0.0760887	0.233885	0.0760887	-0.301106	0.0760887	0.0225833	-0.814611	-0.220481	-0.295772	-0.233803	0.377635	0.362693	0.295439	-0.104879	-0.101796	-0.0429528	-0.264996	-0.287694	-0.104879	-0.101796	-0.0429528	0.157155	0.345899	0.310122	-0.104879	-0.101796	-0.0429528	0.0024936	0.0220791	0.814611	0.791246	0.689414	-0.293224
y835	-0.0857403	0.122136	0.136964	0.0435169	-0.297674	0.346705	-0.134771	0.161901	-0.134771	-0.060157	-0.134771	-0.169663	-0.284346	0.321938	0.254955	0.212744	-0.322441	-0.290454	-0.26759	0.122639	0.172463	0.0983638	0.00395376	0.0259084	0.122639	0.172463	0.0983638	-0.000502701	0.00700073	-0.0744957	0.122639	0.172463	0.0983638	0.275976	-0.0572818	0.284346	0.168366	0.374609	0.43957
y836	0.0108584	-0.0917949	-0.0664076	-0.0183216	-0.0785148	0.0844394	0.00493378	0.0232701	0.00493378	0.248734	0.00493378	-0.146262	-0.170076	0.0245571	0.033137	0.137883	-0.138397	-0.0499158	-0.186964	0.022045	-0.0496288	0.0307595	0.720957	0.0213042	0.022045	-0.0496288	0.0307595	-0.11384	-0.184405	-0.357637	0.022045	-0.0496288	0.0307595	-0.381233	0.0475887	0.170076	0.292028	0.228159	0.20564
y837	-0.0187943	0.000774819	0.0197327	-0.0371063	-0.0213177	-0.0213177	0.0238412	0.011423	0.0238412	0.011423	0.0238412	0.0180356	0.0213068	0.00930474	0.0203794	-0.0193641	0.00930474	0.0203794	-0.0159766	-0.0178347	-0.021026	-0.00176565	-0.0208068	0.0535777	-0.0178347	-0.021026	-0.00176565	0.0186095	-0.0161149	0.0542436	-0.0178347	-0.021026	-0.00176565	-0.0086519	0.0288831	-0.0213068	-0.0213068	-0.0607261	-0.0281512
y838	0.0146691	0.0134374	0.00387304	-0.0334502	-0.0177439	0.0231002	0.0093128	-0.0381191	0.0093128	-0.0789632	0.0093128	0.00928977	0.0229641	0.0364816	-0.054868	0.112352	-0.00436253	0.00763106	-0.0841963	-0.0186816	0.05111	-0.061606	-0.00125448	-0.191801	-0.0186816	0.05111	-0.061606	0.032119	-0.0337325	0.085268	-0.0186816	0.05111	-0.061606	0.0197495	-0.0412685	-0.0229641	-0.0181678	0.0664005	-0.0639352
y839	0.0198353	0.00188736	0.0132664	0.0157012	0.00622326	0.00622326	0.00738876	-0.0990419	0.00738876	-0.0990419	0.00738876	0.0729834	1.15276e-16	-0.0123284	0.0657604	-0.0104411	0.0339921	-0.0348625	0.028843	-0.0197764	-0.0176315	-0.00270065	-0.110682	0.056206	-0.0197764	-0.0176315	-0.00270065	0.0216637	-0.146944	0.0401896	-0.0197764	-0.0176315	-0.00270065	0.146803	-0.0627995	0.0308803	-0.109548	0.00559943	-0.114985
y840	-0.0177896	0.0205753	-0.0869276	0.122172	0.0319716	0.0319716	-0.0817328	0.0503496	-0.0817328	0.0503496	-0.0817328	-0.0645317	-8.97589e-16	-0.013545	-0.232625	0.0604836	0.0206829	0.0559807	0.134392	0.0134373	0.0897166	-0.0727034	0.19557	-0.20298	0.0134373	0.0897166	-0.0727034	0.00713795	0.157909	-0.0955121	0.0134373	0.0897166	-0.0727034	0.00309533	0.00598224	-0.225856	-0.104551	-0.0861714	0.32752
y841	-0.111645	-0.0147047	0.0345695	-0.10019	-0.047692	-0.047692	-0.0162614	0.185515	-0.0162614	0.185515	-0.0162614	-0.0261772	-8.68412e-16	0.0186071	-0.0256678	-0.0222004	0.0449678	0.0335395	-0.0939287	-0.0782796	0.0266978	0.0159388	0.0324671	0.173108	-0.0782796	0.0266978	0.0159388	0.0635749	0.0195029	0.133079	-0.0782796	0.0266978	0.0159388	-0.0848899	0.0900326	-0.24003	0.0159935	-0.150857	0.186607
y842	0.0552671	0.0203053	-0.0616606	0.224944	0.0649247	0.0649247	-0.0745824	-0.0968676	-0.0745824	-0.0968676	-0.0745824	-0.0233242	-3.83063e-16	-0.0145432	-0.0585313	-0.0561403	-0.0145432	-0.0585313	0.263449	0.0493916	0.0554019	0.0176351	0.160802	-0.0655846	0.0493916	0.0554019	0.0176351	-0.0290863	0.128835	-0.457392	0.0493916	0.0554019	0.0176351	-0.0406105	0.145607	-4.93619e-16	-7.07047e-17	-0.0908681	0.191804
y843	-0.115907	0.0950658	-0.0101996	0.306316	0.0982465	0.0982465	-0.3124	0.259018	-0.3124	0.259018	-0.3124	-0.220613	-0.0414872	-0.0853782	-0.129893	0.0855809	-0.0853782	-0.244016	-0.202025	0.265822	0.363709	0.42276	-0.0565711	-0.0388365	0.265822	0.363709	0.42276	-0.170756	-0.0550838	-0.0183183	0.265822	0.363709	0.42276	0.246413	0.0400636	-0.119089	0.0374494	-0.706927	0.336754
y844	-0.156285	0.0569366	0.244614	-0.510649	-0.125606	-0.125606	0.0949274	0.0468319	0.0949274	0.0468319	0.0949274	0.235059	1.79818e-15	0.059374	0.164891	-0.171223	0.059374	0.163837	-0.400128	-0.0618114	-0.0841136	0.0607011	-0.295414	0.342874	-0.0618114	-0.0841136	0.0607011	0.118748	-0.234926	0.28972	-0.0618114	-0.0841136	0.0607011	-0.113873	0.296118	-1.44267e-15	0.000829047	0.307228	-0.363556
y845	-0.408912	-0.253344	0.383256	-0.646966	-0.267276	-0.294205	0.15257	0.458525	0.15257	0.431595	0.15257	0.220622	0.0748709	0.147078	0.281534	-0.236224	0.184576	0.217402	-0.608548	-0.584998	-0.11568	0.197806	-0.46364	0.807847	-0.584998	-0.11568	0.197806	0.331654	-0.406775	1.16833	-0.584998	-0.11568	0.197806	-0.142539	0.25502	-0.841174	-0.0887353	-0.221533	-0.173536
y846	0.0202949	-0.0553356	-0.104934	-0.126261	-0.104138	-0.0411403	0.165573	0.0213279	0.165573	-0.0401562	0.165573	0.0548532	-0.0491873	0.0807774	-0.0272711	-0.0420796	0.0177799	0.0472909	0.14924	-0.153893	-0.124953	-0.233422	0.194646	0.00414638	-0.153893	-0.124953	-0.233422	0.0985573	-0.0520878	0.106926	-0.153893	-0.124953	-0.233422	-0.0763224	-0.17565	0.0491873	0.343723	0.299238	-0.547274
y847	-0.101631	0.00335971	0.183644	0.145951	0.175427	-0.211159	-0.0658984	-0.262375	-0.0658984	0.25908	-0.0658984	0.0755637	0.394899	-0.240941	-0.148179	-0.223885	0.145645	0.187218	0.364597	0.0986553	0.144605	0.0052396	0.467975	0.539669	0.0986553	0.144605	0.0052396	-0.0952956	-0.376313	-0.419142	0.0986553	0.144605	0.0052396	-0.0611805	0.57133	-0.394899	-0.562233	-0.588519	0.68753
y848	0.0519246	0.0544744	0.109507	0.101191	0.0985505	0.276032	-0.322658	0.232866	-0.322658	0.0553852	-0.322658	-0.0887428	-0.766679	-0.0276178	-0.0395052	0.0280609	-0.205099	-0.113292	-0.313917	0.287191	0.262304	0.387047	0.265274	-0.286111	0.287191	0.262304	0.387047	-0.232717	-0.0697287	-0.434418	0.287191	0.262304	0.387047	0.446067	-0.321562	0.766679	0.222031	0.658022	-0.173604
y849	-0.0508049	0.163707	0.042605	-0.0483291	-0.16875	0.254749	-0.136804	0.471421	-0.136804	-0.252706	-0.136804	-0.279973	0.0659815	0.244017	0.32091	0.267358	-0.179481	-0.537254	-0.321526	0.0991702	0.258949	0.0058388	-0.157189	-0.318187	0.0991702	0.258949	0.0058388	0.0645363	0.0588726	0.278708	0.0991702	0.258949	0.0058388	-0.093151	0.0219654	-0.0659815	0.0807631	0.156014	-0.153656
y850	-0.0935851	0.114478	0.225284	0.104619	0.114557	0.102753	-0.310895	0.0493644	-0.310895	0.15463	-0.310895	-0.0382622	-0.114018	-0.100628	-0.271342	-0.128615	-0.0888241	0.179774	-0.0920942	0.303931	0.316852	0.325328	0.0330307	-0.107016	0.303931	0.316852	0.325328	-0.189452	-0.13213	-0.119478	0.303931	0.316852	0.325328	0.531747	-0.0320424	0.114018	-0.275121	0.0953491	-0.0423312
y851	-0.0192657	-0.00655563	0.00432449	-0.00939142	0.0454316	0.0454316	-0.110129	0.168327	-0.110129	0.168327	-0.110129	-0.19798	0.00697294	-0.0626458	-0.156915	-0.000716057	-0.0626458	0.0344987	-0.0959645	0.118736	0.12674	0.0872891	0.531677	0.149787	0.118736	0.12674	0.0872891	-0.125292	-0.201133	-0.453636	0.118736	0.12674	0.0872891	-0.216128	0.0257914	-0.00697294	0.0544623	0.0561587	0.526713
y852	-0.065772	0.0532988	0.0159792	0.17689	-0.241751	0.341804	-0.165825	0.0213609	-0.165825	0.137473	-0.165825	0.0807485	-0.00509337	0.233435	0.225621	0.185529	-0.350119	-0.344426	-0.214266	0.169983	0.134784	0.205627	0.207545	0.013922	0.169983	0.134784	0.205627	-0.116684	-0.095599	-0.21463	0.169983	0.134784	0.205627	0.467952	-0.0752637	0.00509337	0.123431	-0.288458	0.485046
y853	-0.128382	-0.0921111	0.031148	-0.657746	-0.0198526	-0.289449	0.18092	-0.332012	0.18092	0.247978	0.18092	0.290631	0.6618	-0.144403	-0.0036186	-0.0588678	0.178242	0.22852	-0.290303	-0.125951	-0.193754	-0.308576	0.342539	-0.113016	-0.125951	-0.193754	-0.308576	0.0338396	-0.332677	0.204152	-0.125951	-0.193754	-0.308576	-0.518464	0.218767	-0.562034	-0.314225	1.49187	-0.119238
y854	0.0407038	-0.0469027	-0.0571171	0.0161994	-0.0213269	-0.0213269	0.0833577	-0.0240574	0.0833577	-0.0240574	0.0833577	0.00468047	-9.61715e-16	0.0171944	0.151864	0.0816883	0.0171944	-0.0835755	-0.0299638	-0.0812914	-0.125406	-0.0355251	0.0423807	0.0911242	-0.0812914	-0.125406	-0.0355251	0.0343888	0.0935386	-0.112491	-0.0812914	-0.125406	-0.0355251	-0.156989	0.0331452	5.58798e-16	0.00719133	-0.122877	-0.295457
y855	-0.0636514	-0.0725816	0.235662	0.195401	-0.229862	0.0940859	0.0721245	-0.450813	0.0721245	0.272923	0.0721245	-0.0183883	0.153798	0.13904	0.255851	0.260423	-0.184908	-0.0327593	0.0484024	-0.0267135	0.0125701	-0.113425	0.584836	0.801112	-0.0267135	0.0125701	-0.113425	-0.0458681	-0.378136	-0.518009	-0.0267135	0.0125701	-0.113425	0.461267	-0.0575228	-0.153798	-0.585134	-0.590347	-0.211233
y856	0.00111037	0.0104655	0.0154322	-0.0308953	0.00102848	0.00102848	-0.000946589	-0.0326707	-0.000946589	-0.0326707	-0.000946589	0.0305318	2.27996e-16	0.00668877	0.00656833	-0.0121483	0.00668877	0.0263515	-0.0241914	-0.00291203	-0.0174876	0.00544434	-0.0711284	0.0330953	-0.00291203	-0.0174876	0.00544434	0.0133775	-0.0692638	0.0364788	-0.00291203	-0.0174876	0.00544434	0.0303495	-0.00592573	-2.57475e-16	0.013817	0.0405214	-0.0288024
y857	-0.0169621	-0.0510575	0.139757	0.315505	-0.0655215	-0.0344462	0.0830056	-0.042076	0.0830056	-0.140001	0.0830056	0.0698521	0.0783397	-0.140373	0.280678	0.377241	0.270925	-0.0774646	0.0255797	-0.181609	-0.0634565	-0.087316	0.232545	-0.0554241	-0.181609	-0.0634565	-0.087316	0.130551	0.554785	-0.207981	-0.181609	-0.0634565	-0.087316	0.371547	0.119472	0.000204037	-0.585042	-0.402884	-0.341077
y858	-0.00552584	0.0104412	0.00730344	-0.0325898	-0.00612882	-0.00612882	0.0067318	-0.0270037	0.0067318	-0.0270037	0.0067318	0.0386584	1.93877e-16	0.00940573	0.00435122	-0.0613126	0.00940573	0.00435122	0.0388641	-0.00837026	-0.00139901	-0.0101413	0.00922775	0.01067	-0.00837026	-0.00139901	-0.0101413	0.0188115	0.0181157	-0.0935094	-0.00837026	-0.00139901	-0.0101413	-0.0208824	0.0502215	-3.35299e-16	-1.37729e-16	0.0611363	-0.053328
y859	0.773827	-0.251448	0.537303	0.00509199	-0.52565	1.04268	0.256796	0.0288969	0.256796	-0.31941	0.256796	-1.53226	-0.965195	0.773933	0.839444	0.673494	-0.749815	-0.219743	-0.64988	-0.275566	-0.0823985	-0.0185223	-1.16498	0.501354	-0.275566	-0.0823985	-0.0185223	0.0241181	0.093022	0.406376	-0.275566	-0.0823985	-0.0185223	-1.87234	-0.1428	0.967238	-1.62061	0.346637	0.0771637
y860	0.0542974	-0.0631605	-0.0919493	-0.0243456	-0.0300111	-0.0321969	0.116505	0.007207	0.116505	-0.0356186	0.116505	0.0092356	-0.0342605	0.0241024	0.0210542	0.231294	0.0262882	0.0316422	-0.166174	-0.113551	-0.144646	-0.0894651	0.087582	-0.0415046	-0.113551	-0.144646	-0.0894651	0.0503905	0.0754512	0.0300836	-0.113551	-0.144646	-0.0894651	-0.104865	-0.119652	0.0342605	0.119076	-0.0285546	-0.395919
y861	0.112409	-0.0916321	-0.019333	0.0180163	-0.0421583	0.0559057	0.0986621	0.0494792	0.0986621	-0.0485848	0.0986621	-0.063588	-0.210349	0.0560099	-0.0399095	0.147361	-0.0420541	0.11297	-0.0563427	-0.105588	-0.0923933	-0.073002	0.103535	0.0196146	-0.105588	-0.0923933	-0.073002	0.0139558	0.0608835	-0.0328077	-0.105588	-0.0923933	-0.073002	-0.212783	-0.0561629	0.210349	-0.0626119	-0.155269	-0.569377
y862	0.0286483	-0.0115487	-0.0346687	-0.0248175	0.0242949	0.0227742	-0.0184208	-0.0057504	-0.0184208	-0.00422966	-0.0184208	-0.0485619	0.00425897	-0.0128952	0.0695054	-0.0234794	-0.0113744	-0.128002	-0.0140394	0.0127209	0.0238275	0.0127012	-0.167274	-0.000820987	0.0127209	0.0238275	0.0127012	-0.0242696	-0.00673727	0.021768	0.0127209	0.0238275	0.0127012	-0.160022	0.0117772	-0.00425897	0.019209	-0.0214708	0.0806524
y863	-0.0080308	-0.0502672	-0.0288068	0.043748	0.114863	-0.102506	-0.0203872	-0.0301189	-0.0203872	0.18725	-0.0203872	-0.0549762	0.173895	-0.153728	-0.222766	-0.0835637	0.0636411	0.179202	0.101454	0.0398199	0.0147569	0.0258575	0.463484	0.0500167	0.0398199	0.0147569	0.0258575	-0.0900871	-0.186607	-0.207792	0.0398199	0.0147569	0.0258575	-0.0974521	0.0151807	-0.173895	-0.069013	-0.275577	0.037221
y864	0.04441	-0.0104558	0.034302	-0.0450729	-0.176629	0.108123	0.112917	0.114382	0.112917	-0.17037	0.112917	-0.13598	0.0228811	0.199266	0.287418	0.25642	-0.0854864	-0.128513	-0.211413	-0.124235	-0.124604	-0.0900802	-0.00992387	-0.0524429	-0.124235	-0.124604	-0.0900802	0.113779	0.2105	0.0683	-0.124235	-0.124604	-0.0900802	-0.253371	0.051755	-0.0228811	-0.270704	0.00194424	-0.41
y865	-0.02858	0.0813166	-0.0350814	-0.0344971	0.10571	0.0377372	-0.172027	-0.0827354	-0.172027	-0.0147624	-0.172027	0.0420453	-0.0049069	-0.0705524	-0.323538	-0.110357	-0.00257945	0.0613102	-0.0229437	0.154449	0.227146	0.098803	-0.043777	-0.176766	0.154449	0.227146	0.098803	-0.0731319	-0.3762	-0.0397296	0.154449	0.227146	0.098803	0.0317724	0.0505909	0.0049069	0.25101	0.120914	0.356857
y866	0.0144359	-0.0166117	0.0152617	-0.0247601	-0.00474219	-0.00786562	0.0270437	-0.0179377	0.0270437	-0.00608061	0.0270437	-0.00555749	-0.0405424	0.0032917	0.0782349	-0.0657123	0.00641513	-0.0200692	0.049368	-0.0263185	-0.042904	-0.00841577	0.000311876	0.0643222	-0.0263185	-0.042904	-0.00841577	0.00970683	0.0412606	-0.0754838	-0.0263185	-0.042904	-0.00841577	0.0193205	-0.0654239	0.0405424	-0.0644107	0.0901429	-0.0697384
y867	0.0755344	-0.0841548	-0.133515	-0.0294738	-0.08223	-0.0503792	0.208144	-0.0887574	0.208144	-0.106748	0.208144	0.0666716	-0.160362	0.0764831	0.122647	0.0653156	0.0446323	0.0222836	0.0447553	-0.20527	-0.278446	-0.139545	0.115008	0.0151632	-0.20527	-0.278446	-0.139545	0.121115	0.119284	-0.0573511	-0.20527	-0.278446	-0.139545	-0.308607	0.0526001	0.160362	0.264003	0.0907791	-0.634985
y868	-0.0031568	0.0194797	-0.112785	-0.0376817	0.109445	0.0590652	-0.171667	0.0691617	-0.171667	0.119541	-0.171667	-0.0686094	-0.163301	-0.098563	-0.0286207	-0.0944431	-0.0481833	-0.249688	-0.0986521	0.166226	0.165523	0.155414	-0.142966	-0.0941627	0.166226	0.165523	0.155414	-0.146746	-0.137775	-0.0763065	0.166226	0.165523	0.155414	-0.17858	-0.0178604	0.163301	0.504984	0.269563	0.159405
y869	0.118795	-0.262337	-0.0717021	-0.201365	-0.25025	-0.110773	0.479818	-0.0800833	0.479818	-0.21956	0.479818	0.232953	-0.182306	0.315202	0.321528	0.17255	-0.113439	0.101235	0.0586796	-0.4641	-0.494465	-0.432595	-0.0673523	0.210077	-0.4641	-0.494465	-0.432595	0.201763	0.256964	0.315682	-0.4641	-0.494465	-0.432595	-0.307762	-0.113484	0.375082	0.0263822	0.213722	-0.145333
y870	-0.13819	0.128771	-0.0551026	0.0680497	0.0456554	-0.157491	-0.026354	-0.00413001	-0.026354	-0.083578	-0.026354	0.20114	0.27679	-0.0519349	-0.0474255	-0.157827	0.151212	0.0895268	0.204941	0.0294938	-0.0972038	0.0209351	-0.0100292	0.26583	0.0294938	-0.0972038	0.0209351	0.0992768	0.0437167	-0.186174	0.0294938	-0.0972038	0.0209351	0.0862982	0.394749	-0.27679	0.179529	-0.0717886	-0.448325
y871	-0.0201109	0.0479642	-0.0164867	0.0239178	0.0193123	-0.0840159	0.0445927	0.031003	0.0445927	-0.148263	0.0445927	0.0199005	0.248183	-0.000743457	0.0224845	0.00428576	0.102585	0.0148416	0.0596891	-0.0538771	-0.0538127	-0.0400571	-0.21678	-0.0537714	-0.0538771	-0.0538127	-0.0400571	0.101841	0.155249	0.164046	-0.0538771	-0.0538127	-0.0400571	0.176973	-0.0815667	-0.248183	-0.14761	-0.255068	-0.233342
y872	-0.0203731	0.0461562	0.0303882	0.0554769	0.0738216	-0.166547	0.0723518	0.251904	0.0723518	-0.170074	0.0723518	-0.232726	-0.53511	-0.0566329	-0.0492176	0.0353329	0.183735	0.164208	0.0737998	-0.0809461	-0.0846021	-0.0536558	0.310434	-0.340796	-0.0809461	-0.0846021	-0.0536558	0.127102	0.194016	0.235024	-0.0809461	-0.0846021	-0.0536558	-0.182955	0.102624	0.53511	0.492815	0.448495	0.220222
y873	0.0682975	-0.0579571	-0.312016	-0.0966843	-0.209805	-0.0468848	0.324987	-0.124791	0.324987	-0.287711	0.324987	0.0593688	0.250938	0.216698	-0.17514	0.111058	0.0537783	0.257399	0.0868292	-0.328434	-0.394275	-0.294571	-0.575878	0.00794666	-0.328434	-0.394275	-0.294571	0.270477	0.348034	0.344231	-0.328434	-0.394275	-0.294571	-0.303177	-0.172409	-0.250938	0.41093	-0.135362	-0.128256
y874	-0.310138	0.398465	0.290634	0.262495	-0.133026	0.23692	-0.414032	0.208859	-0.414032	-0.161087	-0.414032	-0.418711	0.936086	0.19191	0.0923928	0.187826	-0.178035	-0.277553	-0.268008	0.384589	0.475794	0.342677	-0.434779	-0.0986986	0.384589	0.475794	0.342677	0.0138754	0.0481268	0.163887	0.384589	0.475794	0.342677	0.644631	0.198391	-0.936086	-0.815812	-0.864512	0.67216
y875	0.170051	-0.0979771	-0.172738	0.165691	-0.380676	-0.0282905	0.579017	-0.272801	0.579017	-0.625187	0.579017	0.073222	0.468024	0.428725	0.384253	0.561114	0.0763395	0.0235419	0.296154	-0.603041	-0.580533	-0.691577	0.293415	-0.275177	-0.603041	-0.580533	-0.691577	0.505064	0.642986	0.114817	-0.603041	-0.580533	-0.691577	-0.0930026	-0.10885	-0.468024	-0.461478	-0.456225	0.0277041
y876	0.0657531	-0.184706	-0.264809	-0.0282628	0.198782	-0.133507	0.000478423	-0.173094	0.000478423	0.422133	0.000478423	0.11511	0.133073	-0.278084	-0.213686	-0.218984	0.0542054	0.118603	0.0450334	0.0391725	-0.169725	0.145688	0.66593	0.00181451	0.0391725	-0.169725	0.145688	-0.223878	-0.175715	-0.577299	0.0391725	-0.169725	0.145688	-0.607947	0.179526	-0.133073	0.294847	-0.0993773	-1.28031
y877	-0.0783157	0.0883778	0.0638678	0.0880248	-0.0290649	0.0837844	-0.133035	-0.0883161	-0.133035	0.0245332	-0.133035	-0.0187169	0.0902794	0.035773	0.0110377	0.00978712	-0.0770763	-0.146087	0.0117616	0.129681	0.198917	0.0664762	-0.271253	0.0228178	0.129681	0.198917	0.0664762	-0.0413034	-0.143439	0.159871	0.129681	0.198917	0.0664762	0.256528	0.0433409	-0.0902794	0.0189465	-0.185966	0.450999
y878	0.127346	-0.111986	-0.184152	-0.0718043	-0.0148145	-0.0177674	0.159928	0.0605179	0.159928	-0.0786625	0.159928	0.270638	-0.535146	-0.029965	0.0577951	0.0662879	0.0891707	-0.0163673	-0.0436358	-0.171191	-0.225579	-0.0944564	0.0449125	-0.0989621	-0.171191	-0.225579	-0.0944564	0.0592057	0.179352	-0.046785	-0.171191	-0.225579	-0.0944564	-0.269633	0.0449836	0.400533	0.639912	0.433993	-0.718378
y879	-0.00153551	-0.00751153	0.0357514	-0.0110645	0.212679	-0.0166383	-0.197576	-0.00613542	-0.197576	0.223182	-0.197576	-0.0593294	-0.0620399	-0.21871	-0.284273	-0.200799	0.0106069	0.0743557	0.0371631	0.200592	0.245669	0.152572	0.0876804	0.0493426	0.200592	0.245669	0.152572	-0.208103	-0.29879	-0.190781	0.200592	0.245669	0.152572	-0.0351467	-0.00547192	0.0620399	0.00748487	0.0548355	0.367233
y880	0.0741322	-0.121017	-0.176616	-0.0955991	-0.234892	-0.0981557	0.407179	-0.0556564	0.407179	-0.192392	0.407179	0.132537	0.0310206	0.203635	0.194541	0.125165	0.066899	0.0743935	0.165752	-0.391551	-0.44555	-0.386516	0.204409	0.116113	-0.391551	-0.44555	-0.386516	0.270534	0.233919	0.0904083	-0.391551	-0.44555	-0.386516	-0.175433	-0.159393	-0.0310206	0.238059	0.0540429	-0.139253
y881	-0.010463	0.0404106	0.0506798	0.0293719	0.0561775	0.0561775	-0.122818	0.0225121	-0.122818	0.0225121	-0.122818	-0.024939	-0.0865753	-0.0362124	-0.0605579	-0.0186381	-0.0362124	-0.0605579	-0.0342769	0.112835	0.171796	0.0822869	-0.173825	0.0250905	0.112835	0.171796	0.0822869	-0.0724248	-0.0981688	0.00554198	0.112835	0.171796	0.0822869	0.176252	-0.0702662	0.0865753	0.0149024	-0.0106826	-0.107521
y882	0.0333995	-0.0274344	-0.0751534	0.054932	-0.0430907	-0.0430907	0.119581	-0.104077	0.119581	-0.104077	0.119581	0.0164681	0.1946	0.280874	0.0369688	0.0556209	-0.131194	0.0369688	0.13139	-0.177115	-0.149091	-0.132079	0.186485	-0.0916185	-0.177115	-0.149091	-0.132079	0.14968	0.145281	-0.101172	-0.177115	-0.149091	-0.132079	-0.0988764	0.0342891	0.0508316	-0.0988484	-0.131459	-0.215574
y883	0.0217472	0.0106568	-0.0639539	-0.0399651	0.091397	-0.309167	0.239517	0.0433063	0.239517	-0.314982	0.239517	-0.0128588	0.0884772	-0.0697943	-0.1479	-0.0916011	0.330769	0.374352	0.248897	-0.250318	-0.290405	-0.19726	-0.256816	-0.0214903	-0.250318	-0.290405	-0.19726	0.260975	0.393485	0.214663	-0.250318	-0.290405	-0.19726	-0.144147	0.0162794	-0.0884772	-0.0127456	0.00843288	-0.128943
y884	0.24707	-0.312595	-0.239975	-0.24257	-0.198294	-0.189672	0.635037	-0.200013	0.635037	-0.191391	0.635037	0.343578	-0.410547	0.154611	0.204464	0.203838	0.145989	0.18099	0.196579	-0.613195	-0.625429	-0.642988	0.199638	0.206681	-0.613195	-0.625429	-0.642988	0.3006	0.176352	0.199762	-0.613195	-0.625429	-0.642988	-0.341718	-0.356915	0.410547	0.398871	0.389098	-0.0620169
y885	0.227306	-0.0771678	-0.221888	-0.0595861	-0.479077	0.277836	0.428546	0.327556	0.428546	-0.651654	0.428546	0.192341	-1.07087	0.579169	0.457153	0.567086	-0.177744	-0.317547	-0.155806	-0.478592	-0.361493	-0.470866	-0.591551	-0.203896	-0.478592	-0.361493	-0.470866	0.401425	0.535665	0.68781	-0.478592	-0.361493	-0.470866	0.0734322	-0.467038	1.07087	1.12167	0.52539	-0.378466
y886	-0.311793	0.149219	0.43647	0.319834	0.31247	-0.12278	-0.501483	-0.439636	-0.501483	0.677411	-0.501483	-0.51758	0.854933	-0.420853	-0.382321	-0.262106	0.0143975	0.246126	0.132681	0.555674	0.572665	0.44926	0.697651	0.547887	0.555674	0.572665	0.44926	-0.406455	-0.770811	-0.692262	0.555674	0.572665	0.44926	0.326135	0.373601	-0.854933	-1.15778	-0.931282	0.517579
y887	-0.281714	-0.0202451	0.136654	0.16181	-0.278981	-0.0635191	0.0607864	0.04722	0.0607864	-0.332435	0.0607864	-0.0615833	1.53327	0.28169	0.158604	0.231621	-0.0102967	0.0940777	-0.0469905	-0.291638	-0.116027	-0.0228198	-0.324575	0.162517	-0.291638	-0.116027	-0.0228198	0.271393	0.392842	0.263814	-0.291638	-0.116027	-0.0228198	0.323051	0.175299	-1.00229	-1.15333	-1.27964	-0.0990637
y888	-0.0512953	0.060999	0.021199	0.0829985	-0.0322057	0.0402516	-0.0593413	-0.0302959	-0.0593413	-0.021065	-0.0593413	-0.0866891	0.285406	0.0386748	-0.0289243	0.0148177	-0.0337825	-0.0131439	0.0125359	0.0561067	0.0632672	0.0556449	-0.146547	-0.0281993	0.0561067	0.0632672	0.0556449	0.00489225	0.0066705	0.0939547	0.0561067	0.0632672	0.0556449	0.207745	-0.0779426	-0.285406	-0.191191	-0.384212	0.223071
y889	-0.0378203	-0.0415035	0.0544351	0.0753716	-0.00668772	-0.00844989	-0.0226826	-0.238001	-0.0226826	0.222834	-0.0226826	-0.136263	0.324843	-0.0461948	0.0075229	0.0853574	-0.0444326	0.0194691	-0.0356461	0.0491239	0.027443	0.0256603	0.28434	0.204473	0.0491239	0.027443	0.0256603	-0.0906274	-0.227011	-0.185128	0.0491239	0.027443	0.0256603	0.0262905	-0.0364298	-0.324843	-0.369927	-0.434519	0.148562
y890	0.0279624	-0.0366624	-0.00775235	0.00959963	0.0280161	-0.013317	0.0132632	-0.000533855	0.0132632	0.0407992	0.0132632	-0.0587542	-0.0712661	-0.0338162	-0.0106672	-0.0679766	0.00751695	0.0198107	0.0789537	-0.0103632	-0.0168958	-0.00137749	0.126751	0.0580712	-0.0103632	-0.0168958	-0.00137749	-0.0262992	-0.0293897	-0.109746	-0.0103632	-0.0168958	-0.00137749	-0.0460356	-0.0754961	0.0712661	0.00700335	-0.0295342	0.110774
y891	0.00890779	-0.00943233	0.023264	0.013575	-0.0311621	0.124728	-0.084658	-0.0734349	-0.084658	0.0951394	-0.084658	-0.0795699	0.191377	0.0308124	0.0807741	0.0173088	-0.125078	-0.136294	-0.102074	0.0848329	0.0787838	0.09834	-0.0953021	0.0508462	0.0848329	0.0787838	0.09834	-0.0942652	-0.0768166	-0.0908736	0.0848329	0.0787838	0.09834	-0.0287527	-0.0323183	-0.191377	-0.293767	-0.245143	0.175004
y892	0.0730974	0.0288903	-0.0308491	-0.0816344	-0.036938	0.13062	-0.0205842	0.210704	-0.0205842	-0.212281	-0.0205842	-0.1077	0.177771	0.10493	0.115978	0.112808	-0.0626278	-0.127756	-0.259498	-0.0134117	-0.0190712	0.0650555	-0.467585	-0.228555	-0.0134117	-0.0190712	0.0650555	0.042302	0.292241	0.150173	-0.0134117	-0.0190712	0.0650555	-0.198531	-0.0658593	-0.177771	-0.344172	-0.107689	0.0676491
y893	-0.0577577	0.0730782	0.0406216	0.029099	0.0578135	-0.109358	-0.0062135	0.0749631	-0.0062135	-0.0975057	-0.0062135	-0.163076	-0.0476406	-0.0475999	-0.0414821	-0.0913552	0.119571	0.0974065	0.0992665	0.00110667	-0.0153028	0.0211877	-0.0272109	0.0123017	0.00110667	-0.0153028	0.0211877	0.0719715	0.130875	-0.0231286	0.00110667	-0.0153028	0.0211877	0.0026353	0.0348453	0.0476406	0.0775325	0.148591	-0.452285
y894	0.0165112	-0.00911751	-0.0586613	0.0806476	0.0166998	-0.0263085	0.02612	0.0112185	0.02612	-0.0317898	0.02612	0.0372864	-0.0344066	-0.0117706	-0.0276659	0.0417947	0.0312377	0.00586594	0.046373	-0.0285845	-0.0368614	-0.00752016	0.00304399	-0.0338258	-0.0285845	-0.0368614	-0.00752016	0.019467	0.0400498	0.0461372	-0.0285845	-0.0368614	-0.00752016	0.110708	-0.0770638	0.0344066	0.150116	-0.23847	-0.114954
y895	0.0287245	-0.0218519	-0.0740433	-0.0560061	0.0792636	-0.226887	0.176348	0.137909	0.176348	-0.168242	0.176348	-0.102476	0.144649	-0.0746818	-0.147888	-0.0121311	0.231469	0.277897	0.115141	-0.178639	-0.204052	-0.159016	0.151736	-0.239151	-0.178639	-0.204052	-0.159016	0.156787	0.205393	0.232332	-0.178639	-0.204052	-0.159016	-0.199132	-0.0839703	-0.144649	-0.036396	-0.045472	-0.527618
y896	-0.00695088	-0.0124535	-0.0223477	-0.0792033	0.00668553	0.0408351	-0.0544715	0.0715843	-0.0544715	0.105734	-0.0544715	-0.136203	0.0273197	-0.0196218	0.0712846	0.0259941	-0.0537714	-0.137871	-0.153408	0.0609396	0.0442389	0.0482109	0.218849	-0.124247	0.0609396	0.0442389	0.0482109	-0.0733932	-0.0951514	-0.0636538	0.0609396	0.0442389	0.0482109	-0.0771091	-0.166148	-0.0273197	0.0503434	0.224882	0.292909
y897	-0.0102751	0.0213445	0.0322476	-0.11554	0.0138324	-0.0192391	-0.00486844	-0.00554337	-0.00486844	-0.0386149	-0.00486844	0.0648218	-0.0264572	-0.00645282	0.0358904	-0.0966216	0.0266187	-0.00902292	-0.00844071	0.00117864	0.00538008	-0.0104779	-0.199719	0.00880627	0.00117864	0.00538008	-0.0104779	0.0201658	0.0432126	0.0307542	0.00117864	0.00538008	-0.0104779	-0.0740174	0.0871663	0.0264572	-0.0389487	0.388556	-0.0267128
y898	0.00802449	-0.0150782	-0.0586814	0.0525643	-0.0355939	-0.00236367	0.045982	-0.0500266	0.045982	-0.0167964	0.045982	0.0144586	0.0265842	0.0308914	-0.00774489	0.128075	-0.0023388	0.0587068	-0.0946092	-0.0436308	-0.109643	0.0190981	-0.0280569	-0.041978	-0.0436308	-0.109643	0.0190981	0.0285526	0.115539	0.010058	-0.0436308	-0.109643	0.0190981	-0.0443691	0.0296079	-0.0265842	0.0617253	-0.14327	-0.173721
y899	-0.00145992	0.00627128	-0.022649	-0.00657753	0.00288444	-0.0112432	0.00689883	-0.00866523	0.00689883	-0.0227929	0.00689883	0.0504333	-0.0258356	0.000323144	0.0536121	-0.00482944	0.0144508	-0.0609942	0.00137501	-0.00850262	-0.0152669	-0.0031231	-0.0881868	0.00394652	-0.00850262	-0.0152669	-0.0031231	0.0147739	0.0314097	0.0188947	-0.00850262	-0.0152669	-0.0031231	0.0806584	-0.0517204	0.0258356	0.0897942	0.0537236	-0.0567521
y900	0.00622046	-0.0373906	0.020616	-0.032567	-0.0275466	-0.016515	0.0502821	0.0384174	0.0502821	0.0494489	0.0502821	-0.0380512	0.00882524	0.00676646	-0.0458251	0.12237	-0.00426509	0.105755	-0.0937564	-0.039892	-0.0393138	-0.0611803	0.357786	0.000717665	-0.039892	-0.0393138	-0.0611803	0.00250137	-0.0619343	-0.0760986	-0.039892	-0.0393138	-0.0611803	0.111538	-0.205151	-0.00882524	-0.0783663	0.0593162	-0.123428
y901	0.0455172	-0.0338545	-0.0451826	-0.0097204	0.0292687	-0.0227266	0.038975	0.0235495	0.038975	-0.0284458	0.038975	0.0268683	-0.0944214	-0.0214936	-0.0296033	-0.0110341	0.0305017	0.022392	0.0361308	-0.0428626	-0.0379714	-0.0348171	-0.0268951	0.104665	-0.0428626	-0.0379714	-0.0348171	0.00900806	0.026773	-0.0980954	-0.0428626	-0.0379714	-0.0348171	-0.0235226	-0.0838838	0.0944214	0.0944214	-0.00881102	-0.0100369
y902	-0.0535684	0.059404	0.0233662	0.0545162	-0.00799848	0.021021	-0.0665909	-0.0335038	-0.0665909	-0.00448438	-0.0665909	-0.0334525	0.169988	0.0118889	0.0494764	0.0354579	-0.0171306	-0.0850259	-0.0510285	0.0646457	0.0589158	0.0700869	-0.144603	-0.0427578	0.0646457	0.0589158	0.0700869	-0.00524166	0.0103653	0.074865	0.0646457	0.0589158	0.0700869	0.222108	-0.0647056	-0.169988	-0.0870567	-0.169336	-0.165132
y903	0.0196655	-0.00981009	-0.0411266	-0.0584083	-0.0561914	-0.0561914	0.132048	-0.141949	0.132048	-0.141949	0.132048	0.178475	2.36314e-16	0.0627617	0.0736469	0.0458107	0.0627617	0.00198386	0.051721	-0.135334	-0.116757	-0.15594	-0.4242	0.147143	-0.135334	-0.116757	-0.15594	0.125523	0.109825	0.16888	-0.135334	-0.116757	-0.15594	0.287312	-0.237847	7.81445e-17	0.0796742	0.0923367	-0.594286
y904	0.0415134	-0.0607642	-0.0667822	0.00964635	-0.0326527	-0.0326527	0.106819	-0.00755308	0.106819	-0.00755308	0.106819	-0.00130758	-8.10333e-16	0.0198189	0.0433798	0.0561934	0.0198189	0.050242	0.00298811	-0.100402	-0.160404	-0.0495351	0.180343	-0.0437661	-0.100402	-0.160404	-0.0495351	0.0396377	0.0950097	-0.0285845	-0.100402	-0.160404	-0.0495351	-0.182979	0.0222577	7.50259e-16	0.0222213	-0.0961955	-0.360662
y905	0.0125178	-0.000271737	-0.0728393	0.0637526	0.0258022	0.0258022	-0.0390867	0.0148663	-0.0390867	0.0148663	-0.0390867	-0.0531863	-3.62625e-16	-0.0176382	-0.079993	0.103928	-0.0176382	0.020589	-0.134062	0.0350047	-0.0134354	0.0938871	-0.0668116	-0.00618305	0.0350047	-0.0134354	0.0938871	-0.0352764	0.0619669	-0.100383	0.0350047	-0.0134354	0.0938871	0.0924048	-0.167467	8.34828e-16	0.128443	-0.174011	0.157929
y906	-0.0524037	0.0686443	0.0545963	0.0641734	-0.166432	0.0933543	0.0206742	0.0857203	0.0206742	-0.1218	0.0206742	-0.195616	0.345411	0.177259	0.24128	0.235647	-0.0825272	-0.150327	-0.168477	-0.0260878	-0.0363568	-0.00299703	0.037243	-0.165716	-0.0260878	-0.0363568	-0.00299703	0.094732	0.149792	0.173802	-0.0260878	-0.0363568	-0.00299703	0.0858352	-0.0416339	-0.345411	-0.367671	-0.363043	0.221752
y907	-0.00828642	0.0023906	0.0017663	-0.190379	0.137686	-0.138437	-0.007535	0.0309282	-0.007535	0.016936	-0.007535	0.0651131	0.115357	-0.141616	-0.123009	-0.193836	0.134507	0.118425	0.02405	0.00950027	0.00635084	-0.0205931	-0.060955	0.116237	0.00950027	0.00635084	-0.0205931	-0.00710968	-0.0164938	-0.164544	0.00950027	0.00635084	-0.0205931	0.0285561	-0.141379	-0.115357	-0.0969809	0.452512	-0.0919002
y908	-0.047223	0.0811813	0.0383956	-0.00966764	-0.0234389	0.0108832	-0.0346673	0.119755	-0.0346673	-0.114431	-0.0346673	0.0474065	-0.0274576	0.0460778	0.0192715	0.018374	0.0117557	-0.0150506	-0.0538132	0.0233478	0.0341747	0.0257715	-0.122445	-0.00781057	0.0233478	0.0341747	0.0257715	0.0578335	0.113086	0.00383115	0.0233478	0.0341747	0.0257715	-0.0447167	0.249255	0.0274576	0.0534472	0.189234	0.117547
y909	-0.0536557	0.091854	0.0706596	0.0151474	0.0410598	0.166253	-0.260969	0.159818	-0.260969	0.0927179	-0.260969	-0.0556084	-0.30842	-0.0155943	0.0327458	-0.109351	-0.140787	-0.200604	-0.155849	0.248236	0.238518	0.280347	-0.0425814	-0.240105	0.248236	0.238518	0.280347	-0.156382	-0.0491787	-0.0559703	0.248236	0.238518	0.280347	-0.105579	0.281288	0.30842	0.234958	0.443323	0.409529
y910	-0.113577	0.101663	0.0979137	-0.06836	0.12232	0.0232119	-0.259109	0.125219	-0.259109	0.181274	-0.259109	-0.0278035	-0.24237	-0.130263	-0.162201	-0.34422	-0.0311546	0.0398672	0.0061174	0.263081	0.220247	0.269743	0.188294	-0.108443	0.263081	0.220247	0.269743	-0.161417	-0.117181	-0.262143	0.263081	0.220247	0.269743	-0.296006	0.512996	0.24237	0.250498	0.798815	0.58018
y911	-0.0823553	0.194824	0.0937508	-0.0347376	-0.177726	0.172352	-0.076981	0.265933	-0.076981	-0.342781	-0.076981	0.0686634	-0.240471	0.252706	0.139036	0.394363	-0.0973726	-0.211043	-0.402205	0.0394913	0.165758	-0.0268956	-0.570954	-0.340682	0.0394913	0.165758	-0.0268956	0.155333	0.190271	0.570041	0.0394913	0.165758	-0.0268956	0.236358	0.168498	0.240471	0.295061	0.487873	-0.651211
y912	0.0435121	-0.026829	-0.0301108	0.0585411	-0.018843	0.0190328	0.0433222	-0.0119834	0.0433222	-0.0498593	0.0433222	-0.0274374	-0.00837224	0.029965	0.0121383	0.117696	-0.00791082	-0.0257375	-0.00551503	-0.0488832	-0.0165115	-0.0536394	-0.0751533	-0.066063	-0.0488832	-0.0165115	-0.0536394	0.0220542	0.0062909	0.171474	-0.0488832	-0.0165115	-0.0536394	0.114574	-0.183922	0.00837224	-0.00502102	-0.308105	0.11306
y913	0.0441873	-0.00336516	-0.049291	0.0464037	-0.0700121	0.11876	-0.00456061	0.115054	-0.00456061	-0.0737185	-0.00456061	-0.108106	-0.151018	0.0972269	0.0751158	0.0752885	-0.0915453	-0.113656	-0.0609688	-0.00904678	-0.0107503	0.032084	-0.0640172	-0.101496	-0.00904678	-0.0107503	0.032084	0.00568162	0.0992368	0.0346429	-0.00904678	-0.0107503	0.032084	0.0570696	-0.215615	0.151018	0.151018	-0.0932318	0.153109
y914	0.0398564	-0.00726705	-0.0456634	0.0709842	-0.249875	0.260815	0.0289162	0.0871152	0.0289162	-0.0868279	0.0289162	-0.0965392	-0.408552	0.271601	0.255682	0.408373	-0.239089	-0.255008	-0.340899	-0.0397793	-0.0463372	0.00350963	-0.0290451	-0.0737369	-0.0397793	-0.0463372	0.00350963	0.0325123	0.115863	0.0444146	-0.0397793	-0.0463372	0.00350963	0.0384691	-0.156811	0.408552	0.408552	0.108456	0.17421
y915	0.00768199	0.0175434	0.0165448	-0.00592964	-0.00199388	-0.00199388	0.0116697	-0.070594	0.0116697	-0.070594	0.0116697	0.0649059	2.15909e-16	0.0663045	0.076309	-0.00708211	-0.0244536	-0.0392664	-0.00340443	-0.0243075	-0.0204978	0.0045569	-0.111469	0.0716786	-0.0243075	-0.0204978	0.0045569	0.0418509	-0.144532	0.0736786	-0.0243075	-0.0204978	0.0045569	0.128715	-0.0433322	0.0599304	-0.0815084	-0.0148411	-0.107597
y916	-0.0202946	0.068721	-0.0533753	0.060227	0.0179731	0.0179731	-0.0562407	0.0151861	-0.0562407	0.0151861	-0.0562407	-0.0128646	-1.06607e-16	0.0150978	-0.0303368	0.079223	-0.0579728	-0.0908782	0.0485842	0.111596	0.0678397	-0.0675803	0.188039	-0.18759	0.111596	0.0678397	-0.0675803	-0.042875	0.140914	-0.140344	0.111596	0.0678397	-0.0675803	-0.0247328	0.107735	0.0385245	-0.0865381	-0.094727	0.201881
y917	0.00333777	-0.0384304	-0.0268427	0.040864	0.00566569	0.00566569	-0.00799361	0.00453579	-0.00799361	0.00453579	-0.00799361	-0.0135393	-1.57604e-16	0.00394478	-0.0686336	-0.0200864	-0.0155039	0.0153946	0.0830735	-0.0268713	0.0263963	-0.0221231	0.173568	-0.161055	-0.0268713	0.0263963	-0.0221231	-0.0115591	0.220051	-0.225076	-0.0268713	0.0263963	-0.0221231	-0.172967	0.131681	0.103909	0.0889174	-0.060027	0.0341823
y918	-0.00559067	0.00163077	0.00791927	-0.0185888	-0.0109455	-0.0109455	0.0163004	-0.0100113	0.0163004	-0.0100113	0.0163004	0.0265475	1.4931e-16	0.00830558	0.00861692	0.0411233	0.00830558	0.00861692	-0.0453752	-0.0149804	-0.00931457	-0.0143369	-0.0132746	-0.0154384	-0.0149804	-0.00931457	-0.0143369	0.0166112	-0.00163167	0.0451951	-0.0149804	-0.00931457	-0.0143369	-0.00326153	0.026361	-2.66879e-17	-7.20038e-17	-0.009994	-0.0698579
y919	-0.0732418	0.00940093	0.0749669	-0.175403	-0.0514445	-0.0514445	0.0296471	0.0886337	0.0296471	0.0886337	0.0296471	0.0360526	6.49025e-16	0.00888388	0.0497194	-0.10457	0.00888388	0.0497194	-0.0537526	-0.00836684	-0.0244719	-0.0170806	-0.105884	0.229266	-0.00836684	-0.0244719	-0.0170806	0.0177678	-0.0972591	0.19515	-0.00836684	-0.0244719	-0.0170806	-0.0188019	0.0370607	-7.94223e-16	-1.04189e-15	0.38739	-0.0517522
y920	0.00824092	-0.000730046	-0.00770019	0.00895136	0.00750754	0.00750754	-0.00677416	-0.00751755	-0.00677416	-0.00751755	-0.00677416	0.0103189	-0.0370996	-0.0403485	-0.00685519	0.00844146	-0.0403485	-0.00915354	-0.00796022	0.0799669	0.00830854	0.00847012	0.0113811	-0.0573377	0.0799669	0.00830854	0.00847012	-0.0806969	0.0115179	-0.011139	0.0799669	0.00830854	0.00847012	-0.00958581	0.0121849	0.264189	0.0282781	0.0212037	-0.0361029
y921	-0.0181207	0.0281876	0.00770791	0.0374693	0.0270154	0.0270154	-0.0721515	0.02383	-0.0721515	0.02383	-0.0721515	-0.0272822	-0.010885	-0.0203041	-0.0229817	-0.00756064	-0.0203041	-0.0229817	-0.0361089	0.0687958	0.0536714	0.0811389	0.0356439	-0.0915463	0.0687958	0.0536714	0.0811389	-0.0406082	0.00590696	-0.0460083	0.0687958	0.0536714	0.0811389	-0.0321918	0.0963952	0.010885	0.0236433	-0.033677	0.240087
y922	-0.0606862	-0.0153143	0.0580966	-0.0892694	-0.0369303	-0.0369303	0.0131745	0.154141	0.0131745	0.154141	0.0131745	-0.0565243	-4.60236e-16	-0.0137367	0.0395199	-0.0548649	-0.0137367	0.0395199	-0.0953223	0.012159	-0.0209432	0.0609178	-0.128245	0.269835	0.012159	-0.0209432	0.0609178	-0.0274733	-0.141193	0.310598	0.012159	-0.0209432	0.0609178	0.0306287	-0.072954	6.89844e-16	6.05212e-16	-0.0928509	0.077687
y923	-0.252878	0.0139204	0.243725	-0.456329	-0.190993	-0.190993	0.129108	0.334887	0.129108	0.334887	0.129108	0.108984	1.43833e-16	0.031688	0.090442	-0.0973409	0.031688	0.233541	-0.519354	-0.0494556	-0.0802583	0.160366	-0.335933	0.469748	-0.0494556	-0.0802583	0.160366	0.063376	-0.281051	0.906284	-0.0494556	-0.0802583	0.160366	-0.0278408	0.19102	1.11598e-15	-0.112506	-0.26929	-0.243431
y924	-0.0139727	0.0132798	0.0770742	-0.1843	-0.00958563	-0.00958563	0.00519855	-0.0596613	0.00519855	-0.0596613	0.00519855	0.0832196	2.54954e-15	-0.0206495	0.0166589	0.190028	0.0328581	0.0863531	-0.361812	0.00107122	-0.0259378	-0.0125165	-0.108008	-0.165537	0.00107122	-0.0259378	-0.0125165	0.0122086	-0.0868981	0.19152	0.00107122	-0.0259378	-0.0125165	-0.0549388	0.0581846	1.05646	0.054794	0.383893	-0.0848425
y925	0.119846	0.00137022	-0.0823687	0.155697	0.0274622	-0.00146471	0.0938488	-0.245965	0.0938488	-0.274892	0.0938488	0.101835	0.0804243	0.0184821	-0.00976135	0.296054	0.110169	-0.0116904	0.00136748	-0.127281	-0.060917	-0.141725	0.0352755	-0.266352	-0.127281	-0.060917	-0.141725	0.128651	0.138691	-0.1785	-0.127281	-0.060917	-0.141725	0.0533142	0.00337268	-0.122264	-0.0426725	-0.654553	-0.400233
y926	-0.00413344	0.0452226	0.0611625	-0.0457161	0.0337119	0.0694201	-0.107265	-0.0313731	-0.107265	-0.0201355	-0.107265	-0.0440273	0.00899007	-0.00631916	-0.0399906	-0.0230273	-0.0420273	-0.0560473	-0.081045	0.0935691	0.1572	0.0583562	-0.426395	0.0285563	0.0935691	0.1572	0.0583562	-0.0483464	-0.0529933	0.0960812	0.0935691	0.1572	0.0583562	0.0496946	-0.0289196	-0.00899007	-0.130142	0.0916494	0.365462
y927	-0.0306109	0.0109763	-0.0659051	0.0727795	-0.016175	-0.0313987	0.0169627	-0.138893	0.0169627	0.0113303	0.0169627	0.134126	0.173155	0.0030852	0.000447128	0.023731	0.0183089	-0.0795846	0.10397	-0.0104179	0.0132324	-0.0549218	-0.147657	0.22551	-0.0104179	0.0132324	-0.0549218	0.0213941	-0.0883009	-0.0209768	-0.0104179	0.0132324	-0.0549218	0.0150606	0.167527	-0.173155	0.146588	-0.33762	0.00622881
y928	0.136188	-0.133301	-0.0489873	-0.141428	0.131389	-0.0341423	0.0389419	-0.147033	0.0389419	0.0885846	0.0389419	0.0262131	-0.198069	-0.129464	-0.0580141	-0.124096	0.0360672	0.0391894	0.0186802	-0.0399043	-0.0301626	-0.0360124	-0.249799	0.186599	-0.0399043	-0.0301626	-0.0360124	-0.0933966	-0.0821481	-0.134587	-0.0399043	-0.0301626	-0.0360124	-0.278049	-0.155643	0.198069	-0.0547541	0.216718	-0.239113
y929	0.00972392	0.00420736	0.0189999	-0.0200553	0.0216052	-0.00609003	-0.00579125	-0.0539739	-0.00579125	-0.0262787	-0.00579125	0.0271266	0.0187317	-0.0123177	0.0520503	-0.0364625	0.0153775	-0.0317174	0.000864186	0.00114749	-0.00133294	0.0155429	-0.0212124	0.0415528	0.00114749	-0.00133294	0.0155429	0.00305987	-0.150425	0.0190514	0.00114749	-0.00133294	0.0155429	0.0888705	-0.0683159	-0.0187317	-0.112027	0.0220143	-0.0374039
y930	-0.0180408	0.0208511	0.0175293	0.0963977	-0.0359574	-0.0359574	0.0538741	-0.0803458	0.0538741	-0.0803458	0.0538741	0.134344	-1.45083e-16	0.037831	0.12314	-0.0132789	0.037831	-0.0668061	0.162672	-0.0548108	-0.0388051	-0.0529953	-0.157876	0.169911	-0.0548108	-0.0388051	-0.0529953	0.0756619	0.0538472	0.0510676	-0.0548108	-0.0388051	-0.0529953	0.0375871	0.249576	-5.93674e-17	0.0166034	-0.267981	-0.277925
y931	-0.0635287	0.0922504	0.0991386	0.0653471	0.153389	0.111963	-0.328881	0.13776	-0.328881	0.179187	-0.328881	-0.123883	-0.16605	-0.134241	-0.159083	-0.187366	-0.0928149	-0.123714	-0.0284589	0.319307	0.381936	0.281172	0.0491073	-0.175622	0.319307	0.381936	0.281172	-0.227056	-0.263132	-0.0573807	0.319307	0.381936	0.281172	0.0095933	0.186789	0.16605	0.112276	0.112886	-0.221489
y932	-0.282847	0.187485	0.388596	0.319498	-0.276841	-0.0317152	0.0257089	-0.265382	0.0257089	-0.0224701	0.0257089	-0.235988	0.821765	0.213266	0.710868	0.447269	-0.0318594	-0.29922	-0.129496	0.00607838	-0.0230523	0.00172527	0.571281	0.12551	0.00607838	-0.0230523	0.00172527	0.181407	0.0771409	-0.0238081	0.00607838	-0.0230523	0.00172527	0.852967	0.08947	-0.821765	-1.13636	-0.82113	-0.279963
y933	-0.0268286	0.109367	0.0798634	-0.0413167	0.165715	0.146029	-0.338572	0.193322	-0.338572	0.0641275	-0.338572	-0.130441	-0.151185	-0.110689	-0.152646	-0.236806	-0.0910029	-0.102826	-0.144162	0.31106	0.335335	0.339651	-0.369157	-0.272896	0.31106	0.335335	0.339651	-0.201692	-0.0452039	-0.00347687	0.31106	0.335335	0.339651	0.0351628	0.00913926	0.151185	-0.0111568	0.356699	0.170972
y934	0.110044	-0.152542	-0.127465	-0.145836	-0.131943	0.157896	0.0840901	-0.13639	0.0840901	0.153449	0.0840901	0.102854	-0.365247	0.10361	0.134344	0.191588	-0.186228	-0.191543	-0.231907	-0.0699239	-0.0702663	-0.105516	0.0640961	0.0671279	-0.0699239	-0.0702663	-0.105516	-0.0826183	-0.181996	-0.0556404	-0.0699239	-0.0702663	-0.105516	-0.134561	-0.298472	0.365247	0.431336	0.451197	-0.0672883
y935	-0.00470049	-0.00612132	-0.0650827	-0.0241336	0.017467	0.017467	-0.0396346	0.0673995	-0.0396346	0.0673995	-0.0396346	-0.088468	0.0166038	-0.0246816	-0.0822215	0.0428759	-0.0246816	0.045259	-0.160311	0.0432419	-0.0281203	0.0933012	0.147666	-0.256504	0.0432419	-0.0281203	0.0933012	-0.0493632	0.0337257	0.0205802	0.0432419	-0.0281203	0.0933012	-0.0916138	-0.0874914	-0.0166038	0.124991	0.123565	0.162261
y936	-0.0135358	0.0460923	0.0191995	-0.0150813	0.335171	-0.294024	-0.0546832	0.183084	-0.0546832	-0.0565222	-0.0546832	-0.0701872	-0.215058	-0.313467	-0.385483	-0.435431	0.315728	0.324994	0.393951	0.043831	0.0796888	0.0263985	0.0534844	-0.0408103	0.043831	0.0796888	0.0263985	0.00226131	0.0141783	-0.0434074	0.043831	0.0796888	0.0263985	-0.0730634	0.0666225	0.215058	0.223073	0.272625	0.355302
y937	0.076818	-0.0304756	0.00263418	0.160639	-0.0450348	0.149672	-0.0278194	0.135186	-0.0278194	-0.03439	-0.0278194	-0.172444	-0.169876	0.0759298	0.10146	0.159727	-0.118777	-0.128085	-0.0707402	0.0123719	0.0292596	0.0716519	0.124925	-0.028093	0.0123719	0.0292596	0.0716519	-0.0428475	0.0517327	-0.0900455	0.0123719	0.0292596	0.0716519	0.0813765	-0.197842	0.169876	-0.0670409	-0.498662	0.264022
y938	-0.184867	0.145747	0.0178746	0.00784963	-0.448294	0.0568117	0.206615	-0.166997	0.206615	-0.221379	0.206615	-0.395138	0.908656	0.428394	0.463829	0.279719	-0.103563	-0.171057	-0.0941834	-0.179084	-0.274898	-0.177686	-0.150231	0.127613	-0.179084	-0.274898	-0.177686	0.324831	0.314979	0.189052	-0.179084	-0.274898	-0.177686	0.308225	-0.347025	-0.943819	-0.475962	-0.309671	-0.341204
y939	-0.122349	0.164805	0.104204	0.175681	0.325166	-0.248686	-0.198829	-0.0997048	-0.198829	-0.0508862	-0.198829	0.0579442	0.129849	-0.302458	-0.355383	0.13638	0.271394	0.210336	-0.0714552	0.195869	0.249252	0.110756	-0.470606	0.40743	0.195869	0.249252	0.110756	-0.0310641	-0.0989876	-0.145031	0.195869	0.249252	0.110756	0.340426	0.284557	-0.096275	0.0511401	-0.377917	-0.0511694
y940	0.040693	-0.0373155	-0.000673116	-0.113512	-0.0108203	-0.0108203	0.0623335	-0.0317731	0.0623335	-0.0317731	0.0623335	0.00190032	1.07036e-17	0.0130719	0.0208868	-0.014966	0.0130719	0.00143503	0.0078114	-0.0634594	-0.0229949	-0.106358	-0.122058	0.103621	-0.0634594	-0.0229949	-0.106358	0.0261439	-0.0270645	0.018763	-0.0634594	-0.0229949	-0.106358	-0.00765688	-0.182637	-1.10546e-17	-0.0807211	0.174434	-0.229594
y941	0.0160555	-0.0599015	0.0303651	-0.113387	-0.128449	0.00134986	0.143154	-0.206009	0.143154	0.004439	0.143154	-0.000799564	0.168359	0.099218	0.110193	0.00322958	-0.0305805	-0.0196057	0.116743	-0.128539	-0.060222	-0.23336	-0.0610435	0.0532576	-0.128539	-0.060222	-0.23336	0.0686376	-0.137965	0.281839	-0.128539	-0.060222	-0.23336	0.267852	-0.427631	-0.168359	-0.224688	0.0334317	-0.528898
y942	0.107138	-0.115962	-0.199063	-0.13782	0.201507	-0.108816	0.0144478	-0.191161	0.0144478	0.119162	0.0144478	0.161806	-0.248258	-0.207389	-0.248403	-0.15491	0.102934	0.0206549	0.0921864	-0.0115064	0.0286853	-0.075096	-0.407996	0.568569	-0.0115064	0.0286853	-0.075096	-0.104456	-0.217626	-0.398107	-0.0115064	0.0286853	-0.075096	-0.236325	-0.161852	0.248258	0.567165	0.279656	-0.188159
y943	-0.0391765	0.0269973	-0.0540284	0.0299442	-0.0172814	-0.021266	-0.000629099	-0.00808041	-0.000629099	-0.00838182	-0.000629099	0.06641	0.000241128	0.0528858	0.00311877	0.00955132	0.0632422	-0.0818139	0.0575619	-0.0891307	0.0246668	-0.0371691	-0.164184	-0.00546112	-0.0891307	0.0246668	-0.0371691	0.116128	0.219674	-0.039526	-0.0891307	0.0246668	-0.0371691	0.0574644	0.0510353	-0.275328	-0.0834748	-0.0103424	-0.0254668
y944	-0.098567	-0.0691595	-0.0321066	0.0134177	-0.0246236	-0.0210853	-0.0528581	0.449274	-0.0528581	0.426007	-0.0528581	-0.337159	0.0186137	0.0958758	0.052987	0.0187682	-0.31957	-0.237702	0.0240765	0.154534	0.152609	-0.029427	1.35965	-0.198483	0.154534	0.152609	-0.029427	-0.223694	0.199882	-0.581927	0.154534	0.152609	-0.029427	-0.449573	0.123132	-0.293218	-0.166508	0.117676	0.584994
y945	0.00656994	0.000775763	-0.00644708	0.0112724	0.00422902	0.00422902	-0.0018881	-0.0135791	-0.0018881	-0.0135791	-0.0018881	0.00278011	4.80077e-17	0.000668116	-0.00435187	0.0216114	0.000668116	-0.00435187	-0.00483658	-0.00056047	0.00225667	-0.00550235	0.0123505	-0.0225281	-0.00056047	0.00225667	-0.00550235	0.00133623	0.0129648	-0.0303322	-0.00056047	0.00225667	-0.00550235	-0.00155153	0.00336282	-6.72392e-17	-7.62961e-17	0.00620078	-0.00368576
y946	-0.00872213	-6.23457e-05	0.0087544	-0.016072	-0.0059431	-0.0059431	0.00316407	0.0144672	0.00316407	0.0144672	0.00316407	0.000198001	-1.58094e-17	8.67822e-05	0.00591083	-0.0121802	8.67822e-05	0.00591083	-0.0102323	-0.00023591	-0.00306726	0.00634044	-0.0147899	0.0284302	-0.00023591	-0.00306726	0.00634044	0.000173564	-0.0146286	0.0312182	-0.00023591	-0.00306726	0.00634044	0.000124691	0.00141546	4.89546e-17	5.91116e-17	-0.00808408	-0.000968077
y947	-0.649716	0.787942	0.347872	0.618789	-1.15391	0.477211	0.0269833	0.496738	0.0269833	-1.09138	0.0269833	-0.215308	1.15378	1.24606	1.00827	1.18166	-0.38506	-0.527583	-0.638947	-0.0730588	-0.132818	0.0760717	-0.739144	-0.514325	-0.0730588	-0.132818	0.0760717	0.861001	1.27899	1.07995	-0.0730588	-0.132818	0.0760717	1.62957	0.559436	-1.15378	-0.457892	-1.10576	-0.529518
y948	-0.0356029	0.168747	0.0216671	-0.453736	-0.0976642	-0.0982967	0.160358	-0.406481	0.160358	-0.78365	0.160358	0.717524	0.241892	-0.202018	0.0426467	0.395858	0.586362	0.105325	-0.601598	-0.215597	-0.126304	-0.247996	0.164931	-0.466083	-0.215597	-0.126304	-0.247996	0.384344	0.480611	-1.2314	-0.215597	-0.126304	-0.247996	0.0471298	0.442676	0.119997	-0.0582566	1.343	-0.942448
y949	-0.0143207	-0.00622062	-0.0542464	-0.0401388	-0.0484852	-0.0362996	0.0704642	-0.0109753	0.0704642	-0.023161	0.0704642	0.113978	-0.0925787	0.0347911	0.00901552	-0.0876541	0.0226054	0.0723986	0.0703583	-0.0636171	-0.135661	-0.0228431	0.0574696	0.0533775	-0.0636171	-0.135661	-0.0228431	0.0573965	0.120113	-0.116193	-0.0636171	-0.135661	-0.0228431	-0.168029	0.195722	0.0925787	0.233084	0.303578	-0.471836
y950	-0.0654657	0.0954876	0.0593015	0.0615418	-0.157214	0.0810255	0.0107223	0.0719853	0.0107223	-0.166254	0.0107223	-0.0648177	0.192784	0.177228	0.183203	0.143678	-0.0610109	-0.107334	-0.0758186	-0.0207296	-0.0165683	-0.00631749	-0.134873	-0.084574	-0.0207296	-0.0165683	-0.00631749	0.116217	0.174943	0.170153	-0.0207296	-0.0165683	-0.00631749	0.120044	0.0969354	-0.192784	-0.180138	-0.176608	0.00720678
y951	0.0117876	0.0108929	-0.00597848	-0.036081	0.0683331	0.122509	-0.179054	0.176976	-0.179054	0.1228	-0.179054	-0.0922644	-0.38384	-0.0532127	-0.111839	-0.0255787	-0.107388	-0.0477465	-0.212363	0.171494	0.153607	0.201861	0.133983	-0.124062	0.171494	0.153607	0.201861	-0.160601	-0.0768149	-0.221699	0.171494	0.153607	0.201861	-0.212203	0.0769842	0.38384	0.340965	0.479527	-0.0416892
y952	0.0302241	0.0149361	-0.0368835	-0.0433754	-0.00474578	0.0631834	-0.0282135	-0.00911377	-0.0282135	-0.077043	-0.0282135	0.0402869	-0.181232	0.0348526	0.00617186	0.0623615	-0.0330766	-0.0209034	-0.181486	0.0131601	-0.022152	0.0757489	-0.44165	0.0758253	0.0131601	-0.022152	0.0757489	0.00177596	0.163518	-0.0761433	0.0131601	-0.022152	0.0757489	0.11845	-0.17371	0.181232	0.150845	0.268221	-0.212476
y953	0.00572668	-0.0805061	0.00742229	-0.104409	-0.129414	0.0884638	0.0466767	-0.0794277	0.0466767	0.183388	0.0466767	0.010295	-0.0818824	0.0795609	0.249897	0.07484	-0.138317	-0.171151	-0.145001	-0.0217502	-0.071324	-0.0342484	0.254289	-0.0316527	-0.0217502	-0.071324	-0.0342484	-0.0587559	-0.00817462	-0.0609657	-0.0217502	-0.071324	-0.0342484	-0.394088	0.221163	0.0818824	0.0177882	0.390358	0.000414044
y954	-0.0495109	0.072163	0.0264924	0.103895	0.0138915	0.0423186	-0.105721	0.0166808	-0.105721	-0.0117463	-0.105721	-0.115524	0.240499	0.0012099	-0.0418912	0.131656	-0.0272171	-0.0703182	-0.104982	0.0981703	0.138702	0.077221	-0.143623	0.011201	0.0981703	0.138702	0.077221	-0.0260072	-0.0517247	0.0473355	0.0981703	0.138702	0.077221	0.242466	-0.10593	-0.240499	-0.138463	-0.432151	0.112349
y955	0.0231499	-0.053035	-0.100774	-0.00943948	-0.039823	-0.0637153	0.126688	-0.0377752	0.126688	-0.0138829	0.126688	0.038449	0.0558908	0.0198996	0.0322267	0.0265941	0.0437919	0.0487642	0.0447087	-0.116726	-0.181764	-0.0807423	0.138633	-0.0043246	-0.116726	-0.181764	-0.0807423	0.0636915	0.0908606	-0.0209949	-0.116726	-0.181764	-0.0807423	-0.179255	0.0313066	-0.0558908	0.121904	-0.0510762	-0.377666
y956	-0.00703102	0.0301492	0.0720547	0.0342689	0.0441467	0.0378732	-0.089051	0.00639202	-0.089051	0.0126655	-0.089051	-0.0428804	0.00501881	-0.0287346	-0.031966	-0.000770686	-0.0224611	-0.0256925	-0.0265294	0.0813449	0.129713	0.061569	-0.116198	0.0010393	0.0813449	0.129713	0.061569	-0.0511958	-0.0675685	0.0348061	0.0813449	0.129713	0.061569	0.152686	-0.0520628	-0.00501881	-0.159428	-0.114214	0.314555
y957	-0.0763717	-0.10074	0.0450541	-0.0237998	-0.00586542	-0.056286	-0.0142202	0.0848643	-0.0142202	0.135285	-0.0142202	0.000601637	0.0439629	0.0732898	-0.0538416	-0.108682	-0.210187	0.0898972	0.0248554	0.0361576	0.00899852	0.0600272	0.174378	0.122274	0.0361576	0.00899852	0.0600272	-0.136897	-0.133976	0.0718535	0.0361576	0.00899852	0.0600272	-0.00321888	0.000706986	0.178635	0.0447682	-0.113227	-0.00654311
y958	0.0263215	-0.0331073	-0.0452787	-0.0368004	0.185126	-0.0600905	-0.0987138	-0.0998236	-0.0987138	0.145393	-0.0987138	0.109098	-0.196228	-0.18965	-0.199438	-0.123285	0.0555666	0.0457782	0.0291825	0.100976	0.108381	0.0573019	0.0565093	0.0481355	0.100976	0.108381	0.0573019	-0.134083	-0.16705	-0.264823	0.100976	0.108381	0.0573019	-0.0657841	0.0333747	0.196228	0.262767	0.379029	0.191662
y959	-0.00394445	-0.0316516	0.0324644	0.0477434	0.103855	-0.115358	0.00755851	-0.123927	0.00755851	0.0952852	0.00755851	-0.00154448	0.270335	-0.127585	-0.0548801	-0.102402	0.0916269	0.0769761	0.0803505	0.00430684	0.0103684	0.0697953	0.215525	0.0763017	0.00430684	0.0103684	0.0697953	-0.0359585	-0.136842	-0.172079	0.00430684	0.0103684	0.0697953	-0.081318	0.132274	-0.270335	-0.337968	-0.324378	-0.526841
y960	0.0546438	-0.00593411	-0.0815839	0.0597741	0.0655196	0.0158078	-0.0266837	0.107172	-0.0266837	-0.0648016	-0.0266837	-0.0279173	-0.127439	-0.0330465	-0.0686727	0.00996556	0.0166653	-0.0511057	0.0221388	0.0104471	0.0381945	0.0276697	-0.149062	-0.158105	0.0104471	0.0381945	0.0276697	-0.0163812	0.0379226	0.142614	0.0104471	0.0381945	0.0276697	0.282207	-0.392512	0.127439	0.21977	-0.214828	0.142393
y961	-0.0112632	-0.0258481	-0.00617485	0.0200232	0.0640957	-0.0764581	0.00109922	-0.00192855	0.00109922	0.0989716	0.00109922	-0.0561777	0.13816	-0.0888366	-0.15793	-0.0984507	0.0517172	0.141527	0.13214	0.0112712	0.0102279	-0.0136661	0.322707	-0.101096	0.0112712	0.0102279	-0.0136661	-0.0371194	-0.123154	0.0282346	0.0112712	0.0102279	-0.0136661	-0.0311393	-0.025775	-0.13816	-0.0745182	-0.177006	-0.172788
y962	-0.000247808	0.0206206	0.00611041	0.00593659	-0.0905484	0.0629301	0.0273705	0.0647418	0.0273705	-0.0887367	0.0273705	0.00360152	-0.108573	0.10413	0.115151	0.101716	-0.0493482	-0.0815775	-0.0701512	-0.0341614	-0.0274629	-0.0256279	-0.0439705	-0.0540626	-0.0341614	-0.0274629	-0.0256279	0.054782	0.090364	0.0764302	-0.0341614	-0.0274629	-0.0256279	0.0155055	0.0210114	0.108573	0.0908924	0.0932489	-0.0311222
y963	0.0690045	-0.136315	-0.055759	-0.0699292	0.043537	-0.159785	0.185253	-0.117638	0.185253	0.0856838	0.185253	0.0477347	0.118047	-0.0884108	-0.146985	-0.0426123	0.114911	0.271944	0.16071	-0.162816	-0.180719	-0.188027	0.38108	0.11995	-0.162816	-0.180719	-0.188027	0.0265007	-0.0903073	-0.083372	-0.162816	-0.180719	-0.188027	-0.230915	-0.0523582	-0.118047	-0.153249	-0.118047	0.0231175
y964	-0.0971747	0.173569	0.22066	0.102718	0.127492	0.16609	-0.390757	0.102996	-0.390757	0.064398	-0.390757	-0.107179	-0.0908667	-0.0765621	-0.112851	-0.142276	-0.11516	-0.151449	-0.0699926	0.365292	0.48496	0.314986	-0.370964	-0.105305	0.365292	0.48496	0.314986	-0.191722	-0.198382	0.0718945	0.365292	0.48496	0.314986	0.375147	0.111797	0.0908667	-0.185386	-0.0015342	0.531318
y965	-0.0911722	0.135483	0.159373	0.0571756	0.328434	0.0713858	-0.490992	0.00983839	-0.490992	0.266887	-0.490992	-0.0910737	-0.0550046	-0.298893	-0.347772	-0.294437	-0.0418451	-0.0907234	-0.0373891	0.476222	0.597868	0.389002	-0.349805	0.0751532	0.476222	0.597868	0.389002	-0.340738	-0.43687	-0.181895	0.476222	0.597868	0.389002	0.43104	-0.0789095	0.0550046	-0.0427217	0.0550046	0.849916
y966	0.0329701	-0.0277129	-0.0329701	-0.0143579	-0.0300472	-0.00155701	0.0645743	-0.0188856	0.0645743	-0.0473758	0.0645743	0.0360037	-0.0685721	0.033552	0.0300472	0.0171307	0.00506181	0.00155701	0.0414291	-0.0663267	-0.0645743	-0.0729177	0.0188856	-0.0196224	-0.0663267	-0.0645743	-0.0729177	0.0386138	0.0473758	0.00886785	-0.0663267	-0.0645743	-0.0729177	-0.0360037	-0.0360037	0.0685721	0.0685721	0.0814081	-9.00826e-17
y967	0.0510332	-0.100187	-0.0523368	-0.0719388	-0.165759	-0.165759	0.38255	-0.184055	0.38255	-0.184055	0.38255	0.112792	0.371975	0.132989	0.168249	0.239072	0.132989	0.157148	0.080049	-0.366166	-0.377734	-0.39106	0.188746	0.149003	-0.366166	-0.377734	-0.39106	0.265978	0.196391	0.0737862	-0.366166	-0.377734	-0.39106	-0.116373	-0.0463307	-0.371975	-0.363248	-0.314127	-0.0314402
y968	-0.30252	0.325649	0.238637	0.290047	0.190082	0.0918202	-0.584422	0.114253	-0.584422	0.212515	-0.584422	-0.397988	0.890607	-0.174662	-0.22543	-0.211432	-0.0764009	-0.127169	-0.065221	0.576713	0.591237	0.5667	-0.170045	-0.00533145	0.576713	0.591237	0.5667	-0.251063	-0.240411	-0.168599	0.576713	0.591237	0.5667	0.453779	0.305086	-0.890607	-0.692144	-0.870909	0.204485
y969	0.00123268	0.0307364	-0.0832308	0.0335528	-0.546808	0.285681	0.26236	0.189611	0.26236	-0.357035	0.26236	-0.0786948	0.269349	0.568121	0.546043	0.530503	-0.264368	-0.286445	-0.308315	-0.273016	-0.342829	-0.188636	0.0510317	-0.220196	-0.273016	-0.342829	-0.188636	0.303753	0.477356	0.267298	-0.273016	-0.342829	-0.188636	-0.161948	0.0630786	-0.269349	-0.103824	-0.299981	-0.465669
y970	-0.082123	0.0322006	0.105905	0.0490506	-0.142185	0.110153	-0.050091	-0.134604	-0.050091	0.117735	-0.050091	-0.120532	0.201871	0.108904	0.128273	0.183186	-0.143435	-0.0910642	-0.164295	0.0667318	0.0686957	0.0301591	0.172131	0.0884458	0.0667318	0.0686957	0.0301591	-0.0345311	-0.144348	-0.0449646	0.0667318	0.0686957	0.0301591	0.173757	-0.0250095	-0.201871	-0.254612	-0.122585	0.251992
y971	-0.071136	0.100257	-0.0320075	0.0279297	0.0655558	0.0655558	-0.202248	0.0437486	-0.202248	0.0437486	-0.202248	-0.0381685	1.30094e-15	-0.0461418	-0.146372	-0.0173274	-0.0461418	-0.146372	-0.0775938	0.192541	0.260737	0.122851	-0.300035	0.0579893	0.192541	0.260737	0.122851	-0.0922837	-0.171892	-0.0173437	0.192541	0.260737	0.122851	0.294454	-0.165307	-5.13802e-16	0.36792	0.050222	0.716048
y972	0.0511016	-0.017384	-0.0991225	-0.0738076	-0.00126529	0.0571988	-0.00483191	0.0998423	-0.00483191	-0.0452193	-0.00483191	-0.0543297	-0.0912611	0.0647529	-0.022563	0.0304646	-0.0803087	-0.0744721	-0.10592	-0.00182814	-0.0020874	0.00164739	-0.211505	-0.148594	-0.00182814	-0.0020874	0.00164739	-0.0155558	0.0453229	0.140976	-0.00182814	-0.0020874	0.00164739	-0.20567	-0.0900752	0.191596	0.228404	0.156195	0.143991
y973	0.152955	-0.0796666	-0.124949	-0.161618	0.0646031	0.117048	-0.0286956	0.232547	-0.0286956	-0.0382147	-0.0286956	0.03413	-0.54668	-0.0157441	-0.128339	-0.105901	-0.0681886	-0.0479566	-0.064526	0.00426614	0.0513466	0.00880797	-0.177923	-0.274865	0.00426614	0.0513466	0.00880797	-0.0839327	0.00557717	0.11317	0.00426614	0.0513466	0.00880797	-0.409137	-0.0759216	0.54668	0.485311	0.552783	0.172342
y974	0.0191534	-0.0229578	-0.0113999	-0.0160724	-0.0532745	0.00328085	0.069147	0.0179751	0.069147	-0.0385802	0.069147	-0.00256794	-0.0191274	0.0507382	0.0705191	0.0520976	-0.00581716	0.0139638	-0.0273067	-0.0678788	-0.0958829	-0.0408634	0.0794771	-0.0566188	-0.0678788	-0.0958829	-0.0408634	0.044921	0.0873063	0.0284978	-0.0678788	-0.0958829	-0.0408634	-0.0948843	0.0227328	0.0191274	-0.0308688	0.0381683	-0.215069
y975	0.0203675	-0.067793	-0.0485421	-0.0125782	0.0769972	-0.0995281	0.0428984	-0.0567797	0.0428984	0.119746	0.0428984	-0.0201563	0.135668	-0.108614	-0.125112	-0.0829849	0.0679111	0.144111	0.0915749	-0.0270899	-0.0675408	-0.0211682	0.295797	0.0375111	-0.0270899	-0.0675408	-0.0211682	-0.0407031	-0.0836649	-0.136557	-0.0270899	-0.0675408	-0.0211682	-0.228131	0.0586935	-0.135668	-0.0757865	-0.137306	-0.18286
y976	-0.105106	0.135126	0.0683624	0.0697243	0.113649	0.113649	-0.332405	0.13724	-0.332405	0.13724	-0.332405	-0.143146	-0.00527294	-0.0936362	-0.153541	-0.0955302	-0.0936362	-0.11417	-0.153177	0.322398	0.336074	0.318432	-0.0575178	-0.198566	0.322398	0.336074	0.318432	-0.187272	-0.152847	-0.0603062	0.322398	0.336074	0.318432	0.179693	0.0554799	0.00527294	0.119174	0.0974463	0.150096
y977	0.0238942	-0.0378481	-0.0584384	-0.0161339	-0.0264	-0.0264	0.0766942	-0.0109383	0.0766942	-0.0109383	0.0766942	0.0326898	-0.0384914	0.0170974	0.0215686	0.0210882	0.0170974	0.0215686	0.018417	-0.0720429	-0.101576	-0.0556392	0.0807509	-0.00484534	-0.0720429	-0.101576	-0.0556392	0.0341948	0.0458446	-0.00818432	-0.0720429	-0.101576	-0.0556392	-0.102502	-0.00112247	0.0384914	0.117242	0.0362654	-0.171192
y978	-0.00441897	0.042105	0.0110313	-0.00299578	0.118378	0.054188	-0.176985	0.123698	-0.176985	0.0595082	-0.176985	-0.0212007	-0.240343	-0.0932542	-0.106692	-0.13017	-0.0290639	-0.0629904	-0.0459682	0.164423	0.180714	0.173142	-0.092465	-0.133769	0.164423	0.180714	0.173142	-0.122318	-0.0643801	-0.0445653	0.164423	0.180714	0.173142	-0.00798388	0.0413426	0.240343	0.224235	0.258744	0.00969689
y979	0.0617507	-0.0448402	-0.0456942	-0.0331694	0.132802	0.0175936	-0.088645	-0.015544	-0.088645	0.0996644	-0.088645	0.0626101	-0.368029	-0.121528	-0.148859	-0.0797454	-0.00632001	-0.0336501	-0.000276312	0.0830082	0.136814	0.0468524	-0.145021	0.0780223	0.0830082	0.136814	0.0468524	-0.127848	-0.179947	-0.0818603	0.0830082	0.136814	0.0468524	0.0979547	-0.220799	0.368029	0.368029	0.240493	-0.481694
y980	0.119219	-0.198715	-0.146991	-0.177026	-0.393079	-0.0432984	0.555597	-0.10068	0.555597	-0.197892	0.555597	-0.0483159	0.243361	0.340082	0.435998	0.401846	-0.00969841	0.0708141	-0.109257	-0.529098	-0.653803	-0.469615	0.402791	0.152147	-0.529098	-0.653803	-0.469615	0.330384	0.362811	0.0194599	-0.529098	-0.653803	-0.469615	-0.252255	-0.438012	-0.243361	-0.258253	0.0160391	-0.0708809
y981	0.247983	-0.227578	-0.171319	-0.284473	-0.249154	0.313905	0.183232	0.159778	0.183232	0.00353481	0.183232	0.212441	-0.782819	0.262758	0.146733	0.203522	-0.300302	-0.175371	-0.26995	-0.190034	-0.14268	-0.218045	0.170343	-0.18987	-0.190034	-0.14268	-0.218045	-0.0375438	-0.0553349	0.0783577	-0.190034	-0.14268	-0.218045	-0.566657	-0.152256	0.782819	0.593378	0.857476	0.147016
y982	0.380874	-0.222073	-0.199289	-0.405708	0.336535	-0.221716	0.266055	0.333528	0.266055	-0.361585	0.266055	0.459726	-0.875631	-0.230667	-0.3687	-0.29521	0.327584	0.294482	0.274148	-0.318989	-0.125071	-0.384647	-0.627795	-0.206411	-0.318989	-0.125071	-0.384647	0.0969164	0.160258	0.435793	-0.318989	-0.125071	-0.384647	-0.101049	-0.647168	0.875631	0.471862	0.831544	0.992747
y983	0.17854	-0.391647	-0.232699	-0.148095	-0.208826	-0.295885	0.68325	-0.211423	0.68325	-0.269899	0.68325	0.231634	0.107209	-0.0448952	0.231797	0.243103	0.445129	0.308154	0.236012	-0.791881	-0.77265	-0.62721	0.501035	0.142794	-0.791881	-0.77265	-0.62721	0.400234	0.412809	-0.0141833	-0.791881	-0.77265	-0.62721	-0.451008	-0.26834	0.25893	-0.0341307	0.0673005	-0.169047
y984	0.0888948	-0.111586	-0.179324	-0.298058	-0.0623482	-0.174629	0.325872	-0.0414472	0.325872	-0.168904	0.325872	0.501724	-0.43103	0.0472208	-0.0105341	-0.0157606	0.159501	0.147067	0.0963883	-0.318308	-0.315857	-0.378685	-0.104542	0.261055	-0.318308	-0.315857	-0.378685	0.206722	0.12877	-0.0414961	-0.318308	-0.315857	-0.378685	-0.209527	0.0333886	0.43103	0.712333	1.00571	0.734269
y985	-0.0847509	0.10564	0.0419994	0.109974	0.293765	-0.299295	-0.0792214	0.0108837	-0.0792214	-0.0681958	-0.0792214	-0.0797919	0.0471554	-0.279839	-0.348524	-0.262594	0.31322	0.335711	0.271442	0.0722585	0.0548121	0.101127	-0.181256	-0.0550262	0.0722585	0.0548121	0.101127	0.0333812	0.100224	0.08031	0.0722585	0.0548121	0.101127	0.216662	0.0459097	-0.0471554	0.0566901	-0.10092	0.205052
y986	0.0320206	-0.0205793	0.0552507	-0.0219324	0.0388363	0.0484128	-0.0552285	0.0433487	-0.0552285	0.0529252	-0.0552285	-0.132401	0.00766122	-0.0312087	0.026177	-0.0244313	-0.0407853	-0.0558282	-0.0369647	0.0514147	0.0849019	0.0394636	0.0671766	-0.0232224	0.0514147	0.0849019	0.0394636	-0.071994	-0.0830358	-0.0429408	0.0514147	0.0849019	0.0394636	-0.250277	0.0985942	-0.00766122	-0.239802	-0.0536908	0.262235
y987	0.0177744	0.00251751	-0.0203362	0.00870229	0.0674539	-0.0191018	-0.0305777	0.074032	-0.0305777	-0.0125237	-0.0305777	-0.0401419	-0.0289447	-0.0539259	-0.0676265	-0.019182	0.0326297	0.0290216	-0.0184188	0.0238137	0.0182687	0.0463031	-0.014065	-0.0366909	0.0238137	0.0182687	0.0463031	-0.0212962	0.0334239	-0.0457177	0.0238137	0.0182687	0.0463031	-0.0208344	-0.0461983	0.0289447	0.0243212	-0.03476	0.128573
y988	0.0320013	-0.0378397	-0.0218804	-0.012287	-0.0386456	-0.0113853	0.0820321	-0.059776	0.0820321	-0.0325156	0.0820321	0.0146257	0.0218083	0.0347533	0.0285247	0.105847	0.00749298	0.00126434	-0.0100017	-0.080086	-0.0516694	-0.108133	-0.0414332	0.0389515	-0.080086	-0.0516694	-0.108133	0.0422463	-0.018089	0.103945	-0.080086	-0.0516694	-0.108133	0.0865835	-0.175966	-0.0218083	-0.0218083	-0.107052	-0.303627
y989	0.00749597	-0.0163001	-0.0384767	0.0374271	0.0138513	0.071478	-0.0778334	0.0541149	-0.0778334	0.111742	-0.0778334	-0.184953	0.0461014	-0.0197207	-0.110093	0.0892713	-0.0773474	-0.0216178	-0.116269	0.0807681	0.093234	0.0644244	0.199417	0.0556791	0.0807681	0.093234	0.0644244	-0.0970681	-0.146438	-0.186839	0.0807681	0.093234	0.0644244	-0.295133	0.0853343	-0.0461014	0.0622415	-0.194279	0.387906
y990	-0.00201191	0.0237878	0.019291	0.0664435	0.0521754	0.00538498	-0.0595723	0.0390231	-0.0595723	-0.00776735	-0.0595723	-0.000284765	-0.0374323	-0.0376581	-0.0460381	-0.147963	0.00913229	0.000752308	0.148166	0.0523137	0.0645768	0.0662407	-0.0478993	-0.0846438	0.0523137	0.0645768	0.0662407	-0.0285258	0.00332922	0.0578262	0.0523137	0.0645768	0.0662407	0.00916103	0.102088	0.0374323	-0.00940047	-0.149194	0.19973
y991	0.00907459	-0.0360956	0.0352388	-0.0519918	-0.0222964	-0.00612505	0.037496	0.0364701	0.037496	0.0526415	0.037496	-0.151201	0.207391	0.00428242	0.041498	-0.0170216	-0.0118889	0.0331208	0.000442479	-0.0284891	-0.03938	-0.0354126	0.317326	0.00548355	-0.0284891	-0.03938	-0.0354126	-0.00760651	-0.0382662	-0.10897	-0.0284891	-0.03938	-0.0354126	-0.203375	-0.00974913	-0.207391	-0.342215	-0.0765557	0.412076
y992	-0.010368	0.0133353	0.0077084	0.0615788	0.0063985	0.0063985	-0.023165	0.00389534	-0.023165	0.00389534	-0.023165	7.42008e-05	-1.74402e-16	-0.00442035	-0.00373887	0.0231738	-0.00442035	-0.00373887	0.000325163	0.022176	0.0151861	0.0380798	0.022701	-0.0770436	0.022176	0.0151861	0.0380798	-0.0088407	0.00940281	0.0559547	0.022176	0.0151861	0.0380798	-0.0266705	0.119735	9.85171e-17	6.53245e-17	-0.138718	0.0797889
y993	-0.0216932	0.0103124	0.0475964	-0.0625334	-0.149107	0.133708	-0.00629413	-0.00015153	-0.00629413	0.0187434	-0.00629413	-0.180533	0.118444	0.14152	0.0965657	0.16321	-0.141296	-0.0729567	-0.206013	0.0100877	0.0239874	-0.019731	0.0521327	0.013213	0.0100877	0.0239874	-0.019731	0.000224628	-0.0432308	-0.00731748	0.0100877	0.0239874	-0.019731	-0.079303	-0.0841619	-0.118444	-0.178461	0.10821	0.161887
y994	0.0481432	-0.0442359	-0.0357983	-0.0277366	-0.0399345	-0.0135318	0.10161	-0.0387855	0.10161	-0.0651882	0.10161	0.0279366	-0.0211222	0.0425394	0.0275896	0.145202	0.0161367	0.00118693	-0.0389736	-0.102912	-0.0645748	-0.133965	-0.0846636	0.104803	-0.102912	-0.0645748	-0.133965	0.0586761	0.00346362	0.0608954	-0.102912	-0.0645748	-0.133965	0.0955125	-0.22349	0.0211222	0.0211222	-0.0724535	-0.370347
y995	-0.00572982	-0.0975982	0.033038	-9.98668e-05	-0.0557262	-0.0540603	0.104057	-0.326926	0.104057	0.200198	0.104057	0.123821	-0.00133277	-0.0131591	0.062799	0.0533729	-0.0148251	0.0611331	0.0606782	-0.069614	-0.0908941	-0.114151	0.294511	0.396584	-0.069614	-0.0908941	-0.114151	-0.0279842	-0.216405	-0.253648	-0.069614	-0.0908941	-0.114151	-0.0914056	0.156296	0.00133277	-0.0674292	0.00872761	-0.429594
y996	0.0193495	-0.0370149	-0.0165536	-0.0463216	-0.132352	-0.0870036	0.238706	-0.121011	0.238706	-0.16636	0.238706	0.0548278	0.313023	0.120575	0.134551	0.176683	0.0752267	0.0889711	0.0177849	-0.232817	-0.240076	-0.240789	-0.103756	0.16268	-0.232817	-0.240076	-0.240789	0.195802	0.169456	0.121594	-0.232817	-0.240076	-0.240789	0.0311085	-0.0955204	-0.313023	-0.322781	-0.234191	-0.0735495
y997	0.100464	-0.0970574	-0.0961041	0.0842354	0.0279362	0.0525248	0.0200029	-0.012289	0.0200029	0.0702412	0.0200029	-0.185608	0.114405	-0.0256651	-0.000725746	0.0644952	-0.0502538	-0.0805605	0.0179197	-0.0211385	-0.0148179	0.00182043	0.106813	0.0654653	-0.0211385	-0.0148179	0.00182043	-0.0759189	-0.0782252	-0.115434	-0.0211385	-0.0148179	0.00182043	0.201576	-0.596574	-0.114405	-0.1223	-0.64668	0.088886
[truncated: 978 more rows]

## Sheet: p.values
Balances	Intercept	Village[T.LasCruses1]	Village[T.LasCruses3]	Village[T.LasCruses4]	ResSusUnexp[T.Res]	ResSusUnexp[T.Sus]	ResSusUnexp[T.Unexp]	InsecticideType[T.Deltamethrin]	InsecticideType[T.None]	InsecticideType[T.Permethrin]	Exposure[T.Unexposed]	DevelopStage[T.Larvae]	MicrobNiche[T.Int]	Village[T.LasCruses1]:ResSusUnexp[T.Res]	Village[T.LasCruses3]:ResSusUnexp[T.Res]	Village[T.LasCruses4]:ResSusUnexp[T.Res]	Village[T.LasCruses1]:ResSusUnexp[T.Sus]	Village[T.LasCruses3]:ResSusUnexp[T.Sus]	Village[T.LasCruses4]:ResSusUnexp[T.Sus]	Village[T.LasCruses1]:ResSusUnexp[T.Unexp]	Village[T.LasCruses3]:ResSusUnexp[T.Unexp]	Village[T.LasCruses4]:ResSusUnexp[T.Unexp]	Village[T.LasCruses3]:InsecticideType[T.Deltamethrin]	Village[T.LasCruses4]:InsecticideType[T.Deltamethrin]	Village[T.LasCruses1]:InsecticideType[T.None]	Village[T.LasCruses3]:InsecticideType[T.None]	Village[T.LasCruses4]:InsecticideType[T.None]	Village[T.LasCruses1]:InsecticideType[T.Permethrin]	Village[T.LasCruses3]:InsecticideType[T.Permethrin]	Village[T.LasCruses4]:InsecticideType[T.Permethrin]	Village[T.LasCruses1]:Exposure[T.Unexposed]	Village[T.LasCruses3]:Exposure[T.Unexposed]	Village[T.LasCruses4]:Exposure[T.Unexposed]	Village[T.LasCruses3]:DevelopStage[T.Larvae]	Village[T.LasCruses4]:DevelopStage[T.Larvae]	Village[T.LasCruses1]:MicrobNiche[T.Int]	Village[T.LasCruses3]:MicrobNiche[T.Int]	Village[T.LasCruses4]:MicrobNiche[T.Int]	Exposure[T.Unexposed]:DevelopStage[T.Larvae]
[truncated: 1,976 more rows]
