# Supplementary material for: Pyrethroid exposure alters internal and cuticle surface bacterial communities in Anopheles albimanus
Source: ISME J. 2019 Jun 6;13(10):2447–64. doi: 10.1038/s41396-019-0445-5 (PMC6776023; doi:10.1038/s41396-019-0445-5)
Supplement: Supplementary file 7 — Suppl. 7 [file 41396_2019_445_MOESM7_ESM.xlsx]

## Sheet: Model.with.InsecticideType
No. Observations	178
Model:	OLS
Rsquared:	0.5096
	mse	Rsquared	R2diff
Intercept	150.408	0.4524	0.0572
Village[T.LasCruses1]	139.631	0.4917	0.0179
Village[T.LasCruses3]	144.173	0.4751	0.0345
Village[T.LasCruses4]	145.722	0.4695	0.0401
MicrobNiche[T.Int]	144.41	0.4743	0.0353
InsecticideType[T.Deltamethrin]	136.241	0.504	0.0056
InsecticideType[T.None]	136.904	0.5016	0.008
InsecticideType[T.Permethrin]	136.666	0.5025	0.0071
DevelopStage[T.Larvae]	202.644	0.2623	0.2473
10-fold cross validation
	model_mse	Rsquared	pred_mse
fold_0	117.117	0.5095	16.9262
fold_1	115.172	0.5153	15.0075
fold_2	115.584	0.5175	12.2838
fold_3	113.712	0.5094	14.059
fold_4	114.945	0.5153	11.2959
fold_5	111.217	0.5242	16.841
fold_6	103.059	0.5256	26.2982
fold_7	104.076	0.5183	25.5832
fold_8	102.704	0.5147	25.1663
fold_9	103.832	0.5113	26.1162

## Sheet: Model.with.Exposure
No. Observations	178
Model:	OLS
Rsquared:	0.4981
	mse	Rsquared	R2diff
Intercept	156.704	0.4295	0.0686
Village[T.LasCruses1]	143.383	0.478	0.0201
Village[T.LasCruses3]	147.341	0.4636	0.0345
Village[T.LasCruses4]	148.843	0.4581	0.04
MicrobNiche[T.Int]	147.559	0.4628	0.0353
Exposure[T.Unexposed]	142.381	0.4817	0.0165
DevelopStage[T.Larvae]	224.32	0.1834	0.3148
10-fold cross validation
	model_mse	Rsquared	pred_mse
fold_0	120.234	0.4964	17.0869
fold_1	119.661	0.4964	10.0679
fold_2	119.293	0.502	10.3382
fold_3	116.473	0.4975	12.6855
fold_4	118.012	0.5024	10.643
fold_5	114.184	0.5115	15.8803
fold_6	105.961	0.5123	26.0071
fold_7	107.329	0.5032	24.6058
fold_8	106.23	0.498	24.5302
fold_9	107.001	0.4964	25.5389

## Sheet: Model.with.Phenotype
No. Observations	178
Model:	OLS
Rsquared:	0.5024
	mse	Rsquared	R2diff
Intercept	136.684	0.5024	0
Village[T.LasCruses1]	142.225	0.4822	0.0202
Village[T.LasCruses3]	146.192	0.4678	0.0346
Village[T.LasCruses4]	147.683	0.4624	0.04
MicrobNiche[T.Int]	146.391	0.4671	0.0353
ResSusUnexp[T.Res]	136.684	0.5024	0
ResSusUnexp[T.Sus]	136.684	0.5024	0
ResSusUnexp[T.Unexp]	136.684	0.5024	0
DevelopStage[T.Larvae]	223.188	0.1875	0.3149
10-fold cross validation
	model_mse	Rsquared	pred_mse
fold_0	118.92	0.5019	17.2725
fold_1	118.5	0.5013	10.1425
fold_2	117.914	0.5077	10.6795
fold_3	115.185	0.5031	12.9071
fold_4	116.848	0.5073	10.7237
fold_5	113.049	0.5163	15.9228
fold_6	104.998	0.5167	25.9681
fold_7	105.971	0.5095	25.2259
fold_8	105.227	0.5027	24.5636
fold_9	105.846	0.5018	26.2998
